# Supplementary material for: Transcriptomic signatures differentiating carrier and dead-end fish hosts of proliferative kidney disease
Source: Front Cell Infect Microbiol. 2026 Jul 2;16:1856713. doi: 10.3389/fcimb.2026.1856713 (PMC13372646; doi:10.3389/fcimb.2026.1856713)
Supplement: Supplementary file 1 [file Table1.xlsx]

## Sheet: RNA-seq reads
Supplementary file 1: Sample description and numbers of RNA-seq reads
Sample ID	Group	RNA integrity number	Total reads	Filtered reads	Aligned reads	% aligned reads
BT10W_Control1	Brown trout control group	8.6	84935356	79969112	50193017	62.7655
BT10W_Control2	Brown trout control group	9.1	55490262	48499708	29576024	60.9819
BT10W_Control3	Brown trout control group	8.8	71799738	66029912	41748967	63.2274
BT10W_Control4	Brown trout control group	8.6	59011694	53012410	32620413	61.5335
BT10W_Control5	Brown trout control group	8.9	60771550	54322046	33245354	61.2005
BT10W_infected3	Brown trout infected group	8.8	45175986	40304262	24915737	61.8191
BT10W_infected5	Brown trout infected group	9.3	68713696	62589370	39179253	62.5973
BT10W_infected9	Brown trout infected group	9.4	73024574	63782798	38697223	60.6703
BT10W_infected10	Brown trout infected group	9.5	70752088	61754770	37743001	61.1175
RT10W_Control1	Rainbow trout control group	9.2	71348448	63264730	43791596	69.2196
RT10W_Control2	Rainbow trout control group	9.3	75160152	69299208	47349193	68.3257
RT10W_Control3	Rainbow trout control group	9.2	56166652	51908924	34915734	67.2635
RT10W_Control4	Rainbow trout control group	9.4	70320866	64924278	44722291	68.8838
RT10W_Control5	Rainbow trout control group	9	69386738	62355226	42334350	67.8922
RT10W_infected21	Rainbow trout infected group	8.6	49710046	45973326	31535859	68.596
RT10W_infected22	Rainbow trout infected group	8.5	68976860	63219312	44613140	70.5688
RT10W_infected23	Rainbow trout infected group	9.4	77151132	71703420	49934522	69.6404
RT10W_infected26	Rainbow trout infected group	8.6	85608230	77955534	55322934	70.9673
RT10W_infected29	Rainbow trout infected group	9.3	84690676	79579110	55931813	70.2845
