# Supplementary material for: Transcriptomic signatures differentiating carrier and dead-end fish hosts of proliferative kidney disease
Source: Front Cell Infect Microbiol. 2026 Jul 2;16:1856713. doi: 10.3389/fcimb.2026.1856713 (PMC13372646; doi:10.3389/fcimb.2026.1856713)
Supplement: Supplementary file 2 [file Table2.xlsx]

## Sheet: qRT-PCR primers
Supplementary file 2: List of quantitative qRT-PCR primers used in this study
Accession no. / Gene ID	Gene code	Sequence	Annealing Temp.	Size (bp)
XM_029689766.1	CD22 F	GTCCAACTCTCCTAACCGCT	60	191
	CD22 R	CAGCAGGTAGGGCTCTAGTC
GFIS01025308.1	CTSB F	TATAAGAACGGCCCAGTGGA	57	180
	CTSB R	GTCTGTGTTCCAGGAGTTGG
GFIS01001607.1	APLNR F	GTTAAAGAGGGGAAAGTGTGTTTG	57	187
	APLNR R	TCCCCGACAGCATTTGTCT
XM_029731478.1	TLR1 F	TCGAAATCTGATCGCAGACG	61	187
	TLR1 R	CAAGGCGTTTATGGTGCTTG
BT125136.1	TSC22 F	TGGCATTAACCTACCGCACT	56	156
	TSC22 R	AATGCTTCTCGCCACGTTTG
100272212	SOCS3 F	CACAGAGAAACCGTTAAAAGGACTATCC	55	228
	SOCS3 R	AAGGGGCTGCTGCTCATGAC
HF563594	EF alpha F	AGACAGCAAAAACGACCCCC	60	167
	EF alpha R	AACGACGGTCGATCTTCTCC
100135845	Beat actin F	CAGGCATCAGGGAGTGATG	60	127
	Beat actin R	GTCCCAGTTGGTGACGATG
