# Supplementary material for: Transcriptomic signatures differentiating carrier and dead-end fish hosts of proliferative kidney disease
Source: Front Cell Infect Microbiol. 2026 Jul 2;16:1856713. doi: 10.3389/fcimb.2026.1856713 (PMC13372646; doi:10.3389/fcimb.2026.1856713)
Supplement: Supplementary file 3 [file Table3.xlsx]

## Sheet: BT counts
Gene	1_BT10W_Control1_178495_S1_L002	2_BT10W_Control2_178496_S2_L002	3_BT10W_Control3_178497_S3_L002	4_BT10W_Control4_178498_S4_L002	5_BT10W_Control5_178499_S5_L002	6_BT10W_infected3_178500_S6_L002	7_BT10W_infected5_178501_S7_L002	9_BT10W_infected9_178503_S9_L002	10_BT10W_infected10_178504_S10_L002
eif1	5370	3783	4506	3959	4427	2695	4158	4712	4445
cdan1	179	106	205	118	68	129	247	133	125
cept1b	1079	623	1148	662	777	699	1214	797	1056
cept1a	701	363	623	272	383	554	738	808	901
rab8a	490	158	386	249	319	466	576	630	622
akap9	954	573	644	619	647	412	461	663	479
foxo6a	4	1	8	1	1	0	7	2	3
rab8b	391	264	430	196	249	338	505	610	650
si:dkeyp-97e7.9	21	14	36	16	12	7	55	10	7
foxo6b	12	6	20	14	14	4	3	2	14
HTR7	63	1	0	0	1	9	0	0	8
LURAP1L	67	16	42	22	20	6	3	15	10
cdc42se1	160	52	136	26	55	115	90	91	110
eif6	1455	869	1459	788	882	1193	1258	1580	1550
eif5	5661	3368	4825	4640	3514	2329	5215	3951	4570
GSTK1	1249	919	901	1005	751	254	392	526	627
fli1a	2698	1244	2526	1137	971	670	1402	1230	1068
fli1b	4985	2257	6241	1863	2367	5325	7864	5197	7030
il2rb	574	302	1130	420	443	605	579	691	564
hnrnph1l	1043	577	1276	486	708	856	1094	1179	1270
DHDH	43	24	80	108	52	33	42	59	94
rab7a	2494	1361	1759	1492	1686	1238	2181	2215	1954
rab7b	102	63	82	78	101	107	129	99	136
si:dkey-103g5.3	0	0	0	0	0	0	0	0	0
BCR	1142	775	717	1004	974	442	505	750	701
pid1	318	252	379	283	223	151	249	286	243
uxs1	840	311	709	353	399	484	813	546	628
b3gat1a	119	91	51	86	47	10	3	28	52
nsmfb	26	9	5	32	17	15	27	23	29
rps27a	53929	24334	59069	27756	32339	35100	50025	42162	42870
cdc23	285	159	301	114	229	273	427	316	389
cdc20	608	192	776	211	311	727	997	834	995
plpp7a	2	1	43	0	2	0	0	0	2
cdc26	106	58	70	67	64	69	99	112	105
cdc27	1082	578	953	610	566	491	1073	945	837
si:dkey-103i16.6	41	37	34	40	19	54	65	51	32
nsmfa	13	5	11	6	1	3	0	5	13
tut1	172	123	176	126	136	137	251	178	231
tsc22d3	17876	10016	16913	11647	13813	3050	3904	13191	2046
rab6a	782	490	475	256	365	122	423	476	519
ofd1	154	92	217	153	106	102	219	150	147
pdcd10b	1517	1002	982	842	1075	841	1151	1077	1263
pcsk6	541	370	426	539	923	136	217	194	246
pdcd10a	916	520	774	571	618	485	761	716	653
rab5b	300	247	205	245	277	155	220	253	258
pcsk7	823	405	719	524	483	493	710	558	598
rab5c	2784	1866	2183	1640	2192	1880	2823	3463	3366
RDH10	206	92	235	125	155	13	52	66	36
flii	3300	1775	3101	1849	1933	1390	2294	2092	2159
RDH13	106	82	57	68	76	61	51	68	51
ubash3bb	177	153	278	137	161	301	310	403	381
pcsk2	73	41	51	24	27	16	43	9	17
srp9	624	394	704	434	447	363	701	606	633
pcsk1	18	4	8	11	26	3	6	8	10
ubash3ba	1147	500	1028	386	536	863	1030	1077	999
GSTM4	1979	682	2169	1922	790	299	2252	608	951
cfd	151342	77883	124412	109158	84637	28138	46457	60663	89380
cdc16	959	517	920	498	563	657	1058	972	1161
zfat	32	17	12	6	8	12	20	17	25
sh3tc2	2402	1305	1545	1457	1360	313	441	480	602
foxo3a	175	76	146	208	62	29	213	43	70
foxo3b	3034	1133	1508	1605	1334	879	1484	1664	1185
pif1	64	32	88	28	26	87	104	93	158
meox2b	27	53	141	20	42	8	52	31	25
meox2a	20	11	51	13	15	2	4	1	14
rab4a	546	439	457	450	460	283	296	385	403
rps26l	11423	4976	11790	6253	6465	5159	8521	7560	7140
rab4b	892	437	915	502	494	436	857	724	884
st13	1602	1153	1545	1093	1199	776	1334	1572	1554
si:dkey-24l11.2	553	359	233	363	332	189	172	245	319
STRN	818	352	720	343	365	524	615	650	653
timd4	48	10	56	75	35	16	31	19	41
KCNC1	52	80	34	73	28	12	15	38	14
KCNC4	186	76	238	67	69	59	133	143	148
pigr	239	122	251	220	231	259	401	369	371
tfe3b	565	313	650	392	434	404	549	493	453
dffb	967	698	914	676	599	878	1147	1084	1111
pigs	707	328	598	455	450	356	658	687	592
srpx	91	63	136	49	50	19	55	28	17
dffa	223	157	348	118	164	228	453	387	430
pigt	639	335	621	371	356	390	586	593	527
pigu	768	411	590	427	468	394	635	654	648
tfe3a	1934	1105	2336	1249	1364	856	2098	1428	1582
pign	325	136	261	162	175	172	207	192	292
pigo	123	68	117	73	90	96	196	150	148
pigp	215	144	202	104	131	98	157	185	168
irgf2	1130	665	4340	419	470	2364	6888	3262	2525
pigq	454	238	174	209	185	123	203	126	207
NEFL	1	5	8	7	0	1	5	2	3
NEFM	0	0	0	0	0	0	0	0	0
cdk5r2b	0	0	0	0	0	0	0	0	0
pigv	61	33	72	56	32	34	52	64	68
pigw	70	45	52	36	50	44	67	61	98
pigx	251	119	205	189	137	123	300	146	182
nedd9	1156	564	860	596	685	796	820	1291	1042
pigb	242	123	188	157	149	116	169	154	148
pigc	104	51	90	54	55	49	82	127	109
KCND3	23	18	26	25	34	16	18	39	72
aldob	13637	15682	5077	20013	12420	1494	615	2413	4023
nedd1	1486	931	1208	950	968	671	870	1028	1174
piga	2041	1061	2548	950	1313	483	916	861	614
chm	830	401	732	525	470	311	585	471	526
pigk	468	478	739	449	540	360	606	704	577
ankdd1a	1097	195	327	608	262	365	213	258	245
pigl	222	182	160	151	153	94	157	170	176
ankdd1b	6	12	34	25	36	19	29	9	41
pigm	214	152	208	141	157	120	219	195	177
pigf	175	94	93	92	114	57	134	83	120
pigh	310	145	218	220	253	126	228	157	152
irge4	0	0	1	2	0	3	0	0	0
cdk5r1b	2	6	5	5	4	1	2	2	5
gfpt2	322	249	445	187	365	74	312	149	119
gfpt1	809	475	577	603	534	664	867	934	973
rbm33a	1884	1058	1756	1312	1171	815	1353	1241	1156
cdk5r1a	0	0	1	0	0	0	0	0	0
osgep	218	157	220	156	149	115	150	150	178
GSTP1	5874	3378	2125	4409	4398	831	794	1190	1728
SYNPO2	363	341	711	242	283	103	165	410	182
KCNA2	37	14	20	2	8	10	7	24	16
KCNA3	5	2	0	4	3	2	0	0	0
ror2	486	308	152	178	298	67	76	289	238
flna	14344	9103	13831	7675	7340	9099	11726	17259	12771
ror1	47	31	40	74	19	34	20	46	40
ncdn	178	69	146	94	91	108	163	150	189
tmem63c	817	416	729	385	429	566	806	603	581
ADAM23	1078	270	1075	304	385	130	224	121	220
srrt	4198	2262	4253	2500	2833	3408	4604	4781	5269
tmem63a	848	482	954	462	672	617	866	1165	965
STX5	982	591	851	707	673	519	845	853	821
si:ch211-168f7.5	63	53	36	29	44	22	51	29	56
si:rp71-39b20.4	1	0	0	0	0	0	10	0	0
STX3	4	0	0	0	0	0	0	1	1
SPDEF	45	60	15	92	47	8	5	27	96
MBD3	620	274	407	291	324	212	408	365	353
wnk4b	427	337	510	632	250	48	587	98	137
mrps9	795	469	441	456	390	232	321	302	390
KCNB1	10	5	5	7	7	13	16	44	45
KCNB2	2	2	0	1	1	0	0	1	0
srrd	65	80	88	57	51	63	69	55	86
rab9b	20	0	6	6	5	10	9	3	15
gopc	347	205	225	189	206	196	281	323	318
marveld2b	303	257	68	324	324	37	52	48	100
marveld2a	579	433	409	503	372	240	203	188	241
rab9a	99	70	121	47	55	39	86	65	46
hddc3	194	133	98	105	166	117	101	171	193
akap6	133	112	122	91	103	419	428	214	441
mrps5	659	357	452	483	552	357	371	554	596
PKN2	256	144	138	156	159	104	88	148	164
mrps7	107	81	71	80	80	57	69	72	93
PKN1	1440	629	1522	468	594	805	1470	1245	1205
mrps6	91	43	43	56	109	47	83	94	107
hddc2	303	198	119	194	161	97	128	133	266
mrps2	166	105	177	76	59	134	177	131	188
st7l	1057	694	724	680	701	504	745	684	764
KCNG3	189	265	23	262	241	15	2	27	53
si:ch211-240l19.8	0	0	0	0	0	0	0	0	0
slc35a3a	149	96	136	109	156	95	151	202	192
slc35a3b	243	72	148	94	90	132	140	188	186
sstr2a	8	3	6	2	2	2	18	3	2
sstr2b	3	3	4	9	7	0	1	0	2
elmo3	278	101	156	130	168	188	269	351	339
pin1	749	485	829	470	639	407	817	826	743
FBXO24	6	0	0	0	1	3	1	4	4
elmo2	314	217	340	228	189	137	257	196	195
pin4	192	106	192	105	119	192	171	269	243
cyp2ae1	42	20	28	18	34	5	20	10	7
shisa2a	0	2	0	0	0	0	0	7	3
shisa2b	171	122	63	142	127	24	11	53	49
st8sia7.1	15	14	8	8	9	8	2	15	11
fopnl	147	67	78	109	105	81	113	122	132
FADS6	446	31	44	66	99	3	4	24	30
got1	217	168	87	221	150	63	35	146	121
znf609b	462	266	293	237	216	227	322	320	326
znf609a	1018	587	830	579	510	533	715	794	787
rorb	18	8	13	6	6	12	4	6	8
tlx3b	1	0	0	2	0	0	0	0	5
fam133b	952	488	528	644	527	417	596	566	582
rorc	421	347	155	301	300	64	74	180	149
si:ch211-168d1.3	102	95	23	50	172	14	10	18	18
KCNH1	79	33	53	27	63	12	41	26	32
DGAT2	0	1	0	0	1	0	0	0	0
KCNH7	26	9	6	25	23	3	8	22	19
STX7	696	532	560	440	568	484	721	816	695
fn1a	3431	1968	2572	1803	2594	1658	3278	6317	2279
nrbp2a	203	183	139	250	399	63	43	180	199
fn1b	473	374	172	323	280	157	147	465	259
pim1	1848	1080	1749	1091	1347	2364	2360	3146	3471
plpp2b	632	407	418	433	360	113	242	392	223
ythdf3	428	265	321	316	399	123	256	296	215
pim2	1126	353	550	561	865	1647	2141	2031	2277
yipf6	931	582	764	519	618	619	887	777	855
nrbp2b	825	332	617	468	358	207	449	326	356
pim3	772	710	266	972	1479	58	29	207	117
FBXO11	1932	1158	1342	1147	1264	806	1167	972	1101
clu	1408	727	1498	1140	1090	313	403	455	568
plpp2a	819	488	869	438	597	274	517	632	523
ythdf2	840	442	864	469	528	469	702	766	798
mydgf	680	409	484	387	412	777	1174	1225	1059
ythdf1	1026	706	946	710	891	491	880	864	909
ncf4	5667	1786	5227	2019	2709	2290	5078	3092	2807
yipf1	491	231	392	291	296	231	436	360	429
ncf2	3506	1644	3525	1050	1523	1111	2965	2542	1927
ncf1	14111	6211	14451	5390	6468	5493	10310	6893	6571
yipf4	561	407	584	482	430	420	692	596	568
yipf5	1065	772	986	922	1047	675	1170	1040	1087
yipf2	181	77	119	170	127	95	188	172	147
yipf3	1091	652	885	820	823	316	633	485	516
fzr1a	302	137	321	145	207	247	345	351	381
sh2d3cb	1023	396	611	453	437	292	352	438	378
fzr1b	841	502	557	552	581	203	404	355	359
sh2d3ca	2101	1097	2145	475	1179	2728	2952	3445	2029
PKP4	628	461	303	425	558	118	96	205	224
PKP3	47	48	36	38	65	24	14	43	30
abi1b	127	70	70	29	44	59	33	69	60
abi1a	2150	929	2194	1146	1245	1479	2577	1859	2323
rbm39b	5490	2707	5506	3674	3435	2840	3963	3435	3596
rc3h1a	526	255	539	283	276	355	489	431	387
KCNE2	0	1	0	4	1	1	8	3	0
rc3h1b	779	442	598	443	408	265	511	425	463
FBXO48	292	224	382	251	216	174	347	240	259
FBXO46	169	120	153	138	92	101	102	128	183
faap100	48	15	53	30	20	44	42	49	58
NPAS3	111	100	51	88	79	73	59	61	68
serpinh1b	2656	1617	1798	1789	3167	275	604	1623	511
FBXO40	34	5	26	0	2	1	2	18	22
serpinh1a	1458	1021	561	1067	1263	265	312	711	656
akap8l	1691	871	1492	854	1037	875	1349	1178	1338
fam131a	1	0	0	12	0	0	0	0	2
abi2b	824	661	882	630	840	389	660	641	612
fam131c	0	3	0	0	0	1	4	0	3
secisbp2	554	340	464	370	400	325	558	396	509
NEK9	1016	674	778	664	617	544	775	687	697
tbc1d12b	457	440	198	324	455	232	182	283	373
HTR1E	0	0	0	0	4	0	0	0	0
cnp	1989	825	1999	816	1059	1327	1689	1756	1684
HTR1F	0	0	1	0	1	0	1	9	6
RASL10B	17	14	3	4	13	7	4	13	7
dmrta2	0	0	0	0	0	2	0	0	0
sstr1a	7	8	3	6	0	2	5	3	1
FBXO39	5	8	5	5	5	11	9	23	22
NEK7	786	447	663	478	425	357	587	506	540
sstr1b	2	0	0	0	0	0	0	0	0
HTR1B	5	25	0	0	1	0	0	1	1
fbxo11a	1474	895	1612	1024	1132	1100	1639	1395	1600
cntn3a.1	10	4	4	2	2	16	12	56	28
cntn3a.2	2	1	6	0	5	9	7	4	11
cemip2	2022	848	1722	789	972	585	1003	1045	907
abi3a	1149	671	1433	543	896	1766	1805	3138	2783
cyp2ad3	19	20	8	12	11	4	11	15	7
SLC49A3	354	277	592	283	381	305	547	517	434
papolg	339	201	312	166	203	118	267	260	277
ALAS1	27	33	33	19	14	5	28	15	13
ONECUT2	40	18	5	16	4	6	4	13	8
apoda.1	7	8	18	79	15	3	14	3	0
apoda.2	0	0	52	3	1	2	4	0	2
si:ch211-212k18.5	51	40	12	35	40	7	6	21	31
HTR2A	0	7	2	1	9	1	4	3	3
si:ch211-212k18.6	47	15	28	14	13	14	14	12	15
fstl1a	781	656	883	471	744	470	1030	780	749
fstl1b	2903	1885	3093	1649	1801	828	2055	2063	1629
papola	2283	1129	1884	1151	1340	941	1758	1497	1637
osgn1	967	720	413	843	667	110	126	260	334
ccka	6	3	19	6	4	0	0	0	0
cckb	1	0	4	0	0	6	11	55	36
cpe	220	134	177	162	143	35	83	80	85
lrwd1	251	47	181	82	90	156	248	232	333
pip4k2aa	486	188	465	203	267	420	482	611	547
prpsap2	353	80	210	86	175	79	106	125	121
NEO1	456	338	233	307	321	94	133	176	151
tbc1d10b	581	372	578	272	399	312	549	569	556
cpm	31	19	12	24	11	15	20	20	26
cpo	70	38	42	56	56	23	28	28	38
tbc1d10c	1895	828	2867	687	1435	1260	2027	1822	1995
cpz	12	13	84	12	6	3	2	17	4
flt1	930	421	646	358	363	265	351	508	380
NEMF	1709	549	1077	848	839	518	883	549	722
flt3	330	268	494	312	313	278	230	519	704
sox11a	82	46	16	77	81	18	4	20	32
ciapin1	1377	1108	1375	1219	1176	756	1213	1153	1321
sox11b	110	47	85	48	51	14	15	19	33
gal3st1a	370	177	80	167	249	17	23	61	55
btbd17b	0	0	0	0	0	2	0	3	2
pamr1	271	149	207	266	211	75	70	136	146
ncln	732	541	652	409	558	454	813	656	851
si:ch1073-13h15.3	0	1	8	1	1	3	1	0	0
LRTM2	0	0	0	0	0	0	0	0	0
ccn6	23	21	11	38	9	3	2	16	4
fam136a	244	161	211	122	144	145	187	204	194
tmbim4	326	328	344	429	644	475	614	1232	1113
ccn5	75	33	58	92	81	27	13	43	17
ogdhb	1054	452	1068	1340	392	105	1120	256	265
chmp7	1729	1324	1228	1422	1453	627	882	894	1077
qdpra	144	110	214	176	319	52	113	105	197
creld1b	118	103	51	97	98	18	41	48	72
ccn1	1335	691	1608	791	613	348	471	651	216
btbd17a	3	24	21	14	5	2	1	15	0
chmp3	1313	889	1217	863	1166	709	1352	1193	1060
csnk2a1	256	179	354	175	146	179	221	286	245
mcf2a	107	99	120	120	76	12	27	29	23
dchs1a	168	88	172	89	70	61	55	109	88
U2AF2	88	64	89	122	129	41	61	40	27
fam135a	138	50	100	54	84	69	110	93	85
pip4k2ca	882	811	378	742	936	202	280	338	521
BBLN	229	120	214	135	156	142	197	289	240
KCNJ1	0	0	0	0	1	0	0	0	0
crk	1111	762	884	756	1067	533	622	1032	966
csnk2a4	755	380	687	356	494	495	736	843	893
pip4k2cb	290	89	134	109	245	97	213	175	107
KCNJ2	19	8	19	13	17	19	24	17	12
hspg2	3755	2271	1805	2218	2312	680	855	1568	1522
KCNJ4	0	0	0	0	0	0	1	2	0
pla2g4aa	117	142	43	90	153	57	64	145	155
pla2g4ab	1246	645	1002	691	440	703	933	844	979
COL26A1	14	18	14	3	11	2	4	44	16
KCNJ6	15	5	22	14	39	7	5	10	33
crx	1	0	0	0	0	0	5	0	0
ccm2	642	273	629	290	318	336	598	403	549
stard3nl	742	452	755	496	431	542	613	683	766
HTR5A	23	3	3	10	4	3	11	6	2
s1pr4	491	188	752	212	265	294	450	419	470
csk	3111	1286	3940	1292	1429	2944	4310	3730	3991
KCNK2	5	0	1	1	0	1	1	10	3
s1pr1	85	37	38	36	36	6	29	69	26
s1pr2	167	124	120	168	164	48	70	83	84
KCNK4	84	58	80	70	124	19	28	33	40
CERK	1080	569	808	649	666	409	438	580	596
btbd11a	39	4	31	14	15	14	2	20	20
ccny	1335	617	1284	617	723	1150	1404	1444	1386
slc25a15b	109	72	202	37	158	195	251	238	302
btbd11b	236	114	270	97	64	29	163	98	68
ptp4a3b	297	139	612	123	199	188	341	239	241
lsm12a	1449	1182	1216	1138	1010	573	996	991	901
ptp4a3a	101	78	132	46	64	41	107	114	62
lsm12b	730	423	715	460	595	526	643	594	701
pip4p1a	50	31	30	37	37	14	35	26	33
dpyda.3	5042	3473	1675	4146	4209	1111	1164	2402	2688
ptgesl	568	310	283	366	445	287	351	301	357
ccnq	199	122	168	123	95	131	160	140	197
ankk1	3	0	0	0	4	0	0	2	0
cpeb3	569	335	376	447	279	86	324	236	182
cpeb2	215	141	136	195	258	61	98	150	107
LGALS4	1017	477	16	504	109	5	3	150	59
fam222ba	686	315	455	475	223	131	467	235	266
zfr2	900	480	652	428	543	529	893	719	872
si:zfos-323e3.4	734	539	186	359	542	45	7	148	143
loxl3b	258	157	264	156	258	144	216	197	258
BSN	50	94	89	151	43	59	53	41	41
ATXN7L3	153	89	162	147	123	71	123	103	143
erap1b	1456	887	1395	889	1248	1441	2578	2432	3029
pdik1l	682	376	444	455	390	254	425	384	378
btbd10a	270	170	280	139	205	208	254	275	299
ptp4a2b	9132	5420	6210	4504	6530	5934	6837	7395	8370
btbd10b	837	829	713	841	783	465	576	859	824
ptp4a2a	842	462	355	535	465	270	300	381	439
ndst2a	315	224	234	192	215	195	195	338	330
fam222bb	591	346	619	346	398	350	556	430	456
akap11	1986	1201	1240	1505	1238	532	1156	804	920
akap10	909	411	746	467	568	490	641	704	771
ccnj	36	29	17	17	19	6	29	6	15
ccnk	205	89	145	68	140	179	250	251	315
CRISPLD1	76	28	35	28	21	4	16	35	13
ccnh	394	176	372	182	210	293	431	380	476
trabd2a	52	27	44	35	42	31	26	105	15
ccni	5068	3332	4069	4507	4552	1551	2897	2710	2633
dhrs12	473	283	231	322	268	83	180	150	166
si:dkey-9i23.4	939	648	1114	410	472	13774	5228	11093	16540
trabd2b	234	169	109	159	105	41	59	92	114
ccnf	379	165	387	151	191	393	628	517	511
or101-1	0	0	0	0	0	0	0	0	0
NINJ1	478	340	499	265	700	592	919	1273	1013
KCNQ4	210	140	208	120	120	199	194	595	378
ccdc28b	9	6	2	4	3	4	4	1	5
ccdc28a	3484	2858	1257	3420	2781	804	550	1596	1825
ccnc	779	444	774	655	555	811	1068	1109	983
fam102aa	182	101	67	85	135	24	52	45	73
pisd	707	456	713	440	379	536	646	878	754
fam102ab	1549	798	872	828	787	197	329	512	327
sult4a1	16	3	7	17	14	5	4	4	4
cped1	76	76	63	219	125	20	66	43	31
ndst1b	1070	786	768	789	776	415	485	620	618
zgc:91860	255	132	209	161	158	129	210	267	201
rnf213a	894	397	690	152	698	1308	1314	2795	1521
scinlb	23131	11577	21784	9968	10811	12720	19185	23099	17348
ccr7	843	391	1958	271	839	829	840	999	932
ndst1a	299	289	191	294	295	215	240	350	321
rplp2	7355	3872	7797	4168	4005	4780	5850	6505	5754
scinla	14	39	127	13	11	5	41	19	14
ZBTB5	19	7	26	8	10	18	13	32	38
slco5a1a	248	124	199	139	132	78	175	134	147
NEU3	186	143	76	194	126	32	57	58	104
rplp1	20314	9418	23943	10270	12096	15033	20287	18433	18229
rplp0	26373	12712	33593	15496	17251	20711	32241	27014	30218
tshz3b	225	121	169	95	93	50	93	198	90
KCNN1	0	1	3	0	1	0	0	1	1
adnpa	1610	1016	1582	883	998	861	1317	1168	1195
adnpb	588	237	375	275	437	259	513	431	356
loxl5b	21	1	22	5	2	5	5	10	0
loxl5a	0	4	0	0	0	0	0	3	0
calcrla	567	271	372	187	269	100	224	278	200
toporsa	91	52	100	59	38	59	94	71	68
NTNG1	69	11	143	4	6	11	24	5	16
YES1	831	565	422	605	651	258	275	388	453
lactb	179	102	108	82	87	65	117	93	129
SLC10A1	3	0	1	2	10	0	0	0	5
tshz3a	142	71	92	92	170	80	55	144	115
rnf212b	51	17	34	10	17	17	17	20	31
col18a1a	4165	3930	1182	3565	3548	279	135	738	945
cts12	0	0	0	0	0	0	0	0	0
pick1	969	606	496	664	657	328	438	505	515
NET1	497	220	591	202	251	701	828	737	915
si:ch1073-440b2.1	20	32	15	19	5	2	3	3	4
shox2	0	0	2	0	0	4	0	2	3
nfat5a	746	419	808	412	443	388	644	588	597
nfat5b	1228	745	702	790	851	236	388	459	418
akap1b	493	273	430	351	377	161	313	313	407
parvab	366	263	212	261	301	98	238	333	192
parvaa	113	44	52	41	44	8	24	30	16
fkbp10a	498	339	344	311	393	143	268	242	290
rpa3	916	495	669	410	583	1031	1274	1497	1403
si:ch211-107m4.1	879	372	596	554	561	295	420	669	443
stt3b	1739	934	1386	690	832	793	1212	1246	1383
cct8	4546	2968	4817	3010	3331	3091	3922	4891	4884
pik3ip1	1557	897	1422	996	964	322	467	493	615
stt3a	2080	1268	1904	1242	1423	1848	4188	3030	3553
cct7	4310	2431	4849	2757	3717	3423	5164	5491	5273
cct4	7405	3692	8286	4370	5589	5159	7011	6846	6911
cct5	8440	4021	7217	5595	6291	4868	5595	8062	6891
pggt1b	320	249	353	160	234	269	340	373	481
MC4R	0	0	3	0	0	0	2	0	0
KCNT1	302	171	259	139	143	66	160	120	200
KCNT2	11	2	22	12	11	1	8	6	8
sirt6	95	77	126	96	128	65	132	112	124
sirt7	356	191	187	123	175	92	104	104	134
cd2bp2	364	204	368	264	213	280	398	362	413
fkbp10b	198	105	273	120	104	75	168	110	168
rpa2	1972	867	1597	767	965	1863	2222	2530	2539
sirt4	31	2	28	8	25	19	15	36	24
rpa1	2235	999	1898	1129	1284	1203	1781	1895	2305
sirt5	255	259	262	215	296	92	167	91	287
sirt2	682	509	475	583	471	179	319	459	379
sirt3	199	103	98	147	98	52	119	93	108
BBS4	163	91	90	72	141	44	78	97	63
hsf2bp	11	0	0	8	0	3	2	2	6
sirt1	542	200	365	206	296	225	326	458	343
ttll9	465	263	175	306	428	85	50	226	220
ZHX2	608	362	560	372	412	220	346	303	306
ttll1	166	92	143	94	118	99	87	137	146
ccser1	833	620	477	589	508	283	332	502	492
ttll3	239	223	23	175	301	31	0	78	63
ttll2	0	0	0	0	0	1	0	0	0
ttll5	436	270	192	225	273	142	91	195	199
ZHX1	580	292	566	307	340	433	536	585	661
ttll4	779	352	790	456	624	598	947	940	805
ttll7	2763	1363	3405	1536	1867	2159	3853	3268	3759
ttll6	321	220	70	326	260	76	8	146	170
cct2	656	366	611	316	460	288	428	630	503
cct3	6908	3952	6366	4658	5349	3931	5508	6445	6614
hoxc13b	0	1	0	0	2	0	0	0	0
PITPNM2	1555	833	1433	691	903	1029	1614	1620	1317
hoxc13a	0	1	0	0	0	0	0	0	0
si:ch73-335l21.1	407	205	421	372	263	128	440	207	237
si:ch73-335l21.4	0	0	0	0	0	0	0	0	0
gpd2	261	172	223	152	238	156	203	241	267
zc4h2	1498	689	1460	726	1001	783	1273	1136	1089
ankhb	36	4	3	11	5	3	14	14	20
ptger3	0	0	0	12	0	0	1	4	1
srpk1a	2404	1887	1804	1943	1732	757	1159	1263	1300
srpk1b	1324	726	1369	771	930	710	1211	995	1177
hoxb8a	699	820	189	688	707	168	6	476	522
hoxb8b	0	0	0	0	0	0	0	0	0
ankha	135	54	91	35	41	59	98	106	91
zgc:91890	627	566	2121	1200	1177	346	561	980	1010
gpam	372	170	325	186	206	269	382	275	339
hsf2	1018	615	1181	742	707	661	904	765	800
hsf1	1104	609	1075	830	745	431	686	701	702
gpc2	5	1	1	0	4	0	0	5	8
hsf4	0	0	1	5	5	2	2	7	6
gpc3	0	1	0	0	0	0	0	0	0
gpc4	1114	765	518	878	939	245	149	479	436
KCNRG	13	11	14	9	7	1	4	27	11
rbck1	819	506	951	518	486	717	1162	957	1044
si:ch211-39a7.1	155	77	86	93	60	29	50	59	69
stat5a	1545	819	1175	892	760	825	1235	1488	1361
TFAP4	352	216	359	213	229	287	367	270	316
hoxb9a	371	287	130	343	309	71	0	208	167
dmac2l	526	341	313	316	349	175	238	238	283
loxl2b	172	341	140	303	185	15	40	86	76
setd1ba	1183	648	1180	747	822	794	1027	984	1115
loxl2a	160	58	236	99	167	43	56	150	34
nipa2	467	210	343	225	264	168	295	258	287
nipa1	167	95	193	122	121	132	164	196	190
si:rp71-84d9.1	0	0	0	0	0	1	0	2	4
rab12	177	139	160	167	131	69	149	150	103
hapln1b	32	16	26	5	10	1	13	6	9
rab13	1366	726	780	870	1045	535	1319	994	1008
hapln1a	2	0	0	16	3	1	0	10	5
phb2a	3009	1707	1843	2550	2617	1334	1700	1976	2195
rab14	140	138	202	105	229	194	162	159	278
dhrs7b	230	197	261	261	253	116	192	252	270
rab15	90	8	12	24	21	12	7	20	25
wnk1a	4498	2446	3782	2628	2811	1914	2492	2843	2404
ankar	68	39	43	52	51	14	17	39	31
wnk1b	638	424	552	495	513	449	414	550	638
huwe1	6531	3429	5320	3486	4116	3431	4451	4890	5164
rab10	5360	3368	4555	3991	4176	2563	3712	3946	3830
hoxc10a	252	233	100	207	245	44	2	188	102
tceanc2	76	38	53	30	64	79	102	83	136
zgc:193812	150	88	132	65	115	83	146	139	104
zgc:193811	16	10	17	3	34	2	0	11	7
IGF1R	205	109	105	96	102	38	31	67	51
hoxb6a	3049	2444	779	2160	2297	433	186	827	1064
hoxb6b	0	0	0	0	0	0	0	0	0
rnft2	91	72	96	106	48	26	74	64	57
baiap2l2b	7	17	16	4	11	5	22	5	5
baiap2l2a	26	25	50	31	133	108	6	53	22
ntpcr	99	50	78	69	67	23	53	52	60
rnft1	752	493	681	483	405	306	586	403	517
trak1a	286	204	325	235	190	167	205	148	213
ENPP7	8	0	8	0	4	0	4	0	2
tfcp2	1667	958	1075	1023	1257	739	1167	861	1066
ADAM11	29	14	17	10	36	8	3	31	18
nsmaf	1187	534	1351	877	759	711	1136	921	1094
ADAM17	1652	678	2488	661	1142	1522	1851	1436	1819
hoxb7a	1221	811	358	909	985	144	42	382	461
baiap2l1a	400	334	104	348	392	75	14	307	274
pappaa	27	17	25	28	56	12	12	21	31
coasy	379	217	169	337	275	116	167	217	274
baiap2l1b	369	217	113	305	254	48	28	110	77
irgq2	0	2	1	1	0	5	0	1	1
hyal3	1420	659	1564	730	620	232	1001	688	345
si:ch211-215a10.4	871	545	536	604	802	283	356	477	514
HTRA3	206	57	73	70	135	39	85	45	159
hyal1	206	109	241	78	113	56	134	211	176
hyal6	0	0	0	0	0	0	0	2	0
PLD4	2589	1382	6241	1712	2362	4121	6829	3263	4519
hyal4	216	101	209	149	105	29	61	83	49
eif5b	432	228	338	189	227	326	353	385	455
tbkbp1	78	25	40	27	37	118	149	218	201
KCNV1	5	1	4	0	1	1	2	3	0
hoxb4a	195	142	79	149	133	43	47	58	54
tm9sf2	251	133	97	90	103	65	123	137	127
tm9sf1	459	321	412	262	257	360	492	488	426
hoxc12a	0	0	0	0	0	0	2	0	2
hoxc12b	0	1	0	0	0	0	0	0	0
mmp23bb	21	18	9	12	3	5	9	7	17
pja2	1940	1122	1721	1261	1360	751	1382	1234	1345
socs4	0	0	0	0	0	3	0	1	0
socs7	27	20	13	8	13	20	12	20	21
socs9	161	91	120	125	99	80	109	119	140
mcrip1	289	151	232	227	170	195	382	249	267
arhgef6	3841	1927	4714	1716	2311	3491	4880	4514	4563
ly6pge	0	0	0	2	0	0	0	0	1
arhgef3	696	335	628	292	404	738	1033	927	1192
iffo2b	818	471	615	497	627	209	369	367	401
tm9sf4	1447	820	1824	892	1019	1082	2382	1773	1777
tm9sf3	3022	1994	2762	2037	2179	1959	3088	2919	2807
rasal1b	1	2	8	15	2	11	5	9	6
socs2	842	879	575	1131	1086	107	363	249	218
arhgef2	1204	852	1165	735	872	1065	1028	1549	1403
iffo2a	57	49	25	41	72	20	23	53	49
tm9sf5	2252	1445	1841	1416	1607	1250	2232	1923	2487
hoxb5a	109	72	65	101	46	31	69	56	44
abhd4	695	347	242	366	336	196	198	273	360
hoxb5b	0	0	0	0	0	0	0	0	0
abhd3	121	61	107	85	27	7	165	5	40
si:dkey-260c8.8	134	46	111	54	167	48	111	85	92
hoxc11a	5	11	6	33	15	0	0	13	5
ccz1	652	310	488	313	417	403	590	618	605
rpf1	823	497	790	488	589	478	671	725	693
ly97.3	5181	3531	1428	4800	2745	422	34	652	1493
rpf2	576	427	743	358	470	560	888	771	875
dhrs3a	35	58	12	63	60	19	9	74	39
st6galnac1.1	1	36	25	12	30	5	3	20	9
cdc45	346	150	302	608	156	290	427	340	727
cdc42	766	460	769	388	567	763	1163	1127	1003
esama	618	345	414	316	227	126	307	290	256
rbm4.3	4148	2122	4097	2145	2912	3202	4712	5155	5305
rbm4.1	963	585	1084	482	686	687	1211	1256	1045
dhrs3b	207	111	120	183	107	37	42	136	76
lamtor4	393	206	313	314	328	266	478	446	494
lamtor3	2045	1293	1227	1288	1142	1007	1342	1412	1446
lamtor5	2480	1713	1068	1418	1281	606	842	975	1356
iffo1a	31	8	8	16	7	7	3	10	1
isl2a	6	8	13	13	7	1	1	9	3
esamb	131	105	40	129	134	18	19	33	32
hoxb1a	0	0	3	0	4	0	0	0	0
iffo1b	117	69	94	81	127	33	29	37	49
PITPNC1	234	127	209	89	232	222	300	322	397
hoxb1b	0	0	0	0	0	0	0	0	0
lamtor2	1264	622	757	831	791	517	880	938	804
isl2b	4	5	3	8	8	0	0	0	0
lamtor1	1240	787	1231	800	884	555	976	849	951
mdga1	252	187	94	155	161	54	114	404	372
dap	2990	2446	1920	2540	2468	1357	2571	2073	2349
eif3c	10685	5340	9838	6471	6630	7011	9629	9834	9565
eif3d	7688	3931	6593	4664	4017	3406	4823	4782	4429
GRM7	67	45	13	36	91	32	25	85	64
ZIC3	11	1	12	3	2	4	2	3	4
eif3f	8434	4193	8375	4998	5369	5478	7835	7445	7451
eif3g	1640	897	1695	1447	1285	1020	1536	1334	1566
rab3b	6	4	1	27	16	26	25	30	12
rab3c	36	3	7	12	6	16	11	45	25
eif3i	4210	2241	4523	2360	2688	3345	4710	4106	4066
skor1b	0	0	0	0	0	0	0	0	1
eif3k	7100	3247	5956	4096	4065	4350	6493	6124	5410
eif3m	1935	1184	2287	1309	1340	1007	1716	1504	1423
MYBL1	245	216	50	186	55	27	10	25	92
skor1a	2	1	0	3	0	3	4	0	2
gcgra	93	32	23	33	95	4	3	56	38
gcgrb	113	134	33	247	115	13	0	19	38
neurl2	5	1	11	3	0	1	4	0	2
cdc37	925	537	762	713	1227	230	527	725	405
rab41	1749	1171	1519	1128	1230	1203	1808	1622	1759
si:ch211-63p21.8	0	0	1	0	0	1	0	1	0
rab43	154	43	74	52	47	60	97	91	88
neurl4	878	482	716	517	525	367	681	587	618
HUNK	8	7	20	9	3	2	6	20	4
dbi	5067	3470	2427	3174	3680	1355	2087	2169	2182
dbh	797	109	779	96	104	17	138	20	70
fn3krp	211	95	102	111	123	35	121	66	65
hoxb2a	7	15	6	18	6	12	15	10	15
foxp3b	289	170	536	125	293	117	317	285	263
hoxb3a	518	389	153	512	317	107	74	172	242
GFOD1	157	63	115	55	41	133	186	158	174
klhdc3	2246	1240	1520	1020	1130	642	1159	994	924
seh1l	571	362	449	387	327	275	470	513	415
eif4h	1473	892	1545	728	1030	1130	1690	1605	1745
rab2a	2510	1401	1679	1493	1767	1084	1721	1926	2036
dbt	1191	832	820	701	1069	305	474	654	659
klhdc4	200	76	218	155	157	129	214	247	250
cdc40	1648	796	1643	882	994	860	1489	1301	1221
SHANK2	143	85	59	128	124	85	68	181	88
SHANK1	15	11	27	14	17	4	6	20	17
rab36	0	0	0	0	0	0	1	5	3
mrpl2	391	251	278	267	267	225	323	367	419
rab30	61	44	39	42	70	42	36	54	53
dcc	109	61	73	56	54	58	48	89	99
mrpl1	607	376	308	374	432	254	309	420	309
mrpl4	87	131	140	94	169	90	130	182	226
mrpl3	1065	530	609	695	639	604	669	846	773
pappa2	9	16	5	9	4	3	14	9	14
lsm14b	202	103	227	74	140	267	387	408	184
CBL	1140	600	1154	485	541	1189	1476	1864	1726
dck	752	380	979	406	355	1013	946	1087	1274
mrpl9	295	139	233	200	181	152	267	213	332
dcn	1568	1114	1782	1409	1374	642	975	996	1086
SV2C	209	54	28	86	51	6	10	14	42
npffr1l3	0	4	0	1	6	0	0	1	0
dct	8	5	6	22	20	0	3	3	0
hephl1b	411	236	399	267	237	174	348	500	435
CBS	132	105	161	138	130	974	800	1470	570
SV2A	8	4	7	1	9	3	9	1	5
si:ch73-71c20.5	313	124	266	190	224	142	193	247	234
zgc:64201	159	108	157	103	110	89	203	204	148
arvcfb	688	425	594	398	435	472	483	564	614
arvcfa	156	38	168	17	39	29	106	40	45
cdc5l	3821	2223	3654	2609	2950	1999	3120	3183	3145
cdc73	3207	1505	2956	1887	1517	1865	3723	2362	2557
npffr1l2	3	5	10	0	1	1	0	3	5
npffr1l1	0	0	0	0	0	0	0	0	0
CLVS1	207	88	137	98	104	49	71	114	65
rab23	105	118	90	101	71	121	93	118	120
rab24	392	185	351	217	256	208	331	258	295
ddc	486	480	153	638	573	59	11	261	191
RRM2	3677	1551	3719	1222	1455	4074	7562	5574	6912
rpia	617	311	480	315	316	368	442	418	418
rab20	392	416	322	363	340	405	431	586	619
rab21	190	128	161	146	131	62	102	133	105
cdc42se2	88	39	42	25	28	8	14	22	13
tfap2e	8	5	4	0	5	2	1	16	4
HS3ST5	70	20	28	9	15	12	18	21	38
HS3ST6	30	46	11	39	42	16	11	40	27
pmpca	1603	983	1157	1050	1211	590	901	929	972
etf1b	3224	1719	2774	1962	2198	2117	2938	3138	3287
tfap2a	285	265	57	172	153	44	3	128	120
zgc:193801	356	225	408	286	302	210	310	253	227
HS3ST1	91	37	52	46	17	8	39	21	31
tfap2d	2	1	1	3	1	6	4	15	8
HS3ST2	209	61	166	279	59	14	180	24	59
pmpcb	178	125	152	102	161	108	128	165	217
tfap2c	155	51	41	62	71	18	58	59	56
foxp1b	5059	3008	4035	3120	3343	1683	2774	2578	2391
eif2a	737	405	861	374	374	592	886	756	724
gpia	21236	8251	14012	7331	8595	4228	10100	10262	8763
CCS	512	388	276	439	307	162	189	198	255
gpib	17	45	524	25	34	6	8	11	8
trim25l	3	4	6	15	0	9	0	0	0
foxp1a	621	405	467	527	524	202	368	280	334
eif2d	129	89	112	94	101	146	156	137	196
mtx1b	2	1	0	0	0	2	0	5	0
ddt	961	828	727	766	755	718	799	1146	1082
mtx1a	424	264	285	202	253	252	271	430	350
prickle3	627	336	431	130	247	107	260	278	135
gtpbp3	178	62	147	74	105	49	82	79	58
ighv13-2	0	0	0	1	0	0	0	6	152
gtpbp4	6549	3749	7282	4216	4388	3225	5515	4331	4340
gtpbp1	444	255	407	327	356	154	283	325	278
gtpbp6	586	288	719	313	334	326	503	396	343
nhlh2	0	0	0	0	0	0	0	0	0
setbp1	482	323	661	231	323	373	360	606	447
enoph1	561	314	430	478	403	249	436	396	448
dek	1948	983	1978	1076	1226	1697	2631	1868	2107
arhgef12b	1702	1189	1351	851	1279	1092	1103	1448	1259
ELK3	1369	686	1321	612	828	347	904	829	899
setd1a	1443	847	1450	912	1007	765	1108	1139	1131
tbc1d23	1600	809	1019	678	904	802	1002	1190	1100
arhgef12a	1202	733	548	938	856	263	340	436	408
tbc1d24	410	177	341	201	232	183	277	331	295
tbc1d25	366	171	273	254	278	123	311	234	210
meig1	0	0	0	0	0	0	0	0	0
tshz1	455	360	177	334	370	103	68	187	160
tshz2	451	535	174	413	363	190	141	383	463
gpn1	689	336	702	429	409	528	720	732	628
h1-0	1972	953	2026	1770	1027	1083	2688	1055	2078
ch25hl2	1	0	0	0	0	0	0	3	1
gpn2	493	268	445	404	460	365	441	387	432
gpn3	783	387	445	453	507	394	562	672	681
tbc1d20	231	151	184	147	160	99	200	207	182
tbc1d2b	681	451	438	563	566	202	237	372	448
lacc1	245	126	345	116	198	242	230	277	194
impact	533	162	552	277	312	214	465	327	355
HUS1	283	101	166	81	105	167	221	193	227
CEL	289	100	350	70	50	70	159	66	85
rpl3	22050	9130	23548	12090	13041	11945	19367	16374	16776
rpl4	41511	19260	45422	25746	27316	21700	32689	28995	31593
ogal	268	263	184	278	243	33	113	87	157
rpl7	45712	20910	50930	27119	28449	29516	40403	42510	37331
rpl6	58641	26760	62712	32458	34251	35203	49618	43198	45097
tbc1d30	180	85	72	87	108	27	39	69	64
rpl9	28239	12492	33223	17268	15389	18599	25132	23347	23597
tbc1d31	543	217	295	229	293	217	347	358	400
rpl8	19594	9025	22173	11196	12601	12791	16661	15090	16943
tbc1d32	645	314	276	411	438	106	106	181	180
si:ch73-252p3.1	460	236	518	257	296	381	544	429	321
CFI	51	104	43	61	205	0	12	24	18
nfasca	117	54	103	49	55	13	34	30	34
pom121	939	466	929	471	556	486	1047	775	922
rabgap1l2	7	9	6	3	4	2	0	1	6
mccc2	162	122	94	123	103	48	72	110	91
ssr4	1459	811	1420	1086	1002	2644	7461	3262	3998
NUP85	534	251	586	234	287	497	691	737	716
mccc1	1548	1217	1042	1442	1298	508	637	904	887
arcn1b	562	341	561	373	492	489	883	752	775
ssr2	2324	1430	2723	1668	1766	1858	3960	2814	3050
arcn1a	1482	1063	1232	945	974	728	1613	1227	1534
ndc1	369	199	452	235	287	275	500	504	593
ssr3	1717	1014	1564	1000	1157	1556	3667	2420	2883
ST3GAL4	395	288	395	200	343	317	527	748	499
CGA	0	0	2	1	0	4	0	4	2
mturn	104	109	94	95	92	65	95	86	60
ST3GAL1	61	43	112	55	39	21	69	118	52
dhh	566	432	223	363	446	137	95	287	360
fancd2	506	229	475	212	259	457	628	857	821
sar1ab	155	75	128	74	91	63	153	157	147
PLK1	1019	287	885	340	457	1153	1639	1426	1549
sspn	132	105	271	75	136	36	57	45	65
ssr1	1699	1085	1461	1015	1287	1680	2913	2512	2450
C3orf14	198	128	144	110	168	147	222	178	187
cdab	1951	1115	591	1444	2149	180	307	448	428
MCAT	213	96	183	93	137	135	185	199	226
polr2m	106	62	96	62	65	82	122	129	129
polr3k	128	86	132	125	117	84	143	100	128
h1-10	1562	790	1773	1233	761	881	2059	863	1176
polr3g	2	2	3	3	2	0	4	1	8
rpn1	1920	1044	1821	1006	1478	1538	2701	2589	2694
polr3f	359	162	222	170	167	149	222	178	254
polr3h	211	104	187	95	117	87	89	115	162
rpn2	2749	1339	2254	1367	1633	2699	5836	3699	4234
sox21b	11	1	9	3	2	4	47	10	48
polr3c	188	103	171	110	118	104	111	122	110
polr3b	630	275	720	333	415	459	589	534	527
cdc6	212	90	230	64	106	261	453	279	400
polr3e	1001	405	712	398	596	605	579	824	720
cdc7	174	58	174	67	112	82	234	188	280
polr3d	359	260	356	267	275	277	394	311	339
polr3a	121	74	87	91	113	69	83	73	104
xab2	1887	1081	1780	1237	1115	1036	1304	1364	1572
si:dkey-89b17.4	2225	1167	2138	1126	1221	1118	1579	1646	1587
STON2	539	211	368	170	228	102	220	224	202
ankef1a	157	101	24	43	98	53	1	40	59
ogfr	225	178	280	180	173	159	257	225	254
nde1	917	376	885	330	514	320	629	720	453
ankef1b	1	1	2	0	3	0	0	2	1
iqca1	122	134	84	177	105	26	9	88	76
gpr1	22	12	38	21	19	43	30	23	24
gpr4	111	44	92	64	52	91	117	90	125
gpr6	2	0	0	0	0	0	0	0	0
tatdn3	218	118	100	184	120	33	35	47	47
tatdn2	1	0	0	0	3	2	9	6	1
sod3b	38	30	57	61	28	2	7	8	15
tatdn1	247	101	365	127	211	147	305	255	211
EXOC7	544	491	143	290	434	73	110	120	218
cd3eap	278	134	254	164	165	198	254	226	273
strap	621	348	549	463	531	343	572	527	563
CIT	652	231	651	218	266	475	740	565	686
tmem74b	6	4	3	0	2	0	0	3	24
crip2	322	264	327	186	292	68	176	123	187
strbp	3426	1476	3128	1027	1386	2114	3168	3037	2906
crip3	1671	1205	681	676	929	65	43	301	337
ogg1	282	205	241	209	267	132	211	195	199
fmn1	2	1	24	2	3	6	7	19	14
ggt5a	207	129	60	144	191	14	3	12	38
cdh5	2462	1238	2135	1102	1311	847	1448	1883	1615
cdh6	80	88	38	86	61	33	29	82	23
cdh4	30	21	22	8	14	18	28	32	32
C1orf198	831	575	617	618	602	201	425	528	394
cdh2	80	34	68	118	95	67	43	90	103
PRUNE1	1001	805	350	774	833	121	89	208	287
relch	1546	859	970	840	896	506	555	814	852
arrdc1a	133	90	59	69	119	21	33	81	59
arrdc1b	790	380	615	514	468	411	595	587	586
csnk1g1	1200	762	1052	777	638	596	839	940	847
rps9	8991	4972	8654	4780	5437	4736	7541	7695	8114
METTL21C	5	0	0	4	0	0	0	0	1
bada	890	499	699	544	459	363	666	475	530
RASSF10	118	107	71	77	129	38	27	88	45
arhgef18a	758	414	391	524	555	160	173	304	286
rps6	12910	6124	15170	7192	8002	8812	11936	11962	10748
rps5	41360	17439	44902	20062	21803	23760	34870	32272	31711
arhgef18b	1845	755	1616	897	939	1285	1968	1712	1732
gpt2	451	476	399	531	331	109	308	196	185
rps7	33248	13802	35512	16169	18596	19199	29626	25011	26071
dla	40	6	34	10	3	12	38	36	24
dlc	5260	2065	4597	2047	2432	1764	3201	3066	2575
si:ch211-71n6.4	1797	1152	1388	1264	1211	398	906	841	701
dlb	29	3	13	10	9	10	12	25	28
PAIP2	1861	1143	1508	1496	1196	596	1266	890	1070
clybl	504	277	322	241	169	177	276	283	249
dld	26	19	27	18	11	3	11	13	10
amfrb	609	393	445	454	487	186	292	219	305
HIPK4	0	2	1	2	2	0	0	3	1
amfra	468	274	554	281	311	288	429	317	610
MOCOS	1053	785	513	1092	1061	2387	401	1554	2960
rps2	19455	9184	20448	10797	10244	13501	16261	17281	16976
G0S2	8	5	12	3	19	11	2	22	1
tbc1d8b	853	492	631	562	518	359	696	499	502
rps3	26448	14689	31820	14620	16219	15387	24029	21489	20266
HIPK1	836	448	621	486	619	466	617	652	502
shoc2	570	300	418	297	395	224	366	382	365
ralgapa2	3772	2653	1956	2594	2375	803	1178	1347	1507
ralgapa1	4325	2225	3357	2198	2359	1689	2071	2118	2374
NFIB	743	565	312	583	569	155	125	350	410
cript	309	142	201	168	157	121	181	175	178
gps1	1925	1055	1411	1115	1073	972	1554	1324	1493
gps2	1205	609	1175	764	759	566	903	897	767
TMEM229A	13	22	27	16	18	11	21	27	33
mycbp	1108	947	658	842	1484	593	373	1081	1109
bag6	2742	1513	2221	1490	1987	1282	2055	2324	2171
nudcd2	331	276	350	264	354	224	293	309	312
nudcd3	508	397	459	357	389	268	478	583	483
bag4	108	78	131	52	132	29	114	146	139
ldlra	372	336	261	362	725	25	94	83	56
bag5	720	444	713	461	494	706	957	787	943
maea	1988	1231	1580	1281	1496	1082	1701	1549	1606
otud5a	1595	921	1432	1193	1011	593	1111	1124	961
bag2	39	19	101	42	48	28	13	49	13
f10	87	23	110	47	66	25	65	33	36
bag3	178	106	283	105	282	22	14	98	24
ldlrb	185	184	92	109	103	196	148	225	194
bag1	445	238	420	227	259	327	421	404	510
nudcd1	438	292	408	377	262	299	482	473	451
cited2	978	529	264	654	1040	65	12	93	54
cited1	58	34	36	46	35	18	7	32	31
palld	1196	702	706	728	777	189	271	526	287
ptcd1	467	368	337	387	400	190	251	330	312
xaf1	203	150	368	184	153	389	556	721	452
ptcd2	279	157	198	194	190	104	256	199	179
ptcd3	578	241	372	247	386	270	488	473	472
dgkh	362	162	226	119	165	64	113	216	221
csnk1a1	6432	4259	4843	3816	4598	2746	4602	5167	4895
rreb1a	510	248	367	289	303	198	303	343	313
arrdc3a	5205	2397	4811	4981	3364	689	2801	1549	1493
vps9d1	846	485	967	553	531	346	729	463	487
PLS3	19	5	40	8	14	1	19	9	16
mapkap1	619	273	513	362	360	286	468	452	478
KCMF1	843	512	636	610	584	431	484	642	524
otud6b	249	204	160	132	169	160	176	217	173
ank1a	3138	1135	2689	3199	908	242	2376	531	723
ank1b	77	41	165	20	32	21	147	20	149
tbxta	0	3	1	0	0	0	0	1	2
madd	1624	891	1377	962	955	737	1290	1090	1054
tbxtb	0	0	0	0	0	0	0	0	1
tmem79b	600	497	223	493	571	89	47	221	222
maf1	1480	972	1631	935	979	1247	2449	1602	1714
dgkg	71	44	48	50	42	51	21	51	51
tgfb2	980	616	867	664	684	728	881	1202	1105
TOM1L2	183	77	165	57	81	85	192	128	139
dgke	367	252	213	214	311	193	177	232	170
gucy2d	12	1	5	1	11	13	20	25	11
dgkb	17	20	1	21	17	12	5	6	8
tgfb5	1	6	10	16	10	6	0	10	33
fmr1	860	560	832	579	600	590	1071	905	956
mfn1b	1632	873	1572	1089	1188	685	1254	958	1132
gucy2c	118	55	192	61	89	129	263	148	210
tgfb3	60	17	45	37	15	1	4	14	2
ggt1b	5357	5385	2136	6201	5669	595	212	892	1801
rpsa	16758	7309	16545	8555	8729	10446	16457	14949	15464
gucy2f	2	3	2	0	3	3	2	0	2
fam122b	1311	837	1371	866	824	1000	1365	1387	1243
otud7b	814	515	650	551	524	309	669	460	531
rtn4ip1	77	57	93	46	52	49	71	97	82
FKBP6	7	14	6	13	6	7	14	17	5
frmd4ba	1639	982	518	1163	1055	251	213	449	863
frmd4bb	188	130	123	311	167	41	67	60	82
ank2a	20	12	24	16	17	2	4	3	9
tgfbi	1187	1264	954	808	846	3287	2964	6990	5503
si:ch211-267e7.3	42	3	5	1	7	2	0	7	18
gpx3	382	135	341	119	170	115	361	477	236
gpx7	35	5	19	11	16	4	20	29	26
gpx8	75	37	37	14	40	9	40	24	34
gpx9	0	0	0	0	0	0	0	0	1
tsnaxip1	213	226	91	197	206	65	47	113	127
plxdc1	68	87	54	87	41	15	3	12	22
plxdc2	187	109	176	220	207	37	155	121	175
cdk8	1214	521	809	600	573	553	915	971	951
cdk9	876	414	839	502	593	463	746	580	849
wu:fc23c09	39	40	23	18	6	34	27	19	16
cdk6	1745	625	1315	646	714	357	594	511	675
dr1	204	140	221	177	171	166	307	247	241
cdk7	342	148	435	190	221	182	237	333	321
gcfc2	441	238	411	286	296	227	352	362	382
htr1ab	7	6	1	1	2	0	0	1	3
cdk4	2124	1329	2101	1190	1492	1649	2457	2394	2608
htr1aa	0	0	34	0	4	2	10	0	0
rab3il1	1557	957	707	893	1297	288	199	603	524
cdk5	740	403	572	538	583	469	726	750	705
ank3a	3842	1515	4128	1528	1399	1785	2935	2185	1676
cdk2	293	161	363	123	185	403	542	564	656
TCEANC	7	10	3	9	4	0	4	2	0
f2r	243	211	438	167	174	128	472	421	354
maff	718	629	602	561	485	282	452	475	483
cdk1	1947	625	1980	646	819	1671	3111	2531	2831
dpt	495	260	499	322	296	23	19	169	41
mafk	197	195	178	189	212	29	49	136	54
f3b	61	46	55	42	48	12	50	69	32
f3a	390	305	383	479	482	68	61	206	172
BCL2	312	196	340	203	206	194	256	298	402
sap30bp	1273	650	1246	728	847	799	1200	1248	1192
bccip	12	0	3	0	4	2	2	7	6
fam120a	316	201	276	177	247	130	195	298	280
mafa	1627	653	873	570	605	392	746	1253	856
fam120b	95	57	118	53	66	25	73	50	39
fam120c	1183	782	989	521	703	432	714	826	804
OSCP1	2798	1464	3566	1256	1854	1231	1941	2292	1794
smyd1a	7	3	80	10	3	3	5	6	0
rnf207b	63	30	87	16	33	30	55	98	72
rpz2	347	299	277	233	296	305	370	418	460
smyd1b	39	20	217	29	47	7	11	13	17
COL14A1	835	589	252	627	983	95	49	185	192
CPQ	461	166	367	209	259	306	451	462	408
fam126a	1251	675	912	547	817	486	798	863	766
ptch2	129	97	94	74	90	63	65	94	111
CPZ	1481	628	1006	797	771	414	650	641	535
rpz5	146	66	115	79	215	252	245	250	307
rpz4	482	287	366	299	270	252	333	448	404
cdkn1ca	58	50	21	67	66	13	8	40	27
rpz6	9	0	2	1	0	0	1	0	1
KBTBD13	0	0	6	0	1	1	2	3	3
nkx6.3	0	0	0	0	0	4	4	3	4
polr2j	767	433	665	398	454	561	888	993	868
polr2i	496	220	491	232	301	431	593	505	679
polr2l	403	227	252	199	253	244	397	324	467
polr2k	164	97	160	94	85	135	185	134	174
polr2f	712	374	669	517	493	518	691	635	772
polr2h	357	149	304	174	220	314	416	390	493
CEP170B	13	1	7	13	11	2	4	9	7
polr2a	2484	1455	2600	1707	1897	1417	2540	2282	2066
polr2d	859	322	580	503	503	382	647	518	869
EVI5L	1190	882	411	1100	1581	147	83	338	320
polr2c	576	423	585	527	407	417	638	590	623
meis3	43	29	44	49	9	18	40	27	18
C1orf146	0	0	0	0	0	0	1	0	0
txnl4a	2425	1828	1964	1857	2291	1266	1840	1887	1864
polr1e	1621	1137	693	1197	950	330	303	421	623
polr1d	1680	833	1625	737	1045	670	1190	1269	1047
dse	551	319	509	421	384	568	439	1013	545
ognb	119	43	410	163	128	8	60	7	7
polr1a	328	148	325	170	170	264	306	361	404
polr1c	512	251	592	372	316	297	563	511	539
polr1b	163	81	222	91	75	135	188	179	175
ydjc	298	176	214	207	371	167	261	290	441
CRK	147	87	43	75	79	15	23	22	48
si:ch211-185a18.2	876	603	788	459	497	343	638	643	533
ogna	14	16	101	19	9	9	11	5	14
kcnk18	1	2	0	2	0	0	1	3	1
C1orf112	505	195	492	267	201	296	550	285	359
HDAC2	556	310	498	246	333	202	422	358	394
kcnk15	0	0	0	0	0	0	0	0	0
VPS4B	804	406	573	391	441	261	457	483	393
STOX2	0	0	0	7	0	0	0	0	0
mycla	200	120	234	107	92	107	196	152	157
VPS50	1403	843	938	978	846	516	943	1007	907
myclb	266	172	277	187	222	116	191	166	177
HECTD4	1214	726	1001	783	922	533	632	788	873
CSK	1211	564	1097	458	462	1024	1376	1228	1310
dars2	301	142	295	231	215	212	311	275	333
dars1	3588	1718	4519	2076	2675	2224	3263	3472	3006
dtl	224	107	236	24	81	192	263	297	245
ndnf	65	38	42	45	26	21	10	13	14
SLC35A4	193	99	98	119	136	98	143	184	197
nrip2	2575	2747	1226	3910	3500	731	398	1497	1662
adamtsl3	420	172	218	162	162	77	71	99	106
cdkn1ba	1177	1113	1196	1362	1089	225	287	789	274
rell1	647	336	560	281	357	382	499	557	520
tbc1d19	241	177	93	166	180	65	109	137	158
adamtsl2	98	9	8	15	19	18	5	32	51
cdkn1bb	1594	923	2238	1042	1062	780	1412	1908	984
mal2	87	94	18	70	59	13	0	34	16
rell2	363	278	280	644	147	20	339	64	69
adamtsl5	52	47	32	63	20	16	11	54	22
si:ch211-102c2.7	106	57	124	64	45	44	67	87	76
cdo1	143	136	160	339	110	17592	13219	28661	18171
mdh1b	134	135	18	120	158	42	0	68	33
nkx6.1	65	36	6	40	215	0	0	14	5
nkx6.2	2	0	0	1	0	0	2	2	2
tbc1d14	1785	1368	1209	1148	1198	421	635	714	848
tbc1d15	1021	700	953	914	746	545	1196	963	827
tbc1d16	54	51	55	22	18	6	20	34	58
CTH	15876	7742	3438	9243	9612	2152	1746	4477	4088
tbc1d17	1059	522	964	739	808	389	674	590	586
f7i	184	104	8	6	3	7	7	13	4
fam124b	37	16	18	27	52	15	13	34	24
CEBPZ	803	368	859	492	565	617	970	909	1015
f7l	3	0	0	0	0	4	0	0	4
si:ch211-66e2.5	0	0	5	2	0	0	1	0	0
strn4	781	438	572	422	498	373	639	555	508
strn3	633	476	523	490	536	383	585	602	532
C1orf116	302	296	107	269	230	66	33	175	164
sult5a1	367	112	234	49	69	55	121	275	70
chrdl2	25	26	212	25	44	60	96	18	29
ndr2	0	0	0	0	0	0	1	1	0
ndr1	0	0	0	0	0	0	0	0	0
spegb	23	37	295	10	19	7	11	13	5
spega	50	25	106	26	10	1	3	6	9
tmeff1a	46	48	49	69	38	35	55	123	73
tmeff1b	84	49	50	44	54	28	26	74	59
bcl11aa	460	287	335	211	146	287	371	414	206
sptan1	9494	4519	8167	6269	4702	3682	6992	5935	5371
cds1	841	406	1020	561	453	195	453	268	249
fam210aa	262	149	147	189	147	106	180	126	154
endouc	846	619	695	672	811	259	407	585	425
nf2a	770	475	867	420	445	392	693	515	605
NIPAL2	36	17	35	15	26	18	7	16	12
bcl11ab	662	243	739	167	167	729	998	921	537
kcnk1b	156	77	59	69	89	205	220	308	219
nf2b	820	834	716	810	896	195	289	389	405
pjvk	6	0	1	0	0	1	0	0	5
ppp3ca	39	20	31	25	9	45	51	85	109
hspe1	1490	828	739	827	1189	455	569	1065	819
ppp3cb	417	191	334	133	213	256	326	365	398
rgs7b	0	0	0	0	0	0	0	0	0
tjp1a	1180	809	596	799	926	227	349	603	517
rgs7a	93	7	24	8	23	17	24	61	60
tjp1b	341	238	363	281	267	151	256	300	390
dbx1b	0	0	1	1	0	1	3	2	1
dbx1a	33	0	19	0	5	1	4	3	0
kcnip2	89	65	269	121	70	216	844	139	132
tmeff2a	311	45	323	144	156	78	189	254	200
shisa9b	1	5	2	2	2	0	35	14	18
shisa9a	25	8	12	14	15	4	10	11	4
fam210ab	17	20	19	17	37	25	14	37	26
cdon	253	179	211	139	173	39	97	150	72
f9b	2	2	4	2	0	0	2	6	5
f9a	0	0	0	0	0	0	0	0	0
bcl11ba	28	6	50	6	14	11	11	18	30
TWSG1	203	144	111	153	127	42	42	83	94
cldn15lb	474	307	238	321	349	214	344	477	511
cldn15la	115	320	97	258	285	38	8	94	211
malb	53	59	84	92	113	8	11	30	31
nf1b	2560	1390	3517	1304	1358	2043	3267	2826	2509
nf1a	4345	2034	5620	1798	2159	4558	7519	6237	6431
hspd1	2310	1338	1575	1533	2127	797	1033	2008	1526
si:ch211-117l17.7	648	261	685	612	239	81	487	224	207
si:ch211-215k15.4	114	26	115	50	38	122	117	94	130
tjp2a	866	609	257	617	517	220	120	387	378
dpysl5a	39	20	24	13	22	15	15	16	31
ecsit	199	95	97	83	158	87	120	124	154
tjp2b	498	378	172	318	366	155	158	290	197
mc1r	2	0	2	0	1	0	4	2	1
SLC35D3	290	137	212	170	189	136	161	166	125
serinc2	3665	2984	2887	2705	2936	1409	2077	2462	2847
serinc5	1083	644	1327	572	644	475	878	769	796
serinc4	14	9	4	7	16	9	16	15	14
mms22l	188	60	186	56	101	147	221	193	279
shisa8b	15	0	18	1	14	2	1	6	3
serinc1	5882	3845	3634	4225	4326	1636	2836	3032	3249
CRHR2	5	5	24	2	2	2	4	2	2
cyth4b	1316	399	1530	431	606	949	1549	1209	1221
cyth4a	803	376	857	200	295	1907	1344	2087	2200
kcnk3b	0	0	0	0	2	0	0	0	3
celf3a	261	145	285	155	170	104	171	157	165
rgs5b	153	62	203	129	102	81	135	228	82
ARGLU1	2599	1277	2251	1602	1558	1038	1570	1444	1470
rgs5a	974	793	745	1132	1127	349	656	776	529
kcnk3a	12	12	9	25	20	102	47	364	237
ptgdsa	90	40	17	21	99	8	35	55	19
ciao2b	857	592	1015	570	563	559	1196	991	918
si:ch73-352p4.8	50	10	4	16	15	9	0	6	7
star	16	1	389	8	7	0	1468	1	4
map2	20	8	14	14	7	7	12	19	18
ciao2a	1877	1358	1159	1546	1430	610	1078	1058	1139
si:ch73-352p4.5	146	77	152	59	99	163	244	166	226
wfs1b	102	36	51	52	77	20	78	60	43
wfs1a	0	0	13	0	0	0	1	0	0
shisa7b	0	1	1	3	0	0	4	0	1
shisa7a	1	0	0	1	0	0	0	0	3
bap1	495	342	498	323	333	349	532	374	485
cds2	1821	1017	1613	934	1015	1276	1969	1645	1728
map9	300	239	179	251	312	64	99	163	132
banp	956	448	850	469	402	401	547	487	476
cdt1	265	115	249	108	111	230	274	276	362
hspb8	46	76	270	62	97	12	31	36	50
hspb7	835	794	962	691	1553	133	176	532	347
stac	459	211	479	125	190	86	228	175	202
hspb6	48	51	77	48	28	28	43	51	44
kcnk2b	329	308	279	206	138	43	163	103	72
slc30a5	411	236	315	332	370	221	459	440	474
dym	1400	881	905	906	865	533	807	935	846
hspb3	0	0	5	0	0	3	0	0	2
kcnk2a	1	0	1	0	0	2	3	2	5
slc30a4	1249	724	749	814	808	433	689	666	729
stc1	93	24	66	22	33	3	17	20	6
hspb2	114	75	114	60	56	12	17	37	36
hspb1	56	40	1664	86	53	52	37	111	31
slc30a2	31	13	17	58	47	19	18	14	18
stam	3358	2012	1469	2107	2102	682	1025	966	1166
slc30a9	674	408	366	414	553	246	399	434	522
slc30a8	36	18	30	22	24	33	40	28	11
slc30a7	676	415	582	424	506	592	1141	900	975
manf	650	304	636	330	775	1523	2461	2465	2268
slc30a6	864	513	721	568	671	424	704	654	652
jakmip1	474	238	366	268	239	145	323	329	293
jakmip3	1108	320	826	287	427	366	347	299	260
jakmip2	53	28	40	24	33	14	22	40	55
SLC35F2	64	35	23	57	47	23	0	34	29
SLC35F5	957	579	610	589	647	248	518	426	366
mc3r	1	3	0	13	4	0	0	0	0
MCUB	1622	1091	1042	1153	1086	551	715	1022	1211
ndel1b	1158	545	738	553	849	463	743	892	589
SIPA1L2	34	66	59	70	70	15	30	44	67
sox19a	7	5	12	4	8	0	2	4	6
sox19b	18	13	20	6	7	5	6	1	11
zc3h3	287	161	217	203	168	80	212	156	137
ighv4-5	13	15	80	9	10	63	136	96	143
hspa9	4014	2769	2645	2843	3608	1687	2181	3191	2762
oser1	580	330	427	446	438	187	413	315	282
SIPA1L1	468	297	231	237	286	59	73	131	140
zc3h4	305	239	349	184	212	222	319	300	338
si:ch73-109i22.2	1838	919	3552	914	1431	2719	3428	2874	3795
hspa5	5726	3167	4479	2629	7050	5182	8277	12968	10045
dpysl2b	146	74	135	68	76	32	35	82	45
soul5l	39	9	53	46	49	12	1	1	16
kcnk5a	170	152	39	195	190	42	30	60	48
zc3h6	402	226	372	263	300	202	251	238	247
kcnk5b	19	17	9	16	6	5	5	14	6
xpnpep2	2220	2116	664	2765	1813	122	14	251	650
xpnpep1	789	500	339	526	688	242	257	390	495
xpnpep3	464	301	391	374	374	251	307	400	524
mc2r	0	0	5	0	0	0	2	0	0
tnrc6c2	978	509	887	522	552	396	544	649	667
msrb2	1128	668	147	566	491	10	15	18	91
SLC35G1	21	13	29	11	19	15	25	25	33
msrb3	588	328	400	359	356	228	401	595	480
appl2	718	316	607	435	370	330	520	590	606
MTSS1	197	123	55	145	140	25	35	78	56
cdv3	1683	1076	1492	986	1291	1302	2152	2122	2288
NFX1	1193	539	916	509	707	556	869	788	938
hoxa9b	0	0	0	0	0	0	0	0	0
spef2	1603	1781	506	2056	2035	256	6	504	669
kcnk4a	1	3	9	4	2	0	4	0	8
mau2	2941	1687	3327	1838	1781	1230	2150	1567	1775
ntng1a	378	119	220	106	84	161	188	222	208
pptc7b	1210	902	1010	1263	943	461	679	859	1088
endou2	23	3	4	16	16	1	3	5	7
ilvbl	1060	694	577	1044	1266	338	333	399	423
ythdc1	2367	1377	1998	1460	1440	964	1502	1546	1298
prtfdc1	122	145	162	132	127	85	81	110	94
TYMP	27	3	15	16	6	35	24	3	29
rgs9b	19	35	12	26	31	20	6	23	26
rgs9a	92	41	66	20	40	22	59	41	16
C6orf62	2525	1623	2165	1685	1544	1155	2097	1817	1752
si:dkey-247m21.3	1	2	0	0	0	2	0	0	3
EMC4	429	425	560	544	427	366	452	506	473
SUSD6	257	171	145	196	160	49	131	134	148
p4htm	286	358	85	224	239	35	19	66	67
batf	91	92	70	109	119	378	326	362	677
notum2	13	9	12	10	14	5	14	9	12
SVIL	74	101	250	65	108	65	125	214	69
p4ha1a	335	297	159	396	262	106	137	211	222
aadac	23	7	37	23	37	7	13	29	24
p4ha1b	854	799	311	1131	863	190	109	300	426
ntng2b	199	140	121	105	142	133	184	268	246
ntng2a	492	472	68	323	610	38	23	188	97
SUSD2	2861	1902	586	2271	2483	149	69	349	690
glb1l	1207	743	931	835	880	619	1227	925	872
mc4r	8	0	3	4	2	0	0	0	2
C6orf58	22	14	32	21	15	16	83	41	88
anxa5a	3	0	1	1	0	0	1	6	4
anxa5b	2375	1234	2418	1657	1722	2401	3395	4350	3376
aadat	2204	1672	801	1749	1801	519	492	906	1139
cdx4	0	0	2	1	0	0	0	0	0
cyth1b	1124	603	943	547	641	886	1893	1726	1268
cyth1a	2704	1071	2147	669	1096	1477	2109	2103	2021
zgc:77486	1099	930	823	1100	1065	393	653	694	741
si:ch211-66i15.4	46	43	37	17	43	13	32	30	40
si:ch73-236e11.2	2	5	2	0	0	0	0	3	3
SIPA1	1794	837	1879	737	1131	1399	1927	2099	1866
myd88	541	331	590	322	424	612	763	1192	813
rbbp4	1250	625	1290	475	737	1345	1719	2122	2035
rbbp5	834	323	742	349	303	468	598	581	807
anxa2a	4120	2286	1627	2973	2629	1448	1375	3504	1804
anxa2b	266	234	362	335	231	82	132	210	158
cipcb	1409	980	1038	1412	927	286	450	517	350
rbbp8	188	126	278	155	119	146	345	161	248
mtus1b	284	202	193	227	231	53	76	116	74
rbbp9	291	123	193	215	234	125	199	142	190
hoxa4a	425	223	330	249	191	95	99	204	154
PAIP2B	745	455	529	483	435	268	451	373	395
EME2	53	26	68	34	39	39	66	56	36
FPGS	743	856	296	1087	816	53	2	125	312
cdyl	183	107	159	145	157	109	127	117	134
POSTN	382	211	360	251	245	38	16	66	85
anxa3a	99	105	26	54	78	76	1	89	75
mctp2a	195	77	102	36	71	8	29	26	59
anxa3b	903	665	353	677	931	182	83	590	626
mctp2b	433	155	433	198	240	165	313	196	328
TRPC4AP	90	35	58	44	47	59	78	86	77
si:ch211-87j1.4	84	65	167	52	63	39	73	49	54
CLEC19A	0	0	0	0	1	0	0	0	3
hoxa5a	44	45	27	41	24	16	12	18	35
brpf1	1547	463	1357	669	498	464	1138	786	1060
bckdha	1382	1167	714	1255	1015	274	453	681	817
bckdhb	1688	1140	746	1347	1272	512	605	970	764
C3orf70	570	286	545	296	337	82	284	253	217
MYADM	681	382	642	288	404	238	425	485	447
matk	1304	724	1405	1612	697	221	975	438	414
pnrc1	398	209	512	253	354	184	389	340	295
pnrc2	663	345	757	485	466	378	483	472	523
ptbp3	766	390	663	392	333	302	474	464	456
ISYNA1	528	426	418	346	405	107	199	258	308
syngr2b	715	415	682	484	423	333	504	502	563
hoxa1a	2	4	0	6	1	3	3	1	5
CAMSAP2	292	217	237	166	158	52	75	114	106
NPC1L1	15	11	7	15	11	18	3	47	22
TASOR	317	229	327	203	287	156	252	268	249
nkiras1	75	44	85	58	60	52	79	95	91
nkiras2	725	533	585	624	598	378	699	495	671
commd9	456	214	290	263	324	238	335	332	296
commd8	670	369	534	454	458	325	451	470	511
commd7	859	475	665	389	566	493	850	877	778
commd5	503	306	442	206	260	376	477	514	585
gbe1b	467	234	360	218	294	160	232	292	250
PNPT1	1163	736	956	735	860	705	1171	1072	950
commd4	448	323	297	264	314	245	349	355	337
gbe1a	185	144	108	126	72	52	49	94	75
commd3	987	526	909	612	539	446	629	601	855
commd2	26	11	26	21	20	9	17	19	9
commd1	721	435	660	352	471	452	695	1003	804
syngr1a	58	47	89	21	27	103	52	102	142
oard1	196	190	215	190	180	145	149	259	299
plaat1	2	0	1	1	3	11	13	56	25
anxa1a	3322	1667	2331	1681	1653	2240	1779	4329	2775
hoxa2b	0	0	3	0	1	0	3	0	1
stra6	82	25	41	41	32	11	4	28	21
CAMSAP3	2	0	10	8	5	1	0	2	7
sobpb	253	133	145	59	109	20	37	46	38
DIAPH1	1955	1146	1480	795	871	925	1377	1533	1497
ebp	34	5	13	8	29	26	42	83	53
stil	78	34	76	34	26	75	84	69	84
sobpa	14	4	34	4	23	9	17	7	11
stk3	1294	608	857	754	729	551	855	980	983
slc25a23b	15	6	102	21	14	4	2	11	4
zgc:153044	37	33	41	23	33	21	25	34	26
mroh1	706	438	671	443	496	249	407	329	388
ecd	348	147	270	304	152	215	175	237	225
maza	93	100	128	47	59	60	88	111	80
DBI	176	201	68	179	162	41	4	78	74
tmem121aa	0	1	2	0	0	0	2	0	2
pkdc	25	16	11	9	41	9	12	12	18
pald1a	782	293	585	219	213	164	319	430	220
stn1	149	102	167	79	159	171	226	192	193
tmem121ab	0	2	0	0	0	1	0	0	0
col21a1	8	12	14	8	24	3	3	6	17
celf5a	138	52	117	37	88	73	125	56	59
gmcl1	967	467	632	443	576	422	698	710	724
zgc:64106	548	296	236	702	765	35	14	46	116
tprg1l	140	84	159	74	54	130	173	122	120
tlnrd1	86	66	79	49	74	74	69	92	130
si:ch211-160o17.2	305	243	244	175	306	154	222	247	271
si:dkey-4p15.5	1	0	14	3	0	5	2	2	0
arl6ip5a	351	150	432	211	311	542	729	729	694
si:ch211-261d7.3	445	259	434	280	292	234	413	414	362
arl6ip5b	738	581	637	663	773	402	665	645	720
C3orf38	112	79	82	72	118	95	129	105	117
slc25a22a	896	505	504	476	472	167	327	444	278
eda	70	93	22	75	65	8	4	85	31
zgc:153031	45	26	7	60	35	2	0	2	6
syngr3b	29	2	19	11	2	5	11	7	9
si:ch73-174h16.4	81	27	73	24	39	28	64	42	44
si:ch73-174h16.5	5	11	8	14	14	12	0	11	6
zgc:153039	972	772	689	664	876	586	707	871	1000
foxo1a	92	61	77	103	102	18	19	27	43
foxo1b	115	63	140	32	117	58	90	105	119
anxa13	2801	2443	838	1067	2219	473	793	1466	1312
prokr1b	4	1	2	2	9	1	1	3	2
pkd2	976	906	407	998	851	132	128	474	360
spg11	917	366	647	517	460	324	620	485	465
slc25a25b	442	352	232	349	385	111	138	255	286
eed	183	94	177	107	132	151	196	190	209
slc25a25a	264	170	138	99	339	144	181	263	152
stom	1464	1130	1048	1430	1202	395	499	647	691
mctp1b	2054	490	1676	709	727	166	759	324	253
mctp1a	1379	589	1137	563	503	733	1678	1026	881
spg21	1089	676	1018	705	811	615	871	1005	974
zgc:153018	588	299	422	425	347	67	193	264	109
dgcr2	952	585	811	606	808	416	1120	679	691
efs	230	98	142	150	239	62	97	115	117
si:dkeyp-38g8.5	169	125	249	119	168	151	204	199	234
dgcr6	256	120	223	108	128	119	193	176	155
RPS6KB2	1291	800	966	997	1192	412	733	788	1009
dgcr8	1612	777	1405	896	952	858	1319	1146	1160
slc25a24l	21	17	3	17	20	6	9	8	13
fam118b	528	311	438	347	282	276	512	393	425
egf	0	0	0	8	0	0	4	1	0
NEXMIF	3	0	2	1	0	1	0	0	0
gata1a	2580	752	2325	1690	574	364	2023	758	928
samd4a	269	149	161	159	176	111	96	156	141
IGLON5	113	76	179	118	121	95	167	232	185
esco2	497	176	644	243	298	491	915	725	874
cldn15a	90	27	10	35	16	8	3	28	32
ehf	267	300	45	303	238	211	9	355	505
sv2a	66	21	25	16	15	6	21	17	11
gata2a	300	216	233	144	96	178	234	220	267
FIBCD1	151	129	58	116	62	19	53	52	79
prr12b	142	105	106	91	86	21	39	50	48
prr12a	1592	1116	1700	1011	1013	680	1124	1163	1179
cdc42bpab	718	399	400	434	450	146	127	416	198
EML4	361	237	355	214	258	196	271	260	366
EML5	34	26	67	29	34	35	46	76	58
EML6	550	337	413	193	266	148	552	420	396
gtf2f2b	41	36	20	32	56	7	8	41	28
gtf2f2a	456	224	428	219	215	218	288	324	388
htr4	174	211	99	173	211	34	25	145	190
ACTL7A	2	2	5	12	1	1	7	16	9
rock2a	2223	1185	1576	1116	1172	826	1022	1197	966
ctsba	4251	3696	5121	2976	6569	6948	14313	16564	10931
filip1b	1668	1322	592	918	1598	269	18	462	543
ctsbb	1944	1208	515	1410	944	91	128	177	238
filip1a	135	58	62	77	47	26	72	176	76
PRKAR2B	727	335	813	324	373	368	808	520	563
si:ch211-103f14.3	0	1	0	4	0	0	0	0	2
tacr3a	10	4	4	1	0	3	15	4	10
bbc3	1523	401	1758	629	632	139	425	460	195
gon4l	683	305	565	307	224	363	552	440	428
trnau1apa	930	490	740	430	665	418	964	752	781
trib1	45	55	22	46	72	11	10	33	33
trnau1apb	1677	878	1902	1033	1124	1001	1449	1672	1390
sqlea	3	7	9	15	7	11	5	23	8
trib2	564	409	388	511	638	174	401	378	416
PMM1	1471	1060	642	1251	1278	132	95	436	344
trib3	232	164	171	217	199	171	190	219	238
rad9a	260	92	302	157	95	182	264	198	313
si:ch211-166a6.5	573	304	658	259	482	237	464	424	366
rad9b	8	4	3	15	3	0	0	0	4
si:ch211-208k15.1	28	19	21	16	31	16	35	22	21
strn	1578	813	1504	1043	1054	665	1058	1021	855
GRIN2C	6	2	4	0	2	5	3	13	7
GRIN2B	12	9	16	2	2	4	3	12	12
pkig	106	52	51	59	83	26	32	73	67
tsen54	231	103	210	80	153	91	195	90	125
nebl	46	12	19	128	24	15	46	36	34
GRIN3A	24	16	25	6	10	7	8	17	18
cngb1b	6	5	1	2	9	7	0	9	3
pbrm1	547	207	521	230	244	168	331	271	288
cisd1	962	990	569	1111	1190	376	452	639	708
cisd2	301	155	347	166	212	436	613	606	577
dhfr	177	92	133	79	71	182	287	303	332
duox2	1	0	0	0	0	0	0	0	17
samd13	122	57	174	49	105	113	130	203	112
samd11	771	342	735	300	366	610	601	741	654
gdpd4a	39	19	22	9	10	2	0	1	7
nfil3	192	136	124	124	135	51	138	118	160
QPRT	1013	540	1448	507	910	486	701	719	570
gdpd4b	200	113	30	170	139	28	8	24	35
ift172	439	333	233	263	386	131	111	268	266
pkn2	791	426	506	437	546	140	227	388	343
stum	151	161	99	130	132	55	38	134	45
mbd2	1471	604	1061	652	737	985	1571	1721	1727
tpd52	4380	2394	3129	2172	1913	1118	1727	1865	1816
mbd6	463	235	386	416	249	190	336	240	223
mbd5	431	247	311	440	373	137	244	212	261
aclyb	1035	633	936	583	639	405	771	680	853
aclya	351	241	360	240	249	224	240	386	388
arhgef28a	390	351	78	308	487	105	32	378	225
cx40.8	129	111	55	73	104	21	85	52	16
usp53b	36	19	14	19	18	1	5	7	7
plvapb	3246	1557	3231	954	1893	802	1873	1972	1755
plvapa	1948	1479	1945	944	1530	232	295	637	817
ell	1154	695	920	755	1221	429	772	769	668
ighv10-1	79	19	120	51	26	320	244	397	816
gdpd3a	1571	1162	813	1096	1502	495	712	968	1109
EMP1	456	316	872	412	345	268	567	715	520
EMP3	84	65	45	38	37	28	30	100	36
F3	81	57	35	37	42	19	19	44	5
ELAPOR2	4	2	2	3	3	4	1	0	5
ELAPOR1	150	185	38	97	142	32	24	110	34
nrn1a	2	1	3	0	0	0	0	2	1
emb	51	30	21	181	101	2	0	5	9
samd10a	56	12	6	12	36	6	5	9	27
samd10b	163	54	76	44	35	52	27	74	75
FH	550	273	313	364	449	334	293	504	562
arfrp1	1104	694	901	861	731	396	730	575	774
cdcp2	0	3	2	0	3	0	3	2	1
pkp2	406	450	173	611	409	143	42	294	324
pkp4	2	0	5	1	1	0	0	0	0
fam49ba	5457	2617	4909	1816	2524	6416	6780	7759	6175
fam49bb	1954	1188	2056	841	1226	1075	1813	1739	1603
napepld	49	27	22	26	26	26	11	49	46
stx8	747	457	748	472	622	316	728	477	618
fam49al	927	439	1179	359	438	1181	1168	1209	1447
nfatc1	128	38	36	69	27	43	19	74	49
nfatc4	111	63	90	44	68	27	48	51	39
CSMD1	48	58	38	35	27	41	64	101	80
pkmb	308	373	3749	281	369	84	756	70	453
glceb	296	181	216	142	185	101	164	145	221
fmn2a	29	43	146	88	55	13	61	32	31
faimb	2	1	2	0	3	1	12	2	1
npffl	0	0	0	0	0	0	3	19	17
faima	449	234	525	262	312	182	215	204	205
fbn2b	566	313	297	317	273	96	184	288	308
ift140	527	327	271	370	460	152	98	262	324
stx6	1565	902	1347	1007	987	514	801	731	716
fbn2a	183	64	70	107	105	52	45	84	42
stx4	871	440	738	469	619	699	1125	1049	1213
TTLL3	21	3	21	23	19	14	5	5	9
pkn3	112	31	117	59	59	31	61	46	71
pklr	913	658	176	810	697	146	12	180	340
RIMBP2	47	14	39	22	23	9	9	10	9
depdc7b	23	15	3	15	14	8	5	26	27
depdc7a	230	185	74	225	164	42	10	109	110
pkma	6168	3074	5247	2520	3193	2430	4678	5456	4846
rasl12	3	11	7	2	2	0	0	4	2
thsd7ab	24	31	13	20	15	18	18	90	37
or129-1	0	1	0	1	0	0	0	0	0
thsd7aa	36	14	17	7	12	14	20	38	34
usp54a	77	35	45	43	11	21	81	88	42
FAM13C	36	18	66	20	37	6	25	24	57
fnta	907	496	718	557	667	744	1037	1056	1074
clocka	666	393	379	490	406	197	267	316	346
fntb	419	281	432	314	344	237	476	351	375
UBE2D3	543	398	451	357	475	301	470	544	511
fbxo36b	49	58	8	43	46	18	0	41	41
si:dkey-57k2.6	0	2	0	2	0	0	0	6	1
fbxo36a	60	38	12	40	33	10	7	19	20
nek7	467	264	301	192	219	199	178	340	278
tmem41b	574	305	415	218	428	410	543	565	589
nek6	828	340	714	343	327	846	1166	1186	1170
HPGDS	35	69	158	23	34	23	82	21	55
crls1	616	394	433	413	470	239	317	317	386
nek4	1869	1144	384	558	635	595	328	1152	349
nek8	228	200	104	205	256	46	30	155	90
chmp4bb	1797	1163	1488	1287	1415	974	1495	1916	1757
epd	0	0	0	0	1	0	0	0	0
rbm12b	179	70	183	120	108	79	103	100	113
epx	23	0	5	3	19	5	3	10	7
nek2	75	15	83	25	16	52	102	87	145
nek1	906	482	886	603	589	591	803	764	917
sh3rf1	829	635	365	683	694	207	177	390	486
tmem42a	5	7	2	0	1	8	1	3	7
tmem42b	12	17	3	7	17	10	7	33	2
pkn1b	1349	476	1357	529	561	540	676	753	928
fam110a	183	237	78	287	136	24	9	62	69
fam110b	2	7	2	1	0	0	0	0	0
fam110c	3	4	12	4	57	1	2	3	0
pkn1a	1259	666	1678	673	836	1051	1370	1443	1404
metap1	1060	700	1022	724	768	742	1017	1064	1076
mep1a.1	11	31	11	56	60	21	4	14	39
TNFRSF11B	23	29	3	29	15	14	2	31	21
mep1a.2	7	5	0	9	1	0	5	1	2
mbip	343	127	316	160	155	321	372	282	353
sh3rf2	235	127	91	126	116	45	6	105	93
SOCS3	1275	758	1682	724	1327	1908	1637	3358	2782
sytl2b	24	5	55	43	21	31	7	56	17
map3k7cl	5	15	20	1	2	16	3	9	17
erf	1186	790	1264	726	839	693	986	1128	977
erh	3445	2042	2938	2158	2378	2180	2994	3063	3100
erg	4093	1752	3969	1648	1928	860	1547	1544	1207
mapkbp1	380	342	253	320	253	92	86	283	196
rbm14b	1659	905	1379	826	910	718	1124	1168	1271
nefma	16	7	16	2	12	16	19	8	26
rbm14a	412	181	440	194	321	251	360	390	351
si:ch211-198a12.6	821	344	602	357	474	476	793	738	878
myh10	592	195	404	226	181	184	385	269	259
GFPT2	255	299	40	303	231	71	3	196	339
myh14	56	34	19	25	37	15	7	18	14
syce2	3	0	3	0	0	0	3	7	6
si:dkey-7k24.5	0	2	1	8	0	1	0	3	0
meltf	22	46	2	54	21	4	3	20	27
tmem45a	54	19	52	31	35	17	46	44	38
tmprss13b	50	23	3	32	47	4	10	18	23
fbln7	128	70	144	119	96	65	57	85	90
si:dkey-57k2.7	208	72	238	114	124	112	191	136	134
styx	1015	510	1020	637	559	486	880	725	657
esd	1012	646	513	759	767	459	409	537	532
fbln1	1049	335	1105	338	478	198	358	431	264
neflb	0	0	1	1	0	0	0	0	0
fbln5	45	19	118	28	42	30	70	27	19
fam241a	63	53	66	38	30	38	35	66	72
abi3bpb	621	315	663	287	364	149	194	70	134
rbm15b	98	92	108	66	106	45	70	62	78
abi3bpa	544	113	200	80	48	42	186	13	59
fbln2	39	24	73	104	22	5	11	19	9
azin1a	246	202	272	223	175	209	322	327	375
azin1b	3960	1996	2896	2524	3397	1351	2071	2136	2195
ST6GALNAC2	0	0	0	0	0	0	0	0	0
cldn10a	39	3	9	6	4	3	11	30	32
tmem45b	86	67	47	42	59	65	95	100	95
nckap1	3795	2388	2079	2167	2574	964	1213	1769	1392
cldn10b	862	782	160	902	933	122	1	295	275
axin2	57	49	48	53	41	18	38	23	25
axin1	634	413	631	395	370	242	455	376	348
nr2f1a	578	404	230	434	367	184	104	255	390
tacr1a	20	13	12	8	26	15	26	30	15
nenf	395	298	256	190	270	167	251	327	298
wnt11f2	0	0	0	1	0	0	0	0	0
etfdh	1898	1239	844	1498	1524	495	546	763	894
DST	5942	5063	2143	5322	6654	1113	362	2673	2705
cldn11a	59	66	67	61	53	10	24	34	15
cldn11b	14	1	5	3	13	3	9	0	16
dhps	473	231	451	284	278	240	316	310	317
VPS37B	0	0	0	0	0	0	0	0	0
txnipa	15388	8484	15225	9040	9391	3641	7011	8360	6223
fuca2	4308	3689	1589	1853	2067	2135	1637	1939	5233
ST6GALNAC5	37	24	13	24	31	2	2	15	5
si:dkey-228d14.5	1114	1022	272	749	1149	110	38	271	234
cybrd1	211	169	234	136	148	70	182	188	130
SLITRK1	12	0	0	4	6	0	0	0	0
fbxo30a	402	247	286	271	300	138	220	246	273
ngly1	517	269	472	250	328	306	483	449	449
fbxo30b	51	44	58	61	61	31	41	47	58
npdc1b	138	45	98	107	40	57	131	56	93
npdc1a	701	439	625	347	442	180	379	356	308
DUT	700	271	718	300	339	848	1311	1093	1149
s100b	9	2	117	8	6	12	0	13	13
s100w	16	25	32	1	8	12	7	27	16
tgif1	198	177	159	178	245	83	91	143	176
ext1c	242	211	44	151	132	48	29	171	117
ext1b	571	356	250	387	452	222	183	457	331
ext1a	504	223	228	271	189	110	97	211	206
s100z	14	4	3	3	6	11	10	6	23
MDGA2	223	149	88	85	85	32	51	93	90
s100u	535	365	216	397	402	61	46	149	186
s100t	0	0	0	0	2	1	0	0	0
s100s	0	1	3	0	0	1	0	0	4
si:ch73-263o4.3	135	55	66	46	60	47	75	71	81
C1orf210	592	377	141	312	425	46	4	71	125
stx12l	183	119	117	142	174	58	83	93	118
kcnj16	410	319	67	364	302	35	0	102	118
rabif	394	187	312	176	260	174	288	276	368
slc7a3b	550	269	637	276	346	297	521	272	246
srp72	1672	1295	1436	1093	1258	771	1822	1008	1370
RTCB	15	3	12	15	35	11	7	11	9
net1	2053	1076	934	1048	1206	572	629	1012	1030
slc7a3a	698	348	607	553	471	305	476	630	400
zgc:64022	1121	822	491	925	1510	290	47	525	549
ano11	7	1	2	3	0	3	2	12	10
dlx5a	8	10	4	9	12	6	2	3	1
kcnj11	12	6	13	3	3	3	7	18	17
kcnj14	13	3	1	1	2	1	0	1	1
kcnj13	3713	4821	1134	5696	2754	305	7	649	995
rab6ba	181	42	54	40	62	42	42	156	89
rab6bb	54	2	31	23	22	3	3	4	5
mbd3b	301	231	149	294	287	44	77	140	121
mbd3a	1066	623	901	522	522	453	547	643	542
xbp1	3102	1690	2637	1726	2108	3203	6189	4681	5066
strada	494	270	403	341	307	235	434	278	296
si:ch211-255p10.4	9	2	17	3	11	1	20	6	15
crebzf	1290	661	946	760	777	579	767	581	768
sult6b1	71	10	79	74	66	21	49	21	24
SLC34A2	1	6	0	0	4	2	0	0	1
ponzr6	0	2	0	0	0	0	0	0	2
ENTPD2	417	213	411	178	204	326	509	459	410
ponzr1	3547	2638	3579	2280	2874	2509	4736	4486	5043
adprh	11	3	4	10	4	3	0	3	6
ponzr2	0	0	0	0	0	0	0	0	0
ENTPD7	195	133	106	109	144	123	168	190	179
dlx4a	0	3	12	1	0	0	2	1	3
dlx4b	2	1	19	0	1	1	0	10	5
ces3	541	1494	26	1535	341	82	15	49	113
si:ch211-248e11.2	288	274	86	270	333	62	16	168	129
VWA5B1	138	54	115	86	101	51	93	78	93
adprm	128	57	83	29	89	30	68	103	114
mbd1b	1857	1087	1846	1214	1241	1103	1643	1398	1645
cerk	261	147	197	160	169	29	217	70	78
synj2bp	223	162	139	244	198	96	188	196	159
DXO	86	39	80	51	38	56	76	66	77
slmapa	1869	1014	1296	953	1057	772	1156	1015	968
slmapb	86	86	50	96	66	108	182	280	83
cyp7b1	5106	3705	2200	3025	6728	257	300	633	867
panx3	10	4	14	9	1	11	3	4	1
si:ch1073-513e17.1	549	216	402	199	277	108	258	160	179
fosl2	1771	1045	1917	1092	1340	471	878	1904	600
slc7a1a	47	4	36	10	44	15	1	13	14
zgc:153184	299	172	354	254	263	842	637	1249	1062
rras	1009	613	862	581	786	1057	1312	1800	1748
bbs9	691	562	409	629	353	219	255	365	381
bbs7	752	427	508	381	479	508	552	755	699
bbs5	643	427	206	408	452	97	93	273	286
im:7160594	464	272	474	386	445	128	368	311	285
trmt10a	195	138	163	107	142	84	147	209	211
bbs4	0	0	0	0	0	0	0	0	0
panx2	13	32	7	16	9	4	11	4	3
trmt10c	14	13	14	15	5	0	21	7	11
med19a	1600	928	1695	1023	1294	887	1433	1511	1510
wfikkn1	122	10	71	11	135	1	0	4	13
zhx3	529	400	423	360	447	238	273	241	379
rrad	54	43	38	29	49	15	27	26	23
tpbgb	37	9	21	10	10	3	2	17	9
tpbga	46	24	58	53	17	7	31	22	42
kcnj1b	0	0	0	0	0	0	1	0	0
nufip2	330	143	200	226	214	132	151	266	186
zgc:64002	335	120	558	272	68	63	147	241	278
rom1a	2	3	12	0	2	3	3	3	0
ano2a	11	3	2	1	0	2	1	3	7
rom1b	13	0	8	6	3	3	3	3	6
tpbgl	0	0	1	0	0	0	1	0	1
trmt112	82	55	113	69	89	129	109	165	141
neu1	1947	1529	2180	1443	1651	1016	1829	1916	2037
rapgef1b	759	524	519	624	565	641	430	997	878
neu4	354	76	156	31	79	5	74	28	42
trim46a	2	6	4	0	1	1	1	5	0
dhx9	2319	855	2006	1056	1171	1311	2169	1911	2030
dhx8	2070	985	1765	1204	1271	1069	1760	1558	1683
rapgef1a	1814	795	1663	881	900	1450	1857	2049	2032
trim46b	4	6	5	15	6	3	4	5	4
glud1b	10946	9319	7721	10270	9458	6005	7913	12832	10321
dlx6a	2	1	3	1	3	2	6	2	0
glud1a	4433	3194	2597	3451	3603	1290	1662	2769	2239
bbs1	259	194	184	277	194	65	93	85	158
cetp	698	345	585	417	361	225	480	382	220
grb7	33	21	19	39	28	5	12	12	10
bbs2	549	160	477	143	165	196	398	339	230
rnpepl1	394	234	254	229	179	101	169	238	158
mbpb	1460	832	1803	982	1089	858	1145	1513	1146
mbpa	8	7	141	11	8	6	39	3	7
suco	1808	735	1506	696	850	960	2175	1543	1170
stx11a	327	145	293	148	134	148	258	203	230
sb:cb470	84	35	37	166	91	7	0	25	19
ndufs8a	606	488	439	599	689	263	334	477	516
sufu	1135	583	1069	756	744	570	791	813	802
rad18	636	316	496	343	411	308	635	341	562
med13b	1379	702	1241	804	801	648	1039	1016	960
ifitm5	0	0	9	0	0	0	4	0	0
IER3IP1	452	298	410	319	363	418	709	623	671
med13a	1819	939	1776	998	724	1313	2414	1678	1594
rad17	641	293	713	409	446	352	516	361	385
mixl1	4	3	1	1	0	5	4	2	1
nfatc2ip	277	159	170	181	146	106	196	201	179
nlrc3l	1606	872	1462	764	1207	1067	1355	1432	1321
zgc:77375	11	8	2	9	12	1	6	14	10
HYAL2	1046	630	772	503	676	195	595	592	457
slc7a8a	2788	1239	1923	1761	1517	922	1176	1882	1204
slc7a8b	264	120	280	108	253	59	100	65	157
sphk2	179	95	108	104	122	46	80	70	101
cux2b	183	184	100	213	192	47	27	56	91
kcnj3a	360	155	230	211	174	116	194	158	170
cyp7a1	1977	465	426	545	715	42	0	55	217
nkx2.2a	2	1	0	1	0	4	3	18	20
nkx2.2b	0	0	0	0	0	0	0	0	0
cux1a	1275	777	830	718	787	515	518	877	649
cux1b	4130	2277	3037	1794	1573	1674	2476	1840	2797
ctsla	4245	2722	2923	3352	2930	2674	3778	5983	3754
NEDD8	506	301	656	310	331	426	686	635	569
dlx3b	7	12	28	0	15	7	5	5	6
prickle2b	495	410	129	481	293	58	24	167	222
dlx2b	4	8	1	8	6	3	2	4	8
srp54	2916	1727	2662	1983	2110	2174	3424	2859	3017
prickle2a	134	95	92	40	153	96	82	126	159
nexn	0	37	241	9	17	3	6	7	4
bxdc2	475	254	632	227	327	575	834	793	818
zgc:64051	2600	1275	3584	1146	1659	5379	8938	6967	7334
dlx2a	0	2	0	0	0	0	0	0	0
rabl2	1194	703	583	1020	995	245	247	302	416
rabl3	135	62	136	56	104	121	94	99	103
nkx2.4a	0	0	0	0	1	0	0	4	0
prickle1b	103	86	18	100	189	87	5	78	61
nkx2.4b	0	0	0	1	0	0	6	0	0
dlx1a	4	1	0	1	0	0	0	0	1
ela2	29	3	550	10	11	8	7	0	9
srp68	1295	759	1132	827	800	678	1267	1072	1293
si:dkey-84o3.6	209	112	113	135	117	107	111	139	120
hccsb	561	468	524	468	584	358	613	666	599
nucb2a	1462	830	1038	886	784	899	1982	1274	1339
chpfa	151	145	98	125	147	55	86	98	74
pdxkb	203	109	171	132	122	69	180	158	133
RTKN	748	508	475	470	570	74	146	215	234
pdxka	1527	582	595	540	813	104	120	126	208
cspg4	35	44	21	21	20	14	22	42	28
rad50	1064	583	999	541	680	838	962	1110	1073
rad51	188	106	238	83	113	202	299	307	246
rad52	309	131	250	164	171	206	174	255	280
si:ch73-42p12.2	117	58	64	63	81	88	121	139	125
gprc5c	498	534	188	438	587	140	12	366	234
CFAP300	712	586	127	492	711	82	4	237	295
fah	532	458	314	703	488	136	264	343	305
zgc:55943	7	0	2	1	0	0	7	1	3
ldlrap1a	182	99	81	129	111	117	23	183	473
ldlrap1b	802	461	698	468	488	540	762	695	803
fap	1424	577	1232	345	883	264	1447	908	405
rchy1	262	145	215	158	160	122	184	262	215
sema4ga	190	159	66	139	169	33	4	50	59
plat	1445	895	2716	1464	1065	451	1120	1092	999
sema4gb	132	95	43	71	134	13	13	32	27
PAMR1	6	3	10	3	2	4	5	34	8
senp3a	104	62	116	49	61	93	140	126	140
senp3b	267	194	315	132	129	298	314	306	363
si:dkey-159a18.1	611	99	594	80	201	412	368	618	533
lmx1al	20	8	11	31	12	1	1	9	8
plaa	401	213	412	289	340	282	517	650	661
ypel3	839	647	689	969	512	248	570	498	431
ypel5	690	502	515	551	465	237	443	479	440
aagab	500	257	445	361	432	288	568	355	499
zgc:153115	177	108	248	88	174	107	165	200	144
fbl	1606	828	1763	828	1306	1505	2256	2542	2452
si:ch211-207d6.2	468	255	852	222	270	643	1577	1030	445
lmx1bb	129	79	44	97	80	15	22	114	78
lmx1ba	140	50	26	59	101	16	23	67	29
PHAF1	1059	808	1180	925	775	502	1176	897	895
txn2	591	413	337	420	446	213	345	401	428
desi1b	865	548	763	595	783	409	826	880	852
RTN1	217	64	258	84	108	61	123	122	113
CHAT	4	3	12	3	22	1	1	1	10
desi1a	4	0	8	11	4	1	0	3	1
sun1	1270	694	1012	710	542	319	502	465	513
mst1ra	469	219	293	275	308	71	139	166	129
mst1rb	3669	1942	998	2874	2855	273	12	550	1114
elf3	817	1110	202	969	1007	697	33	1594	1853
elf1	3530	1877	4217	1344	1900	2485	3251	3613	3486
grk3	987	454	802	474	457	985	1015	1136	950
grk4	373	119	151	94	48	240	120	165	155
gdpd5a	165	160	62	165	184	28	24	42	52
grk5	366	182	364	140	244	185	346	312	293
gdpd5b	599	363	421	318	388	105	187	268	259
grk6	2794	1247	3038	1110	1464	1567	2558	2299	2163
gprc6a	3	0	4	0	0	0	0	4	2
aldoca	1	0	1	0	0	2	0	2	0
hoxd9a	32	47	26	33	28	6	8	26	19
hccsa.1	478	312	297	347	433	150	221	326	271
pld6	6	3	1	5	0	0	2	2	3
psd3l	663	447	595	493	464	492	589	820	807
STT3B	2001	1418	1119	1131	1525	801	957	1444	1354
pld7	907	432	918	418	478	960	1687	1270	1515
pld2	232	235	221	269	214	168	154	349	267
pld3	1320	807	1546	1007	1262	1712	2494	3275	2603
si:dkey-100n19.2	33	27	2	34	30	4	1	25	26
CHD4	2242	1431	2007	2122	1358	362	908	596	695
sybl1	248	174	214	204	168	123	139	168	251
zgc:153169	65	39	92	22	23	30	31	49	22
rrm1	3046	1330	3467	1118	1596	2792	4746	4110	4463
slc7a11	96	74	138	37	32	285	162	894	545
fer	928	551	467	610	775	195	255	379	331
fes	609	314	662	263	391	292	470	352	450
fev	2	10	12	23	3	0	3	18	11
plek	3327	1553	3998	1409	1212	2952	4687	4635	3059
zic5	0	0	0	0	0	0	0	1	2
zic4	41	4	1	4	1	0	6	0	4
zic6	4	1	2	6	1	4	4	10	7
anpepb	2676	1492	559	1981	1959	99	15	117	480
st6gal1	14	6	25	10	10	3	12	6	11
senp7b	263	147	260	153	145	89	203	118	179
grm3	8	6	5	1	7	8	11	9	17
grm4	357	182	384	31	267	40	148	57	47
zic1	11	4	8	2	9	8	11	10	13
hnf1ba	5969	3810	1008	3182	3025	720	28	1348	2016
rubcnl	1392	650	1584	630	627	551	894	988	795
zic3	0	0	0	0	0	0	0	0	0
trhr2	0	0	0	0	0	3	9	20	16
fosab	2774	654	2228	667	772	112	425	1269	175
slc31a2	335	225	252	208	303	108	170	339	186
fosaa	226	161	250	155	215	314	741	504	472
hunk	6	7	7	8	15	1	4	9	1
slc31a1	1606	1308	1337	1507	1544	788	1243	1394	1465
sema4ba	281	183	167	168	227	82	83	137	86
fgb	1156	434	511	1453	2146	201	24	285	570
trhra	0	0	4	1	0	1	0	0	1
trhrb	0	0	0	0	0	0	0	0	0
fgg	5	10	11	3	0	4	20	5	8
stub1	539	340	399	319	338	285	507	470	506
hoxd3a	67	71	71	57	42	9	19	23	40
si:ch211-87m7.2	381	203	329	191	220	237	441	389	361
zgc:92912	5	2	5	0	7	110	17	45	61
zgc:92907	1019	507	1170	785	689	381	869	610	530
cyb5b	219	123	204	166	172	275	289	526	417
ACVR1C	270	167	280	287	160	19	171	54	110
chpf2	236	123	240	154	140	197	315	271	317
cyb5a	10905	6494	2830	6004	5650	453	131	833	1818
ntrk1	9	0	1	5	11	1	4	6	1
slc44a2	3910	1535	4146	1280	1682	1683	3644	2631	2238
plod2	228	110	165	174	155	131	185	481	221
sema4aa	1531	559	1947	624	792	564	1052	902	856
sema4ab	1243	608	1075	694	549	947	1322	1297	1351
slc44a4	4135	3100	1021	3383	3602	468	28	1455	1823
plod3	1015	564	665	549	1037	342	577	795	709
crebrf	803	696	877	834	612	263	530	592	343
lrtm2a	43	13	13	14	18	6	6	22	7
hoxd4a	3	4	4	5	1	6	3	2	4
grna	2430	1514	3225	1955	2326	1686	2959	3105	3273
grnb	5248	2785	3637	2806	3038	1218	2702	2389	2388
suz12b	917	424	853	476	496	631	907	859	878
mcfd2	362	230	213	274	252	244	526	359	386
rrn3	627	326	553	400	430	302	401	547	507
sumo3a	1414	839	1442	711	980	1321	1934	2176	2232
INAFM2	20	10	20	6	8	0	4	7	1
si:ch73-215d9.1	63	35	23	90	103	0	9	9	12
ankrd34bb	11	22	1	8	16	0	0	0	5
ankrd34ba	2	0	2	2	1	0	0	0	0
suox	235	173	263	310	347	55	145	96	97
islr2	48	19	17	11	23	1	3	0	5
PNMT	325	47	357	64	52	8	31	7	24
bcan	3	1	1	2	0	2	2	3	6
kansl2	903	436	899	529	438	393	681	488	557
ell2	1624	851	1339	949	1060	1620	4139	2017	2334
kansl3	1572	890	1645	1190	941	725	1302	1004	1106
TMEM200C	12	1	6	3	25	2	1	4	3
cep170aa	371	191	462	219	205	282	402	492	431
cep170ab	2	2	13	6	7	2	5	8	3
ABAT	413	172	103	359	247	83	7	79	232
ENO2	26	22	9	8	18	0	18	9	14
GPR174	535	244	556	152	280	401	584	699	693
plk3	4681	2355	6720	1905	2816	1734	3256	4499	1915
GPR173	2	0	3	0	1	2	1	1	1
plk4	281	124	309	86	145	240	393	263	388
ubtfl	1957	1377	1969	1508	1592	878	1294	1031	1188
nfe2	931	359	822	630	338	98	611	261	245
nedd4a	1015	564	660	695	605	314	608	578	418
RPL35	23683	9648	26465	11080	12622	13768	20722	16120	17197
RPL38	38646	15427	42024	17730	22332	27495	33406	29486	28120
ANKS1A	1814	952	1381	921	949	803	1037	1245	1053
nedd4l	3577	2035	1143	2580	2338	427	555	918	908
grpr	3	2	5	7	3	2	0	0	3
si:dkey-154p10.3	110	28	120	101	52	33	94	48	74
elk3	946	601	1110	469	582	660	999	1136	1074
ankzf1	500	340	656	475	342	220	545	348	400
elk1	353	254	253	238	214	100	258	198	174
si:dkey-71b5.7	4	3	0	6	6	4	1	2	3
fam107b	4459	2017	4774	1604	2164	2661	4979	3999	4463
RPL22	3348	1568	3499	1661	2125	2213	3239	2846	3071
MED9	173	110	157	97	87	144	192	187	223
inhbab	0	2	1	0	0	0	0	2	0
MED4	97	48	91	70	73	107	141	125	177
ar	1967	3007	709	3615	1857	211	40	321	478
c4	2029	2166	2580	1918	2336	1353	2191	2519	1775
RNF126	638	397	621	382	418	309	616	333	462
c5	173	136	75	116	180	10	6	25	31
c6	24598	14717	13340	8462	17494	3402	11236	12229	8887
c9	0	13	2	27	1	2	104	3	5
rrp9	711	371	673	349	429	639	819	809	862
rrp8	263	198	343	208	204	228	294	251	349
RNF122	114	64	171	71	72	74	127	137	99
elk4	524	352	519	320	387	319	368	454	466
folr	90	70	39	65	152	6	0	43	26
pstpip2	2684	930	3018	993	1376	1596	1889	2033	2028
crebbpb	1732	985	1548	922	980	780	1282	1125	1087
crebbpa	2707	1266	2448	1536	1516	949	1621	1407	1416
VPS26B	1353	837	891	862	967	776	1192	1350	1395
si:ch211-194e15.5	80	67	56	77	36	43	24	61	28
rps15a	1315	538	1141	521	590	820	1136	1051	1122
inhbaa	8	9	32	3	8	12	10	22	39
styxl1	51	79	17	117	68	24	11	38	36
renbp	1628	1070	1179	1282	1316	535	631	894	778
lonp1	723	274	289	356	469	428	434	847	642
lonp2	767	557	325	678	636	160	222	310	334
rrs1	247	136	319	122	208	276	318	384	422
topbp1	390	178	277	203	158	217	267	274	287
cp	16	28	44	9	31	2	24	13	24
flr	319	219	79	236	288	67	59	114	100
GPR137B	559	353	413	428	472	133	338	490	376
PRRC2B	4049	2409	3651	2582	2798	1796	2880	2811	3010
RPL3L	388	221	699	167	217	183	292	190	247
cs	2910	2097	1957	2465	2712	1379	2030	2250	2215
tinf2	591	223	415	328	306	183	305	339	322
GPR180	22	5	11	5	12	15	45	20	40
CPEB4	751	425	592	561	416	228	545	379	448
elp6	228	117	227	136	122	116	169	191	129
elp5	302	238	184	234	208	188	288	336	316
MEI1	12	10	15	10	15	8	7	15	16
elp4	535	212	314	205	201	149	238	290	282
elp3	432	212	467	248	300	258	514	418	443
mcee	149	127	110	158	149	99	135	152	168
elp2	396	228	366	171	170	234	328	381	268
gorasp1a	298	116	206	161	129	190	228	217	163
elp1	781	542	779	459	1066	422	666	480	695
plp2	386	225	436	223	249	407	842	714	596
ubtd2	206	118	205	76	97	85	101	114	113
f2	1301	870	395	874	1272	185	91	213	235
f5	8948	6440	1989	5661	5715	691	213	1819	2794
RNF157	116	306	220	766	212	21	22	195	21
f7	89	74	52	92	83	11	11	16	23
f8	1065	793	983	636	661	236	534	867	484
elob	1465	868	1322	901	916	1172	1721	1580	1605
en1b	0	0	0	3	0	0	0	0	1
eloa	1724	1019	1443	1002	1134	660	1222	1074	1002
en1a	3	0	1	0	3	2	0	0	1
ENSA	113	111	158	85	103	61	98	67	63
GPR139	5	4	4	6	1	1	4	2	5
cnga2b	15	3	4	1	2	9	0	4	11
RNF152	21	8	23	8	17	6	10	11	17
dynlrb2	1505	1024	700	980	1018	493	709	1087	985
EN1	0	0	0	0	0	0	0	0	0
si:ch211-105j21.9	1856	1299	1516	1201	2457	1001	1213	1234	1266
ctbp2a	639	290	597	310	320	223	354	365	336
tmem50a	5580	3284	3724	3869	4319	1315	2322	2562	2226
pllp	13	32	18	16	27	13	26	18	40
cx52.7	0	0	0	4	0	1	0	0	0
cx52.6	0	0	0	0	0	0	0	1	0
cnga1a	20	24	8	13	20	1	0	8	3
myef2	1620	836	1412	758	937	814	1353	1292	1298
cx52.9	1	3	1	1	0	1	1	4	0
vstm4b	236	125	227	169	145	65	97	86	88
h1m	1	6	1	0	0	0	5	0	8
vstm4a	69	21	104	56	13	50	56	52	28
cfl1	24832	14426	23248	11459	14793	30046	35126	46111	39657
cfl2	371	303	557	249	284	115	191	228	255
dio2	480	623	366	874	1083	14	1	100	38
dio1	624	500	249	543	492	92	61	189	201
nfatc2a	444	241	700	159	266	774	949	871	1120
GPR151	0	1	0	0	0	0	0	0	0
tmem51b	167	148	43	176	146	39	3	94	91
acss2l	192	363	184	440	547	157	129	240	309
myo10l1	122	83	132	79	108	15	45	55	95
pank2	959	387	899	575	470	406	830	747	652
pank4	1137	599	642	814	732	344	516	444	542
usp43b	73	56	22	32	41	19	9	72	36
usp43a	555	376	176	490	570	126	44	214	253
nfic	1672	868	1289	799	835	1115	1461	1769	1676
nfia	233	160	113	142	128	28	91	126	120
fosb	248	97	337	57	251	88	132	175	140
stard7	1155	804	943	877	827	481	726	765	761
stard8	206	119	274	101	96	136	175	262	210
stard3	448	281	451	323	342	407	454	606	628
nfatc3a	771	388	609	389	390	246	452	320	361
stard5	29	18	22	19	18	26	28	48	40
nfatc3b	551	316	484	249	335	288	499	304	394
stard4	140	66	24	97	71	33	20	49	65
GPR141	956	516	591	374	397	275	676	654	580
RNF146	142	89	87	117	131	50	69	80	129
casq1a	111	3095	23879	637	1955	52	242	21	35
RNF145	1488	730	1547	903	988	751	1359	1398	1557
casq1b	35	1389	13552	154	852	34	295	21	46
cdc37l1	458	228	506	349	303	231	334	257	359
en2b	0	1	0	0	0	0	0	0	0
crebl2	429	379	408	419	390	173	488	364	428
en2a	0	0	0	0	0	2	0	2	0
GPR149	25	4	19	3	6	2	16	10	12
lratd2	0	2	3	12	11	0	0	1	4
lratd1	13	11	21	58	145	25	8	4	37
cnga3b	10	5	6	0	22	0	1	3	1
si:zfos-223e1.2	1	1	2	0	4	0	0	0	0
ccn1l2	319	145	257	186	127	46	96	169	123
ccn1l1	1	0	6	0	0	1	0	0	1
cnga3a	51	129	51	23	4	28	25	19	9
si:dkey-72l14.4	518	343	577	535	380	239	470	429	471
gchfr	1199	1231	718	1270	1403	158	171	298	381
si:dkey-72l14.3	0	0	1	0	0	0	0	5	1
camta1b	27	16	17	20	12	20	26	16	24
SERTM1	0	0	0	0	0	0	0	0	0
apcdd1l	108	132	14	119	88	9	5	19	34
RNF19A	452	235	289	339	298	210	296	330	292
vstm2l	7	30	5	0	1	2	1	10	5
plp1b	31	3	46	6	1	1	4	7	5
plp1a	36	12	44	25	9	4	28	5	12
gpnmb	56	51	285	338	230	21	385	40	52
rbm24b	14	10	37	13	18	9	14	11	39
pwp2h	323	221	319	255	367	168	213	269	487
rbm24a	22	23	26	14	13	7	8	23	8
frk	1298	949	912	1161	1066	780	1231	1683	1578
RNF43	176	178	37	145	148	22	12	62	106
ik	1456	813	1167	962	1055	830	1386	1295	1427
si:ch211-183d21.1	222	232	180	252	228	48	139	254	194
pls3	739	336	564	382	354	222	731	631	496
oip5	296	112	272	77	170	176	287	251	265
pls1	254	187	91	317	211	37	8	32	74
RNF41	901	517	408	463	526	262	376	422	483
fetub	5	58	15	12	5	1	42	5	1
im:7145024	189	113	152	100	130	115	161	131	178
alg10	456	203	350	261	272	244	343	342	426
schip1	136	101	93	86	83	61	38	136	69
alg12	568	329	581	362	537	464	744	722	703
alg11	514	381	540	425	374	288	518	423	419
tmem54a	137	41	52	63	132	14	10	17	44
alg14	183	83	78	87	68	44	101	123	97
tmem54b	0	0	0	0	0	0	2	0	0
alg13	7	9	7	6	23	24	7	10	6
kazald3	108	50	166	73	74	124	135	59	151
rbm25b	2553	1233	2327	1415	1565	1321	1786	1758	1821
rbm25a	1644	900	1919	1370	1091	825	1688	1050	1208
IQCA1	119	259	24	185	39	26	0	15	33
polrmt	831	361	585	452	475	300	462	387	615
GPR119	4	0	0	0	1	0	0	0	0
[truncated: 15,621 more rows]

## Sheet: RT counts
Gene	11_RT10W_Control1_178505_S11_L002	12_RT10W_Control2_178506_S12_L002	13_RT10W_Control3_178507_S13_L002	14_RT10W_Control4_178508_S14_L002	15_RT10W_Control5_178509_S15_L002	16_RT10W_infected21_178510_S16_L002	17_RT10W_infected22_178511_S17_L002	18_RT10W_infected23_178512_S18_L002	19_RT10W_infected26_178513_S19_L002	20_RT10W_infected29_178514_S20_L002
eif1	4674	6485	4498	5837	5248	4703	5548	8306	4167	9643
cept1b	285	518	282	427	402	310	390	656	255	766
cept1a	264	398	282	304	344	373	423	903	307	899
rab8a	197	295	173	230	190	410	303	644	247	770
akap9	623	518	482	719	652	424	501	703	328	685
rab8b	187	310	143	198	208	326	219	514	284	463
si:dkeyp-97e7.9	6	6	4	2	13	10	7	4	1	9
foxo6b	18	23	23	14	30	115	51	25	86	24
LURAP1L	7	22	9	14	4	14	15	10	7	13
cdc42se1	3	15	1	3	5	15	12	52	11	26
eif6	264	265	201	325	260	250	319	461	250	505
eif5	3980	7992	4310	5643	5201	2566	5538	3837	2068	4748
fli1a	740	1253	641	1376	695	423	500	1001	326	842
fli1b	1717	2376	1372	2167	2326	3121	3452	5873	2107	5071
il2rb	114	193	95	177	223	134	198	201	109	386
hnrnph1l	754	797	415	918	794	968	1120	1446	788	1952
rab7a	400	512	346	471	355	387	592	966	400	879
rab7b	193	145	139	150	198	130	156	273	137	317
si:dkey-103g5.3	1	0	0	4	0	4	0	2	0	0
pid1	71	86	50	66	75	141	98	249	83	252
uxs1	462	607	360	538	534	627	633	855	582	963
nsmfb	44	11	29	42	17	22	25	21	49	25
cdc23	188	163	123	177	191	170	198	145	119	268
cdc20	1071	1095	553	1152	969	1286	1463	2155	919	2321
cdc26	42	68	59	84	80	34	81	92	51	97
cdc27	788	1200	670	1008	857	828	964	1133	625	1695
si:dkey-103i16.6	107	138	69	106	117	132	104	137	82	208
nsmfa	2	5	3	0	0	25	5	1	24	4
tut1	115	125	96	122	122	109	115	181	85	243
tsc22d3	1043	1260	285	2828	410	365	1143	670	1925	4460
rab6a	983	1237	927	1225	1221	718	741	1456	589	1530
ofd1	241	295	143	284	257	273	282	440	171	469
pdcd10b	458	380	319	434	385	271	399	698	223	684
pdcd10a	1390	1473	1218	1474	1279	1137	1592	2040	923	1928
rab5b	763	593	551	714	554	555	638	1053	507	867
pcsk7	96	179	104	129	120	132	93	294	108	154
rab5c	2387	1946	1763	2184	2071	1913	2461	3856	1722	3718
RDH10	155	47	94	67	133	47	57	49	44	36
flii	339	388	256	458	390	438	439	745	370	786
ubash3bb	26	39	22	41	24	98	48	153	160	108
pcsk2	13	49	49	59	22	40	22	11	35	26
srp9	138	150	121	144	121	146	191	238	112	317
pcsk1	22	42	27	44	16	48	17	76	27	103
ubash3ba	309	378	191	415	399	650	441	1163	443	958
cfh	3564	1793	3929	3564	4019	433	819	475	497	249
cdc16	419	505	270	467	389	409	579	659	368	695
zfat	185	354	224	303	204	268	271	380	145	340
sh3tc2	858	857	776	773	861	366	471	694	337	581
foxo3a	268	847	394	352	315	103	401	178	39	140
foxo3b	896	1516	884	1000	760	842	674	1100	858	1858
pif1	94	156	78	82	90	101	133	194	78	229
meox2b	10	33	29	44	20	19	14	6	18	17
meox2a	51	81	48	88	32	60	31	63	43	132
rab4a	315	280	240	288	274	143	168	233	162	169
rab4b	643	805	482	679	610	828	897	1509	675	1480
st13	1590	1311	1110	1950	1554	1264	1792	1911	1248	2738
si:dkey-24l11.2	0	0	0	0	0	0	0	0	0	0
STRN	379	649	316	609	545	799	965	1291	691	1489
timd4	0	0	0	0	0	0	0	0	0	0
tfe3b	332	652	439	487	408	338	431	565	286	785
dffb	481	807	480	699	602	483	632	899	423	922
pigs	511	540	240	485	415	327	523	580	451	798
srpx	0	0	0	0	1	4	1	1	1	0
dffa	113	158	78	139	76	142	115	188	72	209
pigt	0	0	0	0	0	0	0	0	0	0
pigu	194	89	184	105	117	16	96	30	39	9
tfe3a	763	1520	810	962	953	616	918	1194	494	1207
pigo	67	74	48	94	90	76	85	112	34	121
pigp	286	448	280	304	365	176	312	420	166	513
pigq	434	388	253	326	359	209	278	282	134	370
cdk5r2b	13	3	10	6	18	1	9	2	2	0
pigv	17	27	21	33	35	32	41	37	28	57
pigw	37	20	29	49	46	51	48	66	30	63
pigx	284	342	352	281	322	199	231	383	205	618
nedd9	533	384	262	407	426	1089	852	1520	576	1344
MYBPC3	38	24	17	32	22	25	15	21	12	12
pigb	290	279	232	284	238	312	283	613	188	612
pigc	38	33	38	57	27	58	53	94	36	91
KCND3	22	33	16	29	21	108	58	59	65	25
aldob	27182	6587	16205	15930	17110	4334	11962	7755	6392	1939
chi	4618	2351	3384	2807	3432	5285	4070	14280	6509	12297
nedd1	668	619	528	697	560	576	755	957	385	859
chm	546	801	553	680	546	592	723	1174	490	1341
pigk	454	446	374	457	475	467	396	698	385	765
ankdd1a	10	16	7	7	7	21	27	29	18	11
ankdd1b	80	40	11	11	22	67	43	72	81	147
pigf	222	154	218	159	189	153	181	233	127	194
pigh	206	381	197	266	285	155	195	219	90	202
irge4	2	0	0	0	0	0	0	0	0	5
cdk5r1b	0	2	0	1	0	0	0	0	1	0
gfpt2	225	154	325	407	235	188	860	1049	223	541
rbm33a	741	1489	721	1279	848	646	903	1066	529	1518
SYNPO2	144	144	189	184	146	217	124	309	153	398
KCNA3	0	3	0	1	1	0	0	0	2	0
ror2	186	65	116	139	163	94	139	127	50	52
cin	114	83	55	102	85	57	90	159	51	96
ror1	83	328	258	293	114	194	109	77	145	83
ncdn	114	167	109	147	104	95	143	122	87	156
tmem63c	140	130	77	158	130	298	423	683	407	698
ADAM23	749	1123	608	1123	875	535	617	1169	405	1273
tmem63a	394	482	259	479	443	329	478	760	347	854
si:ch211-168f7.5	40	9	7	42	17	37	40	45	20	37
si:rp71-39b20.4	0	0	0	0	0	0	0	0	0	1
STX2	5	41	42	46	38	14	17	6	8	4
SPDEF	59	61	41	43	44	27	42	19	38	45
MBD3	282	251	281	282	328	201	272	267	184	212
MBD5	91	167	146	139	123	55	104	65	45	72
mrps9	738	394	460	496	596	544	607	977	386	684
KCNB2	16	3	14	9	11	4	7	1	4	0
rab9b	50	126	61	122	124	96	41	76	63	108
KIAA2013	656	758	575	744	747	492	492	843	461	868
gopc	229	250	166	351	250	270	248	417	186	461
marveld2b	109	19	32	44	62	105	67	155	61	139
hddc3	66	31	33	48	41	66	76	76	65	88
akap6	123	157	89	135	126	167	85	51	112	144
PKN2	297	289	292	283	381	141	175	156	84	190
mrps6	75	69	67	67	88	73	91	101	46	111
hddc2	229	152	141	200	125	139	152	199	118	201
mrps2	267	417	321	455	356	353	458	573	453	943
st7l	385	568	383	505	465	255	328	546	268	536
KCNG3	5	8	7	10	12	9	5	4	6	2
slc35a3a	136	100	113	105	104	111	148	191	78	158
slc35a3b	374	203	287	349	248	166	239	355	142	273
sstr2a	36	16	26	38	42	29	13	17	13	9
elmo3	265	323	230	384	384	378	449	667	349	684
pin4	57	44	35	100	80	100	123	47	61	104
shisa2a	1	0	3	1	1	12	1	1	2	1
shisa2b	7	1	3	2	7	7	18	4	8	4
got1	1063	304	725	546	728	200	502	305	320	179
znf609a	281	292	217	256	274	230	238	229	146	300
rorb	8	8	11	5	13	23	13	7	13	4
NEK1	625	748	410	815	682	823	704	1366	386	1059
tlx3b	5	5	0	3	1	4	1	2	1	1
rorc	139	67	195	93	126	29	82	29	41	25
si:ch211-168d1.3	709	252	637	406	681	127	302	158	169	91
KCNH1	57	44	45	75	50	67	54	36	52	50
KCNH4	46	19	45	45	44	48	35	43	32	49
KCNH7	4	22	13	15	14	35	19	10	14	7
STX7	640	643	473	695	594	781	998	1305	633	1507
fn1b	829	1132	987	1265	867	1749	681	2427	748	2086
pim1	916	2011	677	1473	942	2770	2163	7615	1763	5108
plpp2b	112	138	97	152	94	109	84	143	67	135
ythdf3	265	232	180	257	263	286	214	371	148	360
pim2	484	1091	639	1059	584	1760	1579	3719	1255	5005
yipf6	751	1004	840	942	772	367	581	663	310	924
nrbp2b	882	1459	1076	1035	1019	437	521	690	325	835
pim3	148	109	134	172	138	40	73	73	94	136
FBXO10	73	90	63	111	125	68	60	64	35	55
clu	1284	1654	1306	1997	987	1140	1613	2850	613	2766
plpp2a	385	461	314	536	271	227	242	587	245	521
ythdf2	671	809	480	754	757	768	847	1223	601	1389
mydgf	517	346	371	489	366	620	611	1113	513	1574
ythdf1	250	305	156	299	282	266	290	390	212	493
ncf4	180	214	102	148	215	405	286	828	316	626
MINPP1	286	285	252	347	299	190	235	413	181	364
yipf1	466	463	377	427	446	367	405	582	267	678
ncf2	1698	2865	1318	2628	2728	2577	2375	7645	2453	7674
ncf1	1409	2146	844	2106	1932	1943	2345	3064	1620	4015
yipf4	405	569	424	494	474	445	472	790	399	861
yipf5	753	679	580	815	668	579	712	1082	511	1442
yipf2	145	155	162	147	143	111	162	222	86	222
yipf3	1015	1383	1142	1225	1128	603	852	994	556	1230
fzr1b	280	322	290	316	260	114	290	239	93	179
sh2d3ca	465	727	301	585	492	1545	996	2023	1074	2413
PKP4	282	165	186	244	183	227	170	147	131	155
abi1a	855	1075	614	1128	902	1006	937	1634	637	1644
rbm39b	554	1084	583	660	781	639	865	1063	475	1310
rc3h1a	539	1015	580	823	887	830	748	1213	664	1529
KCNE2	2	0	0	4	5	2	0	0	3	4
FBXO48	137	295	147	169	156	125	203	240	89	307
FBXO43	99	122	76	112	90	105	135	135	72	253
NPAS3	116	53	77	86	112	236	138	59	227	99
serpinh1b	239	235	100	650	88	248	171	521	278	1140
serpinh1a	856	560	636	833	759	733	521	631	423	741
akap8l	557	1028	558	643	687	625	659	861	375	785
fam131a	1	0	5	1	3	0	1	0	2	1
abi2b	677	651	610	732	773	572	555	828	358	937
fam131c	3	1	7	7	3	2	3	2	0	3
secisbp2	724	1045	610	923	587	567	638	767	471	1114
KCNF1	1	0	0	4	0	2	0	1	0	1
tbc1d12b	1005	321	550	448	633	559	738	1063	341	853
HTR1E	0	0	0	0	0	0	0	0	6	3
RASL10B	1	0	2	2	0	0	1	0	4	0
dmrta2	0	0	1	0	1	7	3	2	0	6
sstr1a	8	8	4	28	7	7	9	2	5	20
sstr1b	0	1	0	0	0	0	0	0	0	0
HTR1B	38	17	46	24	42	9	6	18	0	8
cntn3a.1	20	80	24	18	8	27	20	10	22	23
cntn3a.2	40	100	73	50	37	23	20	17	13	53
abi3b	0	0	0	0	0	0	0	0	0	0
cemip2	729	670	473	705	621	916	591	1270	534	1454
cyp2ad2	71	43	103	42	143	11	21	25	24	30
abi3a	512	840	391	736	523	2041	1791	3966	1735	4522
SLC49A3	708	889	518	779	726	732	1018	1276	620	1499
PIWIL1	3	2	3	1	1	3	0	0	3	0
KCNK9	7	11	4	5	11	22	9	4	13	4
ONECUT2	16	20	30	16	12	22	29	39	15	49
apoda.1	13	5	3	9	2	4	7	129	4	106
ccl4	51	150	31	156	38	567	655	1787	596	788
apoda.2	0	0	0	0	1	0	1	0	0	0
cj104	983	806	478	2318	440	527	717	976	1050	4411
si:ch211-212k18.5	46	33	46	46	75	53	38	27	18	26
HTR2A	23	25	12	14	17	33	16	17	13	20
NENF	447	170	215	344	418	235	234	357	214	303
fstl1a	251	173	323	390	256	138	180	305	62	266
osgn1	282	386	266	244	297	124	308	190	131	212
ccka	1	0	0	2	0	0	0	0	0	1
cpe	33	142	52	80	61	57	47	81	37	60
lrwd1	281	407	250	376	390	382	422	518	292	679
pip4k2aa	615	771	423	778	538	1020	915	2080	868	1818
prpsap2	19	15	4	13	2	2	2	3	6	6
tbc1d10b	152	201	117	198	154	204	159	317	154	372
cpo	17	6	16	10	9	5	3	9	13	16
tbc1d10c	1495	3331	920	2963	2452	3609	3726	5310	2662	6254
VPS13A	1115	1394	788	1206	1003	746	1146	1311	622	1674
VPS13B	2065	2066	1480	2021	2239	2362	1551	2555	1992	2413
cpz	15	7	10	12	24	12	4	1	11	4
flt3	253	428	251	519	306	1849	1076	4099	719	3985
sox11a	48	49	42	46	86	19	39	22	15	10
ciapin1	891	1248	756	1066	784	804	1147	1259	671	1607
flt4	478	468	266	520	439	224	290	312	205	427
sox11b	143	132	87	124	157	61	104	62	28	46
gal3st1a	331	70	216	173	216	98	170	95	97	61
BCAT1	292	58	96	60	208	7	118	68	25	16
pamr1	227	252	156	254	210	94	86	195	40	205
ncln	396	305	222	386	434	366	415	643	273	558
si:ch1073-13h15.3	0	0	2	1	1	0	7	0	0	3
ccn6	74	41	57	53	110	23	38	53	32	42
fam136a	121	92	78	99	100	136	128	131	65	147
tmbim4	61	72	71	57	39	48	56	70	35	96
ccn5	31	36	20	64	47	53	28	83	26	60
ogdhb	555	840	469	683	563	305	553	428	145	610
chmp7	569	535	577	726	616	380	466	595	212	502
qdpra	85	121	24	123	51	162	121	220	93	114
ccn1	712	1011	242	1273	136	163	475	588	325	254
btbd17a	12	4	8	10	13	11	1	1	15	5
chmp3	1373	1705	1196	1544	1202	1100	1545	2247	1132	2876
mcf2a	7	10	0	14	11	3	0	16	2	7
dchs1a	99	117	56	96	97	137	83	70	143	80
crf	0	0	0	0	2	0	0	3	0	0
fam135a	259	248	185	205	284	235	160	272	118	263
pip4k2ca	711	701	605	561	692	297	415	374	257	360
BBLN	375	365	313	401	418	361	353	669	310	699
KCNJ1	0	0	0	0	0	1	3	0	1	0
crk	518	394	401	572	488	428	386	546	299	534
csnk2a4	637	555	477	651	589	456	713	903	435	986
hspg2	1846	1077	1148	1675	1435	1185	1064	1688	882	1200
crp	86	30	116	66	195	30	36	19	45	36
pla2g4aa	85	50	72	59	104	209	99	316	161	186
pla2g4ab	312	728	332	468	345	569	540	1133	375	1097
KCNJ6	42	17	9	18	33	52	28	13	44	32
stard3nl	323	452	368	404	292	215	275	421	183	439
HTR5A	19	1	3	10	14	15	5	3	12	4
DHSB	3600	2207	2852	3026	3032	1648	2658	2661	1364	2596
s1pr4	245	524	136	520	247	381	540	599	352	744
KCNK2	10	14	10	6	6	15	9	15	12	4
s1pr1	44	38	20	70	29	33	29	102	51	132
s1pr2	126	120	99	169	100	86	106	145	88	145
KCNK4	7	7	7	5	3	1	7	15	0	9
CERK	429	332	303	369	329	187	243	440	115	284
slc25a15b	61	61	41	67	67	45	61	92	38	152
btbd11b	118	182	140	135	88	126	67	209	195	228
ptp4a3b	109	92	71	102	96	156	188	369	93	224
LGALSL	15	75	48	51	11	16	17	25	11	10
lsm12a	551	756	608	771	667	476	658	717	421	1007
lsm12b	636	817	424	791	606	656	918	904	628	1292
pip4p1a	27	23	13	19	28	21	16	17	17	33
dpyda.3	1045	650	1096	879	1327	629	611	851	514	830
ptgesl	666	431	567	590	603	445	685	640	306	805
ankk1	1	0	0	1	0	3	3	0	5	1
cpeb3	328	521	328	403	322	195	287	323	179	339
cpeb2	85	81	37	103	82	109	69	146	73	160
LGALS3	1504	849	748	820	1204	839	880	1670	273	653
fam222ba	647	1715	1063	914	954	414	622	484	218	733
zfr2	522	460	351	517	633	510	642	733	391	729
si:zfos-323e3.4	96	25	39	51	34	25	38	27	48	58
erap1b	1278	1503	954	1843	1105	1735	2280	4360	2040	4879
pdik1l	357	442	366	445	391	287	348	471	280	508
btbd10a	508	538	387	537	517	418	577	688	345	659
ptp4a2b	4498	3955	3968	4292	5078	4686	5694	7169	4357	8441
btbd10b	2134	867	1403	1235	1487	1009	1493	1543	949	1160
ptp4a2a	270	351	358	386	423	180	220	293	128	220
ndst2a	273	157	135	218	155	182	224	369	123	305
fam222bb	394	592	357	507	488	346	388	563	246	511
akap11	576	789	464	540	509	412	494	501	299	563
akap10	366	673	310	460	425	378	454	694	278	821
ccnk	307	300	180	244	273	368	352	533	247	695
ccnh	477	426	385	366	522	346	328	430	211	371
trabd2a	12	21	12	19	30	41	25	8	31	14
ccni	756	633	544	582	609	650	718	859	521	1148
trabd2b	298	93	177	157	243	170	159	66	101	55
ccnf	88	141	65	46	88	96	84	128	49	96
ccdc28a	500	165	449	362	319	83	174	115	83	60
ccnc	636	572	403	678	595	665	786	1167	522	1322
fam102aa	40	35	35	46	47	43	38	41	38	28
fam102ab	169	197	204	207	270	191	145	289	194	256
sult4a1	32	75	22	28	12	16	14	3	11	6
cped1	137	133	95	131	103	102	80	52	77	69
ndst1b	233	310	181	349	239	266	246	389	204	413
zgc:91860	239	478	214	247	385	214	181	276	152	312
rnf213b	2587	3693	2588	3575	3179	2431	4063	4688	1768	5799
scinlb	5140	8651	4223	9331	6947	12963	12377	28915	11017	29775
rplp2	3773	3579	2593	3932	3124	2584	3700	4029	2499	6460
scinla	23	82	62	46	20	9	18	19	17	43
ZBTB5	13	36	20	43	58	7	27	3	11	2
NKAIN4	218	80	113	130	155	102	99	66	86	71
tshz3b	147	231	157	271	199	192	165	238	146	268
KCNN1	5	9	8	8	24	5	0	2	2	6
adnpa	682	933	543	961	696	644	845	1183	576	1242
adnpb	448	545	272	492	380	351	489	493	357	599
loxl5b	6	10	17	134	4	5	3	3	2	2
loxl5a	1	0	10	1	0	0	0	1	0	0
calcrla	127	117	118	175	121	75	41	125	72	149
toporsa	0	0	0	0	0	0	0	0	1	1
SLC10A7	190	146	122	136	161	265	252	336	141	476
YES1	99	86	138	119	92	112	76	123	57	103
lactb	213	174	151	148	193	152	201	248	104	233
tshz3a	77	40	36	88	73	80	57	130	58	114
col18a1a	388	246	488	514	567	256	237	261	191	138
cts12	4	1	0	0	1	0	0	0	2	6
pick1	687	504	645	656	665	322	369	641	367	758
MC1R	0	23	0	5	1	0	2	0	1	0
nfat5b	328	330	282	385	435	280	209	308	177	298
akap1b	588	469	425	645	547	289	443	549	302	675
parvab	293	366	280	475	258	221	200	344	175	434
si:ch73-105b23.1	7	4	25	35	32	0	12	20	17	0
fkbp10a	754	592	603	891	629	544	525	843	304	774
rpa3	953	1033	736	924	989	1271	1613	1323	898	2196
stt3b	996	1014	639	1229	762	1484	1303	2636	1106	2804
cct8	4745	3948	2903	5110	3499	5291	6746	8329	4005	10396
pik3ip1	631	587	577	691	646	237	416	460	318	844
TFB1M	150	170	138	142	125	111	105	167	99	177
cct4	7193	7009	4411	9997	5885	5865	10836	10580	6986	14139
cct5	8309	7592	4926	10872	6323	7109	10285	12011	7524	15377
MC4R	0	0	0	0	0	3	0	0	0	0
KCNT2	11	78	12	36	17	15	13	2	8	32
cd2bp2	159	245	144	212	166	260	283	340	167	410
fkbp10b	90	52	65	165	114	111	63	130	60	112
sirt4	67	53	42	71	58	53	45	52	56	95
BBS7	283	78	196	190	252	104	179	164	90	121
rpa1	3100	3522	2153	4027	3594	3024	4256	5147	2592	6528
sirt5	271	247	220	274	288	189	226	259	144	240
sirt2	324	351	353	444	343	279	417	562	207	586
sirt1	304	383	216	371	254	322	369	581	250	726
ttll9	533	280	450	423	518	275	411	408	244	302
ttll1	136	84	141	95	86	60	80	142	54	96
asgrl1	25	5	11	3	7	8	15	4	2	16
ccser1	250	296	228	254	285	361	223	340	271	421
TFB2M	378	226	308	325	341	225	237	292	162	319
ttll2	0	0	0	1	0	1	0	0	1	0
ttll5	0	0	0	0	0	0	0	0	0	0
ZHX1	77	134	106	108	104	125	129	149	83	197
ttll7	115	73	72	73	107	147	119	135	84	208
ttll6	388	136	323	232	379	141	226	180	84	119
hoxc13b	4	1	0	6	2	0	3	0	2	4
PITPNM2	31	25	28	39	33	55	35	42	60	40
hoxc13a	2	0	0	1	1	0	3	1	2	6
si:ch73-335l21.1	513	1105	588	466	597	203	330	184	130	254
si:ch73-335l21.4	10	14	8	21	11	70	60	206	56	151
srpk1b	1650	2100	1150	2083	1883	1205	1801	1872	904	2578
hoxb8a	878	259	636	623	753	248	393	268	211	254
hoxb8b	11	1	7	4	6	0	1	3	4	0
ankha	151	224	159	195	152	64	88	73	45	175
zgc:91890	126	108	38	56	117	62	39	97	34	127
hsf2	900	1578	948	1329	1210	712	1049	1394	625	1526
rpb7	267	178	117	265	207	238	290	391	187	401
hsf1	507	753	383	533	582	278	477	589	322	686
hsf4	2	3	6	4	3	14	6	20	9	9
gpc3	82	91	105	69	90	219	58	36	159	39
gpc4	184	108	159	171	155	207	163	208	132	148
PEX13	75	83	91	92	105	29	51	75	41	69
si:ch211-39a7.1	12	28	24	21	14	14	15	9	18	30
stat5a	392	685	449	483	511	530	693	1234	496	1238
TFAP4	252	197	106	191	174	111	136	178	100	269
KCNS1	7	15	7	5	4	5	4	11	7	18
KCNS2	2	27	1	7	3	3	0	0	0	0
hoxb9a	179	99	88	129	213	103	108	113	72	78
KLHL7	259	367	271	319	316	268	340	413	235	467
KLHL8	326	305	245	334	367	334	425	455	204	553
dmac2l	372	189	229	291	361	181	269	294	139	232
loxl2b	40	65	37	117	46	129	75	205	57	222
setd1ba	589	842	547	773	722	702	874	1198	499	1348
loxl2a	569	366	203	379	330	519	570	807	402	870
nipa2	222	336	265	260	340	245	291	354	167	356
nipa1	81	154	98	87	92	72	63	85	52	125
rab12	154	271	170	169	171	107	179	207	88	192
tgfr2	1078	741	837	884	1055	558	706	813	628	1018
hapln1b	5	9	6	16	2	30	8	8	7	17
rab13	77	61	48	122	84	76	84	108	80	151
phb2a	478	379	292	416	329	308	414	453	246	489
rab15	20	58	28	31	51	67	16	34	52	33
wnk1a	1845	1821	1339	2096	1932	1580	1706	2467	1209	2599
ankar	46	36	27	15	20	25	60	18	13	29
huwe1	2474	2412	1634	2962	2307	2574	3393	4361	2239	4495
zgc:193811	68	29	74	47	56	27	40	33	43	17
hoxb6a	1620	637	1416	1030	1567	516	929	814	488	377
hoxb6b	0	0	1	0	0	0	0	0	1	0
rnft2	187	321	199	261	229	109	177	222	94	193
PPIP5K2	491	813	384	558	503	563	653	1180	542	1127
baiap2l2b	67	17	38	26	75	9	17	25	19	28
baiap2l2a	56	5	14	34	9	10	19	58	19	16
ENPP6	837	299	712	565	815	220	449	367	242	187
rnft1	245	350	284	345	317	254	323	425	225	419
trak1a	74	142	75	170	161	213	133	306	164	229
ENPP7	4	4	6	4	2	8	0	0	2	3
tfcp2	838	1096	738	970	904	579	722	1035	491	1149
si:dkey-8l13.5	68	20	24	22	24	22	42	32	11	13
ADAM17	316	931	302	657	550	347	436	1490	325	902
ADAM12	95	77	59	50	75	209	45	91	137	81
hoxb7a	680	387	598	683	659	210	424	356	221	303
baiap2l1a	283	134	233	192	282	188	236	169	193	189
pappaa	52	44	41	51	54	93	60	49	90	63
lrpap1	806	320	610	618	674	203	382	334	272	333
baiap2l1b	255	92	188	165	252	120	98	95	89	45
hyal3	169	691	297	380	231	196	273	411	159	420
si:ch211-215a10.4	79	92	75	90	80	49	72	73	24	128
hyal1	292	383	285	434	273	182	188	469	216	470
hyal6	3	0	0	1	1	1	0	1	0	2
hyal4	20	23	16	22	17	42	31	40	27	92
eif5a	7344	12487	6192	12649	6882	7644	10710	11537	7134	16920
eif5b	490	487	259	594	429	477	628	791	386	929
tbkbp1	28	36	14	13	17	68	70	93	88	117
hoxb4a	69	69	79	97	88	23	47	35	38	38
tm9sf2	371	378	328	394	443	284	286	456	220	543
hoxc12a	0	0	0	0	0	0	0	0	0	0
hoxc12b	1	0	3	0	0	5	0	0	0	0
mmp23bb	4	6	5	11	6	7	25	13	13	8
pja2	990	1724	1096	1462	1100	623	1326	1351	665	1714
socs4	1	0	0	0	1	0	1	1	1	2
socs6	145	156	107	122	141	91	117	129	71	145
socs7	26	17	42	16	18	23	31	41	10	17
mcrip1	373	840	395	693	546	444	680	662	356	840
arhgef6	1274	1995	907	1923	1523	1980	2170	3939	1800	4757
ly6pge	3	5	10	3	3	2	3	1	3	3
iffo2b	20	8	6	37	34	24	7	25	9	100
tm9sf4	977	1348	822	1130	1016	1076	1042	2046	856	2112
socs1	2	26	2	7	18	102	46	205	32	123
tm9sf3	5342	3573	4911	5526	5515	1645	3112	3202	1769	3907
iffo2a	8	9	4	11	6	13	1	6	7	6
socs3	262	327	115	552	130	1611	1252	3621	2105	5733
tm9sf5	2151	2261	1563	2089	2076	1962	2338	3235	1504	3806
hoxb5a	98	112	131	111	108	62	72	68	47	57
hoxb5b	0	0	0	0	0	1	0	0	0	6
hoxc11a	0	0	1	0	0	5	0	13	11	14
ccz1	417	583	337	538	419	332	347	695	227	662
rpf1	587	632	406	690	645	447	529	734	411	805
dhrs3a	68	31	47	62	92	85	60	34	40	90
cdc45	268	333	182	291	210	406	413	520	228	619
esama	276	267	184	274	212	283	173	345	127	393
rbm4.3	1818	1914	1110	2276	1833	2183	2665	3489	1763	3926
dhrs3b	80	60	83	77	105	57	70	108	50	146
lamtor4	739	589	598	705	549	574	763	1039	518	1117
lamtor3	1	4	0	8	4	5	11	18	17	18
lamtor5	407	501	413	530	397	335	451	701	353	808
iffo1a	15	15	12	19	17	20	31	19	18	68
isl2a	1	15	2	15	2	0	3	7	1	5
esamb	26	29	37	20	43	51	21	8	29	13
hoxb1a	0	0	0	0	0	3	1	0	1	0
iffo1b	172	307	133	193	168	151	146	180	96	210
GRM1	1	3	0	1	1	14	2	5	17	2
PITPNC1	115	138	62	161	148	210	160	287	205	417
hoxb1b	0	0	0	0	0	0	0	4	0	0
lamtor2	402	217	211	259	316	163	239	258	167	360
isl2b	2	21	1	4	0	3	0	0	1	1
lamtor1	139	173	114	132	122	93	125	149	54	189
mdga1	124	53	96	85	147	252	211	187	140	271
GRM5	31	44	54	24	46	110	56	19	93	27
dap	730	602	666	857	816	612	713	1054	534	1406
eif3c	9846	10828	6539	12006	7388	6865	11277	13082	6395	14171
eif3d	3417	4401	2583	4781	3305	2639	4782	4634	2296	4709
eif3g	3211	3612	2464	3675	2388	2814	4288	3948	2540	6472
rab3b	30	45	23	30	22	117	140	193	49	260
rab3c	17	57	23	23	25	7	18	20	15	13
skor1b	4	0	1	4	3	9	4	0	6	7
eif3m	716	1002	637	1015	855	538	1188	1284	720	1648
MYBL1	16	31	18	14	10	7	7	8	22	28
skor1a	0	0	0	1	0	0	0	0	1	0
gcgra	115	65	78	44	165	145	57	53	95	34
gcgrb	27	13	35	34	18	54	11	28	30	21
neurl2	0	0	0	0	0	0	0	0	0	0
rab41	409	753	389	526	487	324	384	596	250	802
rab43	65	66	47	70	82	111	76	189	85	180
neurl4	254	357	187	303	217	208	231	290	75	235
dbi	947	418	1002	819	779	233	522	197	200	129
dbh	1495	2548	552	1634	782	85	32	63	59	1293
fn3krp	98	115	115	68	94	35	72	53	20	53
hoxb2a	10	27	14	10	17	2	16	9	4	6
mix23	202	116	110	148	160	166	211	238	126	252
seh1l	281	316	163	222	307	293	318	495	252	600
rab2a	1890	1983	1386	1896	1569	1508	1749	2936	1265	2658
dbt	839	438	662	635	782	416	566	678	346	532
klhdc4	199	200	129	200	221	146	225	301	165	373
ZMYND10	481	140	384	301	406	146	205	259	174	124
ZMYND11	1050	1177	765	1079	1063	665	837	1190	425	1253
cdc40	928	1015	659	1245	915	766	1265	1670	711	1920
SHANK3	142	180	140	155	183	154	73	74	83	104
rab36	11	14	11	18	12	7	13	5	2	5
mrpl2	711	487	481	650	673	416	591	606	298	601
rab30	24	35	24	41	29	21	37	52	21	43
DAPL1	2472	3918	2162	3826	3211	3052	4474	5212	3482	7963
dcc	236	100	118	91	154	318	182	163	291	82
mrpl4	306	160	251	198	212	234	209	201	190	278
mrpl3	1464	886	898	1060	1139	975	1249	1512	740	1689
pappa2	27	33	29	47	17	39	9	10	25	23
CBL	206	346	177	451	325	490	493	1142	315	1046
dcn	1192	1404	1133	1982	1103	917	755	1907	644	1430
eif1b	465	509	322	539	352	448	618	686	447	1003
npffr1l3	61	3	19	10	10	5	13	30	11	2
hephl1b	391	537	285	352	342	1018	819	2351	652	1976
arvcfa	13	25	15	26	13	22	12	3	17	5
npffr1l2	62	113	52	91	82	57	63	101	40	99
npffr1l1	5	0	0	7	0	7	0	2	1	1
rab23	166	147	135	110	136	140	110	224	74	193
rab24	123	281	206	219	159	66	198	195	56	232
ddc	397	400	303	421	432	73	182	166	77	123
RRM2	6019	6411	3857	5648	5748	6124	7418	8994	4773	14797
rpia	558	573	357	664	518	312	371	473	237	660
rab20	170	167	172	158	189	183	217	402	163	312
cdc42se2	26	14	15	23	6	10	10	0	9	8
HS3ST5	20	27	21	21	49	16	23	39	9	14
pmpca	808	747	545	846	819	611	759	1039	532	1110
etf1b	747	756	512	822	766	843	1099	1243	704	1641
tfap2a	534	330	389	338	707	220	241	229	196	116
zgc:193801	183	299	183	253	215	164	191	229	141	275
HS3ST1	19	27	12	36	23	17	10	22	13	61
HS3ST2	0	1	1	8	10	4	0	4	2	7
tfap2c	21	65	85	74	43	16	15	39	11	53
foxp1b	1869	2134	1419	2264	2121	1817	1747	2350	1441	2765
gpia	10793	13235	8977	16539	13027	11584	11043	25925	9631	23251
ssm4	386	403	324	334	360	368	304	549	231	418
gpib	29	16	170	30	41	9	55	17	17	52
foxp1a	1028	1737	1131	1543	1263	682	1003	1298	519	1325
eif2d	136	131	103	129	134	154	162	138	144	181
mtx1a	296	182	193	258	218	135	242	291	129	315
prickle3	167	263	166	190	167	180	178	285	147	194
gtpbp3	26	37	26	43	39	16	39	49	14	67
gtpbp1	13	36	33	27	51	22	20	34	10	31
gtpbp6	276	325	214	267	223	190	241	308	179	313
setbp1	372	308	232	375	422	495	516	535	516	753
enoph1	408	534	332	456	470	266	375	393	216	568
dek	1615	2130	1297	2054	1678	1572	1991	2605	1243	3852
ELK3	459	537	396	864	437	337	283	702	269	846
RRP9	188	337	161	322	284	334	360	412	252	515
setd1a	643	842	528	764	735	617	640	889	408	932
arhgef12a	981	966	792	937	835	455	665	736	357	634
tbc1d24	295	416	220	301	262	187	342	390	169	347
tbc1d25	392	433	253	450	430	257	304	413	241	489
meig1	64	27	54	54	42	25	47	30	22	27
tshz2	505	194	417	475	598	394	366	646	374	392
gpn1	545	586	360	572	486	469	684	963	350	1003
h1-0	1316	1546	1762	1423	2265	1567	1039	1739	918	2799
ch25hl2	2	1	0	0	3	8	5	5	6	20
gpn2	170	93	105	200	133	105	208	258	109	305
VPS39	387	515	285	360	342	324	346	552	250	520
gpn3	192	179	151	218	147	149	209	166	119	274
lacc1	272	195	141	230	269	204	278	437	242	440
impact	94	120	117	151	97	113	117	193	109	250
CEL	38	233	143	203	122	63	108	167	47	160
rpl3	10836	11562	7682	15943	8776	7093	14363	13315	7539	15516
rpl4	9116	10170	5280	9882	8644	6545	11675	10384	6729	12286
ogal	173	136	168	142	151	65	80	95	103	127
SNORA50A	5	3	3	5	1	0	4	13	6	8
rpl7	24275	23817	13870	25852	22040	18869	31169	30795	14772	32798
rpl6	40744	47666	26178	52470	34803	33308	53834	54961	32227	68409
tbc1d30	84	122	49	85	75	70	66	111	65	36
rpl9	6997	6843	4229	7009	6704	4631	8212	8061	5305	9082
rpl8	16746	16968	11718	21494	13970	12501	22240	21361	11856	24629
tbc1d32	473	621	598	447	519	196	373	379	180	244
si:ch73-252p3.1	22	18	31	22	21	16	10	9	3	17
CFI	9	51	133	90	5	7	4	17	19	9
nfasca	361	468	272	369	365	178	135	218	165	362
pom121	354	389	222	349	421	298	370	546	232	652
rabgap1l2	2	0	1	0	1	2	0	3	2	3
NUP85	45	66	32	31	37	57	43	67	27	90
ssr2	885	927	695	1070	881	1007	1036	1931	872	2474
arcn1a	1165	1194	928	1435	1236	1180	1266	1930	972	2075
ndc1	705	552	382	580	553	575	687	1013	485	1056
ssr3	1297	1195	823	1329	1151	1375	1818	2806	1272	3074
mturn	48	143	43	112	42	45	46	84	31	86
ST3GAL1	251	272	272	280	317	237	86	351	217	534
RS27	1790	1679	1551	1591	1882	1365	1671	2246	999	2608
RS24	8895	10135	6097	10994	7697	7652	11236	12295	7279	18176
dhh	446	203	240	393	261	162	199	157	183	221
PLK2	154	147	83	157	117	105	244	148	126	251
fancd2	654	675	458	896	662	759	868	1015	482	1271
sar1ab	212	228	193	194	130	70	174	137	61	130
sspn	136	90	96	141	105	124	132	123	36	104
ssr1	1083	1775	1112	1787	1195	988	1231	1987	1053	2195
C3orf14	82	39	38	75	99	97	106	141	84	191
cdab	1382	371	563	828	948	1166	1039	3887	722	2759
MCAT	141	185	112	181	167	95	143	135	68	147
polr2m	121	156	68	260	118	170	148	191	162	411
polr3k	73	64	56	60	67	48	67	58	33	79
h1-10	1738	3974	2334	2395	2829	1308	1776	2285	1057	2410
polr3g	5	0	1	5	7	4	1	0	0	0
polr3f	95	76	61	73	81	85	80	100	61	167
polr3h	92	97	86	108	75	98	83	92	64	114
sox21b	7	7	7	3	5	2	12	14	0	31
polr3c	206	236	207	344	242	182	255	244	174	227
polr3b	489	494	358	732	467	521	728	994	506	1376
cdc6	238	409	115	372	222	348	466	518	275	904
polr3e	484	445	276	568	417	320	430	625	278	674
polr3a	287	326	219	275	226	235	240	432	217	309
xab2	629	956	477	928	535	494	751	1281	573	1114
morf4l1	41	82	53	65	72	72	57	66	30	93
si:dkey-89b17.4	904	1341	757	1239	1007	761	952	1541	668	1704
ankef1a	234	49	203	165	195	62	114	118	69	46
ogfr	233	291	261	274	270	229	264	349	161	349
nde1	595	906	541	1063	763	1240	1174	2347	885	2073
iqca1	21	5	17	9	15	16	48	18	15	9
gpr1	46	109	33	82	52	65	71	156	44	205
ELOC	321	463	237	476	437	327	440	621	277	796
gpr4	64	48	48	65	50	70	75	101	49	119
gpr6	1	2	0	1	4	0	2	2	2	2
tatdn3	124	68	88	131	135	52	40	76	36	60
RRP15	223	249	239	295	276	214	316	304	181	458
tatdn2	8	4	4	0	4	9	2	7	2	5
tatdn1	242	296	171	401	262	293	255	310	217	515
ssrb	920	737	591	955	932	802	1036	1338	743	1787
ECRG4	0	0	0	1	1	1	0	0	1	0
tmem74b	0	1	0	0	0	0	0	0	0	0
cu051	111	102	93	295	80	54	80	111	119	276
crip2	530	641	449	650	413	345	228	251	168	508
strbp	2136	3278	1574	3086	2277	3345	3136	5010	2603	6299
fmn1	4	18	7	3	11	28	19	8	29	13
ggt5a	151	67	134	124	158	42	87	18	31	21
MOCS1	851	325	502	533	617	257	357	283	166	264
EXOC1	1074	1395	1188	1526	1262	768	1099	1604	684	1654
cdh5	1102	1387	937	1679	795	959	520	1766	717	2132
cdh6	54	38	60	114	96	93	63	144	51	130
cdh2	150	234	139	304	209	283	149	395	248	505
PRUNE1	453	479	554	434	549	211	385	239	125	169
relch	1070	992	761	960	1098	820	779	1373	614	1219
arrdc1a	12	5	14	10	12	94	54	338	108	594
arrdc1b	304	520	307	446	370	225	288	292	221	411
bada	321	794	477	445	404	183	318	278	131	304
badb	122	101	89	85	137	51	133	85	25	57
wnt4a1	13	6	5	3	13	22	5	2	14	4
RASSF10	86	41	86	56	84	30	43	31	36	23
arhgef18a	466	261	356	387	445	221	285	329	220	260
gpt2	420	325	207	381	231	258	251	603	261	654
rps7	19931	24430	12680	25128	18236	15237	25334	24597	15137	32770
dla	14	10	7	5	16	8	14	21	9	5
dlc	724	944	1051	1107	901	692	662	1442	528	864
CKB	1752	2222	1109	2523	1890	5968	6563	9477	6059	11831
dlb	8	10	2	15	6	4	2	0	4	9
clybl	2	5	4	4	7	27	3	9	5	6
wnt4a2	12	0	2	8	7	15	5	0	17	3
dld	15	13	14	20	30	24	18	36	14	6
amfrb	494	498	433	353	405	271	277	433	162	417
s10i	1555	1482	1097	1233	906	1338	1479	3996	1319	4271
amfra	282	405	220	356	339	278	342	525	223	596
CKM	319	205	3078	839	609	120	1121	218	80	1853
tbc1d8b	755	1218	731	871	844	417	632	846	401	1041
shoc2	78	116	56	99	57	61	101	120	53	173
ELP6	205	133	148	172	206	180	220	310	140	269
ralgapa2	2700	2789	2548	2697	2529	1464	1606	1796	1175	2150
HIPK3	271	418	208	327	250	518	368	704	382	860
ralgapa1	1520	2181	1066	2209	1799	1477	1330	2442	1316	2721
cript	436	317	241	342	362	251	368	396	136	366
gps1	355	584	271	420	276	233	301	553	216	373
gps2	433	550	375	545	529	440	578	763	393	824
mycbp	19	34	21	31	39	26	9	18	8	26
bag6	1590	1831	1235	1919	1406	1662	2046	2772	1303	3096
nudcd2	256	270	166	309	221	187	227	256	196	403
nudcd3	459	557	284	639	514	470	594	553	342	930
bag4	169	163	123	193	148	113	164	224	126	271
ldlra	43	27	18	35	38	22	7	17	24	11
bag5	265	463	213	355	356	290	357	398	192	550
otud5a	1190	1885	1146	1588	1203	1040	1515	1809	1067	2624
bag2	48	32	72	91	20	28	25	52	54	214
f10	0	1	2	3	3	2	7	8	0	1
bag3	102	173	49	341	65	38	66	112	188	729
ldlrb	89	71	32	57	59	117	94	252	85	246
bag1	254	449	248	403	353	302	355	410	247	444
cited2	194	124	186	124	211	53	77	100	75	128
cited1	5	15	5	30	0	14	8	25	14	42
palld	608	334	491	391	513	667	520	786	281	784
ptcd2	201	185	214	176	166	114	121	199	85	188
ptcd3	513	569	363	534	493	508	547	699	325	721
dgkh	105	186	74	115	65	97	60	114	41	117
csnk1a1	2638	2296	2033	2427	2739	2171	2526	3428	1796	4163
arrdc3a	1066	1669	1056	1925	1190	525	1144	1334	1235	4340
vps9d1	463	741	526	592	508	312	336	537	175	664
mapkap1	345	440	300	331	413	387	295	367	200	475
ank1b	38	43	15	43	48	85	43	32	38	55
madd	1033	1539	944	1606	1359	1031	1023	1771	825	2273
tbxtb	1	0	0	1	0	0	2	0	1	1
tmem79b	59	31	49	25	48	26	26	24	37	13
maf1	266	579	412	428	379	177	449	412	174	486
MIRLET7E	0	0	0	0	0	0	0	0	0	0
dgkg	153	203	96	163	130	258	193	323	242	397
tgfb2	599	439	382	490	477	335	510	425	298	360
TOM1L2	93	115	80	83	113	117	104	197	103	220
dgke	173	173	149	175	134	90	173	184	114	233
gucy2d	3	0	2	2	0	19	4	3	12	4
dgkb	22	8	23	57	21	36	29	7	21	6
tgfb5	1	3	1	6	0	4	3	3	0	1
fmr1	515	887	542	658	622	486	798	865	348	1075
tgfb3	16	18	25	38	30	24	11	43	13	9
ggt1b	8018	1949	4369	3921	4026	1312	3292	2243	2019	1165
rpsa	15643	17461	10365	20703	14762	14041	21537	20541	11919	25436
gucy2f	1	0	7	1	3	13	4	7	7	10
fam122b	617	635	318	655	569	574	826	996	502	1462
gucy2g	7	3	3	0	13	18	7	4	8	41
otud7b	182	274	187	174	173	149	190	169	80	179
rtn4ip1	380	333	371	351	329	416	462	625	284	580
frmd4ba	624	353	418	482	543	303	454	389	262	303
tgfbi	865	1219	799	1627	964	2003	1504	4951	1317	6187
si:ch211-267e7.3	761	996	661	940	751	861	1069	1874	889	2008
gpx1	2870	13053	5348	7568	6749	2395	6534	2782	961	2810
gpx3	323	142	162	165	83	126	214	313	89	312
gpx7	18	10	33	24	18	10	10	24	6	31
tsnaxip1	151	55	145	76	152	43	109	87	56	56
plxdc1	49	31	51	46	62	29	56	48	31	15
plxdc2	342	447	312	415	300	667	533	1883	903	1439
cdk8	527	622	261	510	540	499	654	926	444	882
wu:fc23c09	1	2	4	1	1	0	2	1	0	0
dr1	217	306	143	280	276	233	244	422	128	428
cdk7	245	285	179	192	185	252	259	356	182	440
htr1ab	0	1	1	0	0	0	1	2	0	2
htr1aa	0	0	0	0	0	0	0	0	0	0
rab3il1	122	113	164	198	229	102	95	147	72	56
cdk5	120	154	102	127	116	97	135	207	95	183
ank3a	1500	2173	1082	2238	1837	2500	1824	2748	1578	4287
f2r	165	260	194	259	143	311	129	626	179	640
maff	107	187	96	156	159	83	115	162	49	133
cdk1	2644	2881	1640	2755	2466	2759	3675	4246	2343	4912
dpt	78	38	31	64	75	21	30	48	11	48
mafk	39	91	27	92	43	39	74	100	70	112
BCL9	192	155	121	161	153	139	108	117	98	159
f3a	1828	431	1208	1033	1265	245	579	364	311	305
sap30bp	729	1139	543	1023	742	1119	1156	1539	922	2400
bccip	501	475	424	534	575	313	575	691	326	616
fam120a	275	332	247	347	250	286	219	516	204	322
mafa	600	414	543	438	658	1069	747	1492	1051	2596
fam120b	55	63	50	83	93	34	36	84	39	99
OSCP1	1901	1881	915	1861	1288	1756	2373	2971	1893	3313
smyd1a	93	12	291	48	101	13	83	14	19	101
CPM	92	46	107	85	96	91	65	77	62	59
rnf207b	22	1	29	15	37	11	6	6	4	1
smyd1b	11	7	5	13	1	1	4	0	0	3
ZC3H3	258	335	268	274	325	168	205	223	119	222
ptch2	218	168	140	164	192	96	120	136	67	76
CPZ	1711	1922	1240	2163	1370	930	933	1325	607	1196
rpz5	81	148	111	170	74	303	277	830	288	583
rpz4	128	261	142	173	168	105	140	222	84	258
rpz6	15	195	32	77	19	14	4	2	7	4
nkx6.3	2	27	4	6	16	2	2	5	3	13
polr2j	586	642	475	652	530	632	787	1242	572	1278
polr2i	379	584	283	391	437	341	443	680	302	618
polr2l	259	271	181	230	262	144	201	259	157	305
polr2h	358	408	297	385	304	387	470	606	332	774
polr2a	1587	2210	1290	2136	1840	1790	2025	3023	1478	2874
polr2d	285	354	197	324	332	388	410	496	277	648
polr2c	630	729	506	608	537	580	626	946	526	1132
meis3	68	156	67	129	99	50	74	93	26	72
apoa-i-2	1	1	9	7	12	1	4	16	1	6
C1orf146	0	5	3	0	1	0	4	5	1	15
apoa-i-1	25	12	68	18	20	9	22	93	12	76
SGIP1	101	154	128	192	162	109	79	142	52	129
txnl4a	1191	1611	1156	1322	1230	1350	1674	2021	1178	2563
txnl4b	192	195	123	107	122	166	196	274	116	228
polr1d	254	228	174	312	300	350	461	662	260	760
ognb	68	463	197	709	116	31	23	174	20	169
polr1a	234	250	148	288	221	241	299	401	215	399
polr1b	177	248	99	257	219	195	223	266	145	397
tas2r200.1	0	0	0	1	0	0	4	0	0	0
ydjc	99	52	37	70	65	73	107	121	89	188
ndkb	4488	3003	3947	4611	3219	4164	6186	5761	3308	7835
si:ch211-185a18.2	514	434	411	503	484	540	479	738	442	815
ogna	0	0	0	0	0	0	0	0	0	0
kcnk18	0	0	1	1	0	9	2	1	0	2
HDAC2	524	578	270	765	493	450	472	917	312	855
kcnk15	0	0	0	0	0	1	3	0	1	2
kcnk17	2	3	4	2	7	21	0	2	3	6
IL21B	4	11	9	3	2	18	24	25	17	32
NFS1	3959	2804	3691	3648	3460	1283	2777	2322	1343	2460
mycla	177	213	86	233	135	97	154	195	62	179
VPS50	896	1091	797	1025	1084	961	738	1312	697	1182
myclb	126	78	56	147	94	125	114	173	123	255
VPS54	356	325	267	430	329	330	532	448	208	674
CSK	320	471	230	409	386	453	619	899	484	1048
dars2	393	271	302	344	346	326	273	409	186	427
dars1	3881	3641	2616	4796	3522	3615	4848	6455	3590	8962
ndnf	40	8	30	78	51	11	31	18	14	4
SLC35A1	127	116	118	128	185	121	107	168	97	152
adamtsl3	91	117	87	82	93	133	67	154	104	159
cdkn1ba	295	395	185	1090	164	159	338	268	538	1802
tbc1d19	239	110	141	175	280	103	159	142	102	123
adamtsl2	57	18	22	23	32	45	20	35	31	64
cdkn1bb	568	723	541	1087	752	734	731	1466	1123	3048
mal2	494	305	669	529	802	227	317	269	236	139
adamtsl5	25	30	67	65	62	51	22	57	63	36
mdh1b	171	33	93	84	156	68	131	69	64	91
nkx6.1	0	0	0	1	4	1	0	0	0	1
nkx6.2	2	17	4	6	5	5	3	8	5	0
tbc1d14	194	438	326	238	181	167	166	188	92	283
tbc1d16	0	0	0	0	0	0	0	0	0	0
tbc1d17	412	655	438	591	505	407	445	665	276	672
f7i	200	46	112	115	149	36	35	55	50	43
f7l	0	0	0	1	0	0	0	0	0	0
si:ch211-66e2.5	11	20	70	74	73	32	50	61	23	29
strn4	363	381	207	423	326	335	267	635	220	626
strn3	221	209	156	189	215	156	192	279	133	294
sult5a1	192	261	108	323	199	279	373	709	223	645
ndr2	0	0	0	0	0	0	0	0	0	1
ndr1	0	0	0	2	0	1	0	0	3	0
spegb	17	9	37	49	24	77	32	24	47	54
spega	90	286	79	146	96	63	42	42	52	68
bc10	907	870	890	866	889	583	627	665	493	839
tmeff1a	32	17	16	44	44	50	73	26	23	13
bcl11aa	629	720	345	893	714	1081	784	1074	972	1652
sptan1	5650	9715	5444	8244	5870	5449	9198	7824	3656	9675
cds1	318	449	362	337	345	272	244	394	172	317
fam210aa	314	227	204	255	284	171	232	236	167	304
endouc	1803	2008	1709	2293	1756	867	1132	2011	890	1837
nf2a	262	451	231	423	318	288	348	560	288	601
NIPAL2	29	35	15	37	11	34	26	20	18	14
kcnk1b	37	45	22	39	26	40	67	50	22	60
nf2b	348	252	238	312	349	140	227	313	110	339
pjvk	0	1	0	0	0	0	0	1	1	0
ppp3ca	27	74	19	32	29	137	126	253	173	327
ppp3cb	192	354	101	297	187	344	282	453	436	632
rgs7b	4	2	1	3	3	34	5	27	31	6
tjp1a	999	977	853	1202	1088	997	624	1496	588	1186
rgs7a	26	25	17	48	33	168	49	148	53	217
tjp1b	246	206	141	262	216	379	227	311	228	316
dbx1a	3	1	0	4	2	4	0	0	2	2
TANGO2	859	1163	643	967	917	595	809	991	534	1169
kcnip2	68	60	27	51	60	146	134	117	112	173
tmeff2a	52	81	36	153	67	41	18	73	42	60
shisa9b	57	9	15	6	35	20	27	5	22	4
shisa9a	13	7	2	10	11	11	4	9	13	14
balm	137	300	161	254	230	293	483	629	283	833
cdon	153	186	160	240	161	133	92	124	117	110
f9b	0	0	0	0	0	2	2	2	8	2
f9a	0	1	6	0	0	5	0	0	0	1
cldn15lb	10	7	5	5	6	14	12	14	15	31
cldn15la	38	16	59	21	46	197	209	57	86	183
GSAP	205	177	116	175	179	217	174	370	127	248
nf1b	1554	1886	1140	1895	1724	2510	2655	3556	2026	4602
si:ch211-151o1.4	60	124	53	141	79	91	59	69	55	89
nf1a	1140	1327	839	1174	974	827	857	1452	527	1427
hspd1	3098	1137	1574	2628	1840	1949	2567	2199	1788	3865
si:ch211-117l17.7	144	908	463	452	169	110	216	231	75	294
si:ch211-215k15.4	5	0	7	2	10	9	5	5	9	4
tjp2a	611	421	584	405	622	369	481	372	258	317
dpysl5a	44	115	41	44	31	42	46	25	18	15
ecsit	204	144	91	256	177	125	183	198	141	236
mc1r	0	0	0	1	0	1	0	0	0	0
serinc2	1145	1159	1107	1325	1044	729	894	1651	780	1406
serinc5	454	865	442	670	449	567	582	1000	433	1174
serinc4	3	1	4	3	2	15	5	1	7	2
mms22l	338	281	207	240	327	325	338	416	239	516
serinc1	3002	2788	2353	2562	2254	1478	2306	3502	1524	3515
CFAP251	368	436	349	378	485	248	258	305	184	344
cyth4b	134	283	75	219	196	281	357	594	296	660
cyth4a	224	401	166	301	258	1408	1149	2432	996	3137
kcnk3b	3	0	2	4	3	0	0	2	2	0
celf3a	319	493	250	327	432	231	354	409	238	407
rgs5b	57	129	21	99	29	125	58	331	164	786
ARGLU1	850	1210	799	1008	1025	699	985	1014	505	1055
rgs5a	602	552	393	575	490	1593	615	2563	611	1860
kcnk3a	19	13	16	22	32	20	6	16	36	22
ptgdsa	1148	608	1279	1172	1484	167	463	235	279	66
ciao2b	907	1101	795	1110	1015	981	968	1887	783	1996
si:ch73-352p4.8	7	16	5	4	20	8	10	9	5	8
star	17	9	6	7	2	5	14	4	15	16
SLC35E1	109	164	72	132	121	105	116	237	79	181
map2	6	18	4	11	7	43	12	16	13	11
ciao2a	650	1100	705	936	813	400	797	793	344	843
SLC35E3	62	107	64	83	50	37	41	72	42	107
si:ch73-352p4.5	106	143	99	149	138	146	136	183	90	227
shisa7b	1	24	0	3	7	7	0	0	0	0
shisa7a	23	7	33	14	36	4	14	5	8	10
bap1	463	609	400	507	515	443	521	704	300	633
cds2	677	1005	664	987	704	593	618	1152	590	1154
map9	330	139	192	331	432	156	201	171	145	147
banp	388	605	366	487	479	359	425	543	255	602
cdt1	472	729	426	680	532	498	731	740	361	938
hspb8	35	33	32	35	21	40	27	82	17	95
hspb7	140	114	108	217	130	191	76	396	97	162
stac	96	108	105	129	106	142	130	183	81	281
hspb6	4	3	1	4	2	2	6	6	3	15
slc30a5	435	346	258	369	313	426	499	731	285	612
dym	997	1479	1417	1106	1284	811	611	915	695	1064
hspb3	0	7	4	0	0	0	0	0	1	4
slc30a4	129	184	111	130	114	136	139	218	60	286
stc1	4	9	9	15	25	8	2	6	4	12
hspb1	49	32	50	116	17	230	51	305	89	271
slc30a2	1	1	7	3	0	7	7	3	2	0
slc30a9	428	342	306	375	372	347	341	508	242	588
slc30a8	77	92	57	118	104	45	58	113	42	104
slc30a7	542	644	459	556	610	813	804	1489	577	1600
manf	500	434	250	609	370	1771	1735	3235	1629	5102
jakmip3	12	23	14	10	5	33	17	11	37	15
jakmip2	27	91	18	37	9	33	14	12	28	33
SLC35F5	385	472	357	439	404	240	277	364	222	367
mc3r	39	7	12	4	12	4	7	6	3	1
MCUB	1239	455	838	767	874	442	695	756	340	537
RSF1	289	509	219	430	271	260	438	372	212	475
ndel1b	125	100	52	111	98	64	65	180	98	252
SIPA1L2	79	54	28	39	50	76	22	25	48	17
sox19a	1	6	7	9	19	4	3	2	4	0
sox19b	0	0	3	0	5	0	0	0	0	0
zc3h3	402	680	425	456	545	394	395	582	311	530
oser1	431	852	518	536	539	358	556	620	347	761
SIPA1L1	738	226	343	344	504	252	314	332	183	187
hspa8	107442	73469	66547	96039	95507	53811	81984	85302	54598	92390
zc3h4	148	189	187	208	248	193	165	229	160	370
si:ch73-109i22.2	1040	2709	888	1685	1744	2825	3499	4654	2109	5196
dpysl2b	68	139	51	122	78	28	27	39	24	51
soul5l	18	192	45	108	20	16	2	6	10	6
kcnk5a	104	25	72	66	66	39	31	64	37	40
zc3h6	229	324	254	299	344	121	199	229	153	437
xpnpep2	1385	357	992	563	818	64	426	105	156	132
xpnpep1	861	281	496	415	513	172	392	257	170	201
csmd2	104	137	108	132	141	312	135	91	275	225
xpnpep3	444	409	324	380	410	215	365	371	183	495
mc2r	0	3	0	6	2	0	0	1	0	0
tnrc6c2	616	770	555	844	678	566	626	831	469	907
msrb2	1618	304	1360	853	825	171	385	262	191	190
SLC35G1	2	2	3	0	0	8	8	4	4	0
msrb3	570	558	409	473	565	488	476	558	281	529
appl2	365	376	260	420	324	346	411	602	263	677
MTSS1	73	42	32	54	74	48	35	56	60	85
cdv3	474	583	367	534	471	606	672	927	493	1001
hoxa9b	18	0	10	0	25	6	1	10	1	4
spef2	899	248	721	529	643	405	503	425	293	218
kcnk4a	0	0	0	1	3	11	5	3	12	10
ntng1a	51	39	30	33	31	105	37	44	67	23
pptc7b	1075	780	742	1061	1060	472	577	808	416	721
ilvbl	1928	1030	1463	1382	1736	518	889	794	584	617
ythdc1	229	324	138	245	198	248	274	575	224	478
prtfdc1	131	103	114	217	125	60	40	85	18	132
rgs9a	23	17	12	7	21	18	18	12	11	19
dzip1l	92	34	88	70	120	47	27	30	42	13
si:dkey-247m21.3	6	8	16	11	19	9	3	1	3	2
EMC9	1072	1202	918	1127	1121	1267	1666	2035	1136	2259
p4htm	114	18	70	43	58	26	24	28	20	21
batf	26	30	42	31	37	272	205	405	249	580
notum2	9	17	5	3	29	21	19	15	18	13
p4ha1a	1683	1101	1084	1563	1496	1291	1253	2403	947	1913
aadac	22	16	4	21	18	20	25	19	37	39
p4ha1b	162	66	84	215	192	407	98	287	395	812
ntng2b	1043	596	1115	810	1371	539	576	541	403	420
NFYB	320	390	265	420	411	305	442	477	260	558
ntng2a	110	80	62	82	100	107	84	102	52	63
glb1l	684	904	698	942	840	505	655	1158	551	1040
mc4r	4	4	0	6	8	0	0	0	0	1
C6orf58	62	74	27	64	91	77	65	107	96	128
anxa5a	8	3	9	5	4	18	15	13	7	7
anxa5b	1811	1588	1213	2395	1924	2736	2091	5058	1932	4505
aadat	1644	1109	1472	1514	1555	662	1027	1383	799	1600
cdx4	0	1	0	0	0	2	2	1	0	0
cyth1b	1862	2423	1671	2007	2153	1688	2731	3896	2251	4962
cyth1a	515	844	408	710	770	816	660	1163	728	1434
myd88	270	398	254	443	300	375	400	1012	495	1340
rbbp5	254	407	244	381	401	374	480	571	348	780
cipca	132	173	143	195	193	100	120	138	88	215
cipcb	374	449	303	559	306	204	321	341	175	472
mtus1b	116	96	125	86	118	71	57	99	58	110
rbbp9	524	463	404	506	499	358	387	431	288	514
EME2	23	16	15	17	29	5	5	12	4	22
POSTN	11	99	192	275	69	246	115	152	56	280
anxa3a	4	16	3	3	56	4	84	117	7	84
mctp2a	118	29	115	72	133	167	112	172	86	310
anxa3b	324	383	372	378	422	321	331	326	147	487
mctp2b	166	131	71	107	150	165	82	300	155	207
si:ch211-87j1.4	130	60	58	133	35	82	121	201	61	183
hoxa5a	13	22	11	21	17	8	19	23	15	15
brpf1	376	409	278	327	378	417	459	662	287	518
bckdha	1435	695	1004	939	1080	526	881	856	482	772
bckdhb	1452	811	977	952	1218	576	880	907	599	663
matk	183	650	300	324	225	146	84	174	51	298
pnrc1	234	312	227	354	249	270	294	605	279	704
pnrc2	327	406	272	488	301	348	455	500	340	803
ptbp3	807	1034	554	921	1094	1132	795	1692	908	1674
baxa	41	74	36	41	37	73	78	137	59	144
syngr2b	401	766	367	423	475	267	493	616	204	480
stl2	3	1	0	1	6	6	4	0	2	3
nkiras1	82	55	90	75	62	84	134	108	75	128
nkiras2	637	2026	532	1143	734	585	751	1629	847	1905
stl3	0	1	0	1	1	15	1	0	2	0
commd8	318	390	286	360	361	308	371	451	286	621
si:ch73-242m19.1	755	1149	829	833	820	376	925	481	279	333
commd7	780	798	759	951	793	735	816	1234	747	1590
syngr1b	43	67	31	93	23	38	30	29	10	19
commd5	314	224	222	300	212	221	286	431	187	445
PNPT1	967	975	683	945	876	749	957	1311	702	1581
commd3	650	765	542	745	656	593	673	961	487	1079
commd2	123	196	121	163	134	141	92	211	86	175
commd1	177	228	241	250	240	155	177	309	144	355
syngr1a	26	40	23	38	49	41	38	48	22	70
anxa1a	2676	3109	2000	3264	2119	3246	2835	6757	2838	7735
hoxa2b	2	2	1	1	2	4	2	0	0	0
stra6	47	33	98	54	86	60	23	17	67	4
sobpb	124	74	109	92	114	90	65	111	48	63
stil	83	77	67	93	74	99	95	137	66	209
DIAPH3	724	1045	645	839	926	1163	471	870	804	747
sobpa	38	33	37	18	47	23	37	14	24	11
stk3	137	103	104	125	104	117	106	224	67	166
slc25a23b	4	9	9	11	5	15	12	0	12	1
mroh1	204	235	230	301	255	140	128	271	113	200
ecd	361	243	316	314	380	206	271	244	181	346
maza	51	74	56	65	40	35	41	87	14	71
DBI	384	154	313	228	255	94	149	134	105	125
tmem121aa	2	6	2	6	3	7	5	5	1	0
pald1a	379	686	350	645	620	549	294	713	310	681
stn1	151	251	177	102	290	207	193	300	153	384
tmem121ab	0	0	1	1	0	1	0	0	0	0
col21a1	27	35	19	18	24	22	8	43	20	15
celf5a	28	18	27	33	30	107	52	28	75	54
gmcl1	518	1086	548	899	661	481	773	999	466	1007
zgc:64106	28	15	89	34	37	21	10	7	12	8
tprg1l	114	215	89	254	168	133	145	300	99	353
tlnrd1	33	40	21	32	29	28	37	44	34	60
si:ch211-160o17.2	223	294	191	348	279	270	286	391	231	410
si:dkey-4p15.5	0	30	17	6	0	8	0	0	6	4
arl6ip5a	156	62	112	92	138	158	178	251	106	173
si:ch211-261d7.3	99	144	99	128	157	63	88	119	58	125
slc25a22a	497	467	410	381	478	231	216	399	284	269
eda	56	20	35	35	70	45	35	20	24	19
syngr3a	0	30	8	5	3	4	2	5	3	0
zgc:153031	1	1	8	3	8	7	7	9	14	12
syngr3b	25	23	18	20	15	13	14	8	9	4
si:ch73-174h16.4	61	78	39	44	58	48	50	74	33	54
si:ch73-174h16.5	0	1	0	0	0	4	5	0	1	0
DCK	918	1145	624	1008	1023	1218	2070	1870	1133	2288
foxo1a	336	235	222	285	309	630	232	503	309	329
anxa13	1751	1301	1987	2041	1641	872	871	1271	721	1285
prokr1b	0	0	0	1	1	5	4	0	5	2
pkd2	185	126	151	227	226	85	96	131	66	60
gs04	556	314	332	443	411	345	414	704	283	648
RT16	256	321	205	332	259	358	457	519	211	522
RT14	379	257	234	268	236	191	366	395	166	309
spg11	646	1057	546	848	617	594	770	1020	378	956
slc25a25b	386	823	445	516	484	319	481	515	198	575
stom	290	676	496	486	460	175	171	253	158	248
mctp1b	295	507	226	488	300	378	378	674	270	770
CFAP206	184	34	123	85	142	74	86	84	64	21
mctp1a	885	828	496	921	930	1390	863	1228	936	1274
or113-2	0	0	3	2	0	7	4	0	6	8
RPS6KC1	155	219	115	171	172	150	172	185	139	236
gs01	111	188	117	188	90	88	82	116	41	208
gs02	1079	1143	1725	1642	1383	362	729	623	474	1464
spg21	153	253	162	215	257	147	158	252	132	266
zgc:153018	281	383	256	439	270	256	275	501	370	1087
dgcr2	807	980	636	889	939	567	832	958	561	1291
efs	187	158	150	219	178	149	244	230	89	196
si:dkeyp-38g8.5	83	138	69	137	115	82	76	147	72	134
dgcr6	181	240	195	238	229	168	282	285	134	344
slc25a24l	4	6	6	8	5	7	10	2	5	2
egf	12	26	12	20	31	6	2	50	2	10
gata1a	2915	6734	2755	3740	3050	1497	3564	2537	590	3074
rs15	9024	10621	6028	11182	8241	7773	12249	11776	7376	15282
rs14	17255	21511	12352	22577	16999	13974	23707	23929	13929	30027
rs11	4193	3865	2473	3832	3249	2668	4962	4933	2835	5586
samd4a	121	170	147	200	148	255	175	240	231	318
rs13	976	1382	819	1374	1088	1065	1628	1907	878	2065
lcn15	2	3	0	0	0	0	0	3	0	0
esco2	888	1239	770	1399	1185	1198	1564	1610	870	2471
cldn15a	223	6	71	168	98	28	107	26	38	23
ehf	97	106	230	109	164	180	271	282	225	89
sv2a	30	37	19	25	12	22	6	7	17	9
prr12b	66	34	41	68	47	22	26	31	17	31
prr12a	608	771	564	733	701	523	579	845	434	880
SCAMP1	453	513	320	409	434	402	455	768	455	965
cdc42bpab	462	316	298	458	366	410	235	357	221	387
EML4	1505	1533	1017	1573	1534	1593	1621	2617	1363	2626
EML6	283	101	204	198	225	128	117	89	107	70
gtf2f2b	7	6	3	3	5	13	5	1	9	7
SNORA62	1	0	0	0	0	0	2	0	0	0
SHOX2	0	2	2	0	0	0	0	0	0	0
ctsba	4467	3391	4042	4753	4702	6512	5404	18027	7505	13436
filip1b	341	127	396	261	365	152	308	183	141	81
ctsbb	762	285	710	422	371	84	136	145	97	768
filip1a	37	53	53	88	49	78	58	62	45	104
PRKAR2B	620	1135	556	931	985	729	558	1479	580	1887
SNORA54	1	2	2	1	2	1	2	1	1	3
tacr3a	67	25	43	42	31	23	8	15	15	19
bbc3	172	405	198	726	244	104	157	131	123	354
trnau1apa	615	958	460	781	727	717	861	913	526	1129
trib1	24	2	44	12	18	15	9	5	10	10
trnau1apb	325	419	264	447	380	449	584	639	464	1106
sqlea	26	20	22	24	25	56	51	70	21	82
trib2	135	86	96	134	116	203	228	222	178	292
strc	0	0	0	0	4	2	0	2	3	3
trib3	40	53	13	60	24	77	59	199	65	117
rad9a	246	409	223	325	308	332	321	449	242	631
si:ch211-208k15.1	38	80	51	33	39	104	58	17	85	31
hs020	213	272	139	247	254	218	336	372	159	456
pkig	108	70	68	92	68	76	74	87	41	82
CS	62	70	44	70	83	65	81	107	36	113
rs25	13727	14751	8368	16498	12317	12774	23415	16729	10816	27427
tsen54	127	193	87	162	107	71	80	175	40	161
rs21	12295	14525	8722	14392	10720	8320	14392	15966	9601	21130
SNORA47	0	0	0	0	0	0	0	0	0	0
cngb1a	8	16	7	13	17	12	8	13	7	18
cngb1b	31	12	19	25	22	62	40	47	26	145
cisd2	209	221	139	300	277	375	365	570	340	1042
dhfr	768	269	326	429	371	563	507	689	484	875
duox2	6	2	8	2	7	32	23	45	10	51
SNORA81	5	4	5	8	7	15	7	5	5	11
samd11	289	138	138	171	181	176	198	194	159	218
gdpd4a	17	44	25	42	25	10	16	3	17	25
nfil3	139	247	125	148	210	284	228	598	207	490
gdpd4b	85	78	64	191	123	58	31	38	30	37
ift172	420	404	388	515	405	300	376	375	219	419
pkn2	519	379	282	410	592	241	350	457	193	492
stum	266	320	288	351	369	240	241	394	218	481
NIPBL	1658	2115	1279	2110	1692	1346	1933	2594	1073	2716
tpd52	679	368	411	435	397	246	358	472	198	477
aclya	254	214	138	211	182	233	217	415	143	390
arhgef28a	355	181	309	257	431	261	316	316	217	137
SNORA79	7	12	14	18	18	12	4	26	9	17
SNORA77	0	2	1	1	1	4	0	0	0	0
usp53b	26	17	36	29	31	37	20	27	22	28
SNORA74	16	10	4	4	7	6	7	10	9	13
plvapb	1921	1738	1474	2863	1535	1258	1207	2695	1387	2720
SNORA75	0	0	0	0	0	0	0	0	0	0
plvapa	697	303	548	551	557	180	175	290	163	311
SNORA72	0	0	0	0	0	0	0	0	0	0
SNORA73	1	11	4	4	16	4	12	13	2	19
SNORA70	4	10	10	6	17	6	13	12	7	5
SNORA71	9	22	4	11	9	9	6	10	4	19
ell	777	1053	684	927	904	834	851	1448	791	1887
ACTL6A	350	215	141	316	283	398	631	638	344	704
gdpd3a	704	182	312	291	471	216	391	305	241	180
EMP1	196	223	149	248	128	226	143	398	187	583
SIRT7	77	58	20	38	49	73	87	135	36	124
F3	6	7	23	33	6	0	2	5	7	9
CDC42EP4	23	41	26	37	32	24	36	37	23	45
yee9	386	527	333	431	468	432	554	814	450	1041
nrn1a	37	155	82	106	77	14	79	33	8	80
samd10a	1	0	0	1	1	6	1	0	0	3
SNORA63	23	22	15	21	51	17	26	57	11	39
samd10b	78	133	163	90	112	49	29	31	52	30
FH	491	199	557	506	544	137	456	440	228	192
arfrp1	413	468	353	479	457	286	436	488	257	428
pkp4	27	24	5	20	3	13	5	10	5	8
fam49bb	1122	1405	721	1464	1128	1595	1612	2961	1245	3115
napepld	75	47	110	64	127	51	60	72	70	84
pm14	1728	1887	1700	1882	1795	1116	1550	2042	1121	2388
stx7	601	483	428	659	551	472	651	1007	321	1109
stx8	452	369	396	437	479	313	378	586	281	549
fam49al	14	48	28	45	30	75	29	55	44	47
nfatc1	4	13	11	17	13	17	11	5	19	22
nfatc4	55	83	73	149	78	85	53	93	31	99
CSMD1	184	72	110	98	143	212	92	102	152	127
MDH1	9099	3960	7920	6361	7709	2962	4483	3722	2438	3563
glceb	67	90	70	78	92	58	54	65	44	76
GSX2	0	0	0	0	0	0	0	0	0	0
fmn2b	5	4	10	12	20	16	10	7	31	1
faimb	0	0	0	0	0	0	0	0	4	0
fbn2b	325	374	322	488	220	152	124	231	103	168
ift140	231	163	182	222	233	255	251	444	151	354
fbn2a	128	90	137	147	204	210	157	90	156	82
rs4x	19705	23361	13341	25705	16828	16130	29643	27889	16320	33771
RIMBP2	81	106	76	108	90	97	47	100	42	80
depdc7a	62	43	35	44	72	103	32	193	77	150
pkma	4474	5501	3363	6356	4590	8942	6154	15656	6092	15721
rasl12	3	0	5	3	1	3	0	0	0	0
thsd7ab	10	13	14	18	18	48	26	21	37	25
or129-1	0	0	0	0	0	0	0	0	0	0
thsd7aa	58	31	21	46	33	66	46	27	59	21
usp54a	96	102	109	129	101	158	90	97	62	113
FAM13C	234	366	236	249	322	148	245	214	99	159
fnta	853	933	668	842	806	841	1041	1378	753	1872
clocka	249	172	190	243	283	182	169	356	131	299
fntb	277	290	241	365	255	289	305	474	238	537
fbxo36b	53	23	122	54	132	24	51	30	22	17
UBE2D1	108	86	56	98	115	114	112	225	128	313
nfip1	989	894	884	1125	982	841	906	1629	802	1640
fbxo36a	14	6	4	9	9	0	9	0	0	0
nek7	1149	1490	1108	1255	1079	1101	979	1810	813	1859
tmem41b	245	290	155	257	272	399	368	559	201	551
nek6	262	397	281	389	333	528	484	935	480	1550
HPGDS	10	13	6	24	11	107	83	213	59	211
crls1	584	419	438	521	448	343	485	499	404	564
nek4	376	279	305	392	476	226	253	337	196	410
nek8	118	43	95	96	115	63	53	57	23	42
epd	288	494	200	482	903	471	413	1944	222	1244
PMPCB	262	152	199	225	204	115	143	156	89	135
rbm12b	430	506	313	438	440	459	476	661	331	721
SOCS2a2	65	93	68	91	56	27	32	42	37	54
epx	18	2	2	1	0	6	2	5	14	3
nek2	113	146	95	118	109	147	145	222	74	241
tmem42a	106	88	59	96	102	98	141	200	83	134
pkn1b	708	1331	503	1171	830	1324	1321	2725	1165	2666
fam110a	170	140	101	193	407	111	141	139	53	112
fam110c	18	1	2	17	13	3	1	11	3	14
NSMAF	515	982	550	772	568	437	778	1209	444	1224
metap1	349	492	438	440	631	287	275	357	180	385
mep1a.1	280	363	1533	651	836	153	166	109	252	199
TNFRSF11B	34	21	73	56	32	43	48	42	39	37
NTPCR	155	197	151	157	164	109	182	221	112	160
mep1a.2	3	1	2	7	2	3	1	7	5	75
mbip	165	161	118	235	115	207	185	202	100	235
sh3rf2	80	53	69	71	67	88	87	80	42	91
SOCS2	415	344	242	250	271	186	378	382	184	716
SOCS3	214	307	155	339	200	630	596	1317	711	2130
sytl2b	120	11	7	69	155	24	50	35	51	59
erf	256	300	220	344	318	296	328	415	224	517
erh	1008	808	559	1011	757	762	1113	1544	819	1611
erg	764	1116	720	1470	857	634	619	1362	672	1708
mapkbp1	142	109	152	133	141	63	116	139	78	170
SOCS4	0	0	2	0	0	0	0	1	0	0
rbm14a	187	248	147	276	213	225	218	298	214	450
myh10	388	575	326	535	344	362	491	384	219	620
GFPT2	170	79	92	129	127	182	186	216	169	136
myh14	143	160	77	158	177	185	149	146	142	144
syce2	0	0	1	3	0	0	1	0	0	3
si:dkey-7k24.5	16	4	40	23	34	8	4	3	7	18
meltf	14	7	4	16	11	47	70	47	55	327
fbln7	12	20	14	47	20	22	13	15	24	13
styx	189	327	164	338	270	211	283	353	255	586
esd	1915	1277	1200	1540	1239	1532	1985	1987	1173	2312
AAK1	422	837	532	569	607	362	486	412	214	524
MDM2	126	161	125	132	155	193	176	307	101	201
fbln1	353	242	229	424	295	256	170	536	399	699
fbln5	47	66	52	136	69	24	38	37	21	26
fam241a	36	36	6	44	13	35	22	69	17	98
abi3bpb	108	213	125	244	123	28	23	61	24	68
rbm15b	87	63	52	86	67	69	75	82	51	153
MDM1	80	138	84	119	111	112	93	112	59	156
abi3bpa	11	38	26	55	16	44	7	9	22	8
fbln2	135	57	43	74	87	59	57	63	52	57
azin1b	889	410	545	508	558	399	525	752	302	444
ST6GALNAC2	157	19	65	50	78	20	35	21	12	23
cldn10a	12	6	7	8	12	5	1	1	1	1
tmem45b	2	1	2	2	1	2	0	8	1	1
nckap1	1799	1070	1482	1483	1392	875	938	1417	776	1214
cldn10b	766	264	688	686	719	148	351	293	204	98
DGCR8	916	1078	580	1023	813	821	1052	1376	524	1586
axin2	18	9	10	14	18	14	7	13	10	8
axin1	437	504	322	557	472	396	413	673	293	736
nr2f1a	111	54	94	103	112	57	35	75	24	65
tacr1a	15	3	5	8	17	29	14	4	15	13
wnt11f2	2	60	0	70	55	0	43	43	0	56
etfdh	2260	1656	2016	2236	2277	1120	1445	1536	987	1400
DST	3607	2034	2702	3077	3012	1703	1824	2321	1387	1567
SH2D3A	131	62	111	130	78	75	76	98	35	36
cldn11a	14	50	12	57	28	5	13	24	10	14
dhps	187	193	181	224	167	130	194	247	160	353
RAD23B	2114	2694	1840	2390	2357	1932	2458	3010	1635	4380
fuca2	1413	951	1203	1118	1131	870	1173	2058	890	1948
DTL	102	168	99	132	118	176	181	278	127	439
si:dkey-228d14.5	77	17	51	54	31	20	44	28	26	49
ct030	236	174	169	261	255	156	228	284	141	338
cybrd1	161	200	126	181	149	133	127	319	86	390
SLITRK1	0	0	0	0	0	1	0	0	2	0
fbxo30a	73	82	40	98	64	62	52	72	46	60
fbxo30b	56	61	50	70	69	65	90	118	37	61
SLITRK5	63	32	32	50	32	13	44	39	15	25
npdc1b	48	85	37	57	57	92	65	38	52	91
npdc1a	695	642	612	1043	713	417	502	659	409	701
DUT	497	293	212	354	361	439	500	611	376	862
s100b	18	17	35	18	32	18	8	8	5	12
s100w	104	208	65	164	105	191	253	335	204	341
tgif1	72	66	44	80	79	81	81	106	73	95
ext1c	37	30	31	57	48	65	44	78	39	40
ext1b	505	254	401	322	506	532	349	523	412	518
s100z	2	0	0	0	0	6	3	0	2	2
MDGA2	112	140	96	152	176	376	236	460	194	342
s100u	400	176	318	333	396	95	191	133	92	110
s100t	7	17	40	14	23	5	13	4	4	4
s100s	0	0	0	1	0	3	0	0	0	0
C1orf210	254	114	177	174	209	46	85	66	38	57
kcnj16	1315	303	911	874	1042	148	340	254	215	177
rabif	45	82	63	78	64	65	68	80	49	92
slc7a3b	95	131	125	216	134	121	119	220	74	352
srp72	1810	2114	1377	2401	1671	2006	2730	3808	1794	4539
net1	160	210	155	252	206	267	290	434	196	547
slc7a3a	198	374	177	332	226	178	180	429	146	463
zgc:64022	827	227	647	449	725	284	563	459	233	254
ano11	7	16	11	10	5	14	34	24	13	11
dlx5a	0	6	2	8	3	10	6	15	5	22
kcnj11	6	15	8	12	5	7	6	7	4	7
kcnj14	0	0	2	0	3	3	2	1	2	1
kcnj13	2182	534	1366	1269	1587	264	780	481	347	135
rab6ba	59	113	60	134	73	228	138	181	198	360
rab6bb	12	366	46	179	20	18	0	6	4	2
mbd3b	189	93	189	229	250	50	120	67	111	47
xbp1	693	864	578	1100	718	1553	1269	2962	1418	5249
strada	185	330	202	177	303	123	177	161	80	217
crebzf	648	913	765	651	902	585	647	1029	312	854
sult6b1	379	8	318	311	25	50	20	66	15	66
ponzr6	13	2	8	5	5	14	6	3	3	2
ponzr1	613	976	478	883	594	1191	1826	2747	1508	3095
ponzr2	0	1	0	1	0	0	2	0	0	0
ENTPD6	475	426	434	449	411	413	423	541	310	623
ENTPD7	70	75	88	83	90	78	75	154	66	124
dlx4b	4	0	1	2	5	5	12	1	5	0
ces3	923	602	1497	975	1581	181	382	316	104	70
VWA5B1	16	9	12	17	26	36	11	8	16	14
adprm	13	7	49	41	14	21	17	40	11	33
mbd1b	1008	1486	1005	1144	1368	1196	1383	1694	649	1978
cerk	80	115	21	60	109	28	40	33	19	51
slmapa	600	820	441	684	555	520	589	871	511	883
slmapb	33	26	87	86	29	26	61	61	24	118
cyp7b1	501	366	321	429	528	428	362	950	332	713
panx3	8	6	1	16	8	4	9	3	8	16
si:ch1073-513e17.1	605	1344	757	1060	926	401	549	1096	316	1063
fosl2	332	426	194	600	249	560	569	1388	992	2305
zgc:153184	287	284	205	218	229	579	799	1200	451	1027
rras	251	265	176	250	257	395	344	566	243	540
UBE2J2	430	541	446	496	499	483	426	706	373	742
bbs5	408	132	263	297	395	173	240	149	206	111
im:7160594	331	320	293	386	331	135	240	223	90	332
panx2	36	35	27	38	21	28	24	36	18	43
trmt10c	178	171	102	214	192	145	177	156	105	242
med19a	1029	1246	741	1014	865	739	1043	1388	788	1311
zhx3	299	277	210	285	375	236	242	255	150	297
rrad	4	37	13	29	13	11	10	5	24	39
tpbgb	139	332	173	157	184	63	163	131	24	68
tpbga	17	25	12	31	11	18	14	14	15	24
rom1a	1	0	0	0	4	0	1	3	3	7
rom1b	5	2	1	6	12	15	1	7	9	2
tpbgl	0	0	1	0	3	1	3	0	2	0
trmt112	166	190	174	183	188	251	278	332	177	473
nkx2.1b	7	3	3	3	5	0	0	10	4	0
nkx2.1c	15	13	5	5	15	14	20	17	12	10
neu1	312	556	427	399	518	370	411	796	321	1032
rapgef1b	353	252	239	328	328	343	273	458	263	577
trim46a	9	13	4	11	13	16	3	1	15	7
dhx9	2273	2737	1425	2848	1774	2267	3004	3799	1825	4835
dhx8	1575	1779	1162	1677	1404	1618	2142	2713	1331	3055
rapgef1a	852	1159	688	1046	921	1323	1219	2134	1109	2566
trim46b	3	27	6	17	11	15	2	15	10	1
glud1b	13404	4463	7995	6997	8909	6411	8448	11292	5482	8664
dlx6a	1	0	0	0	0	5	0	1	2	0
bbs1	243	283	257	301	245	127	245	215	144	140
cetp	79	127	152	151	114	56	77	111	48	194
grb7	60	14	22	49	66	25	26	23	20	23
bbs2	279	453	227	320	280	300	426	568	158	513
rnpepl1	227	255	164	300	270	108	132	241	119	390
mbpb	410	538	323	557	539	667	622	816	679	1184
mbpa	3	47	25	56	28	7	29	1	0	3
U1	4	3	7	10	3	13	2	9	3	12
U2	74	63	83	73	81	84	200	74	79	124
stx11a	67	133	53	142	114	77	91	225	92	237
U3	0	1	0	0	0	0	0	0	1	0
U4	17	6	6	14	8	14	5	23	2	6
U5	0	2	1	1	2	10	4	1	8	3
sb:cb470	44	4	15	27	20	7	27	13	10	4
U6	14	6	4	3	11	4	7	21	4	6
U7	5	2	2	10	12	5	6	15	5	11
U8	9	3	0	2	2	0	6	6	4	9
ndufs8a	1081	547	711	657	763	566	821	963	442	955
rad18	390	519	397	464	481	358	305	580	332	574
med13b	976	1174	676	1183	982	861	1276	1430	753	1543
ifitm5	1	1	3	2	0	4	1	0	0	6
CLYBL	526	402	378	466	494	420	343	457	370	518
med13a	1743	3359	1968	2292	2248	1927	1984	2559	1470	3217
rad17	373	457	248	364	393	254	239	387	221	399
mixl1	4	1	15	4	10	1	3	1	0	0
nlrc3l	670	859	504	885	629	657	750	1137	570	1262
zgc:77375	10	9	13	10	16	11	11	20	9	23
HYAL2	397	354	260	375	324	248	229	524	177	563
slc7a8a	1213	940	995	1383	1197	668	720	1093	1010	2146
slc7a8b	287	371	293	340	363	291	318	528	274	569
kcnj3a	18	4	6	8	21	10	11	2	2	7
MRPS7	61	33	42	53	79	31	43	52	38	57
nkx2.2a	4	12	11	8	10	4	5	17	9	18
nkx2.2b	1	0	0	0	0	3	0	0	1	0
cux1a	933	739	658	881	970	823	528	851	572	832
cux1b	3356	3496	2609	3078	2886	2730	3378	4277	2387	4405
ctsla	4225	3596	4950	4748	4139	1910	2923	4951	2039	5418
sumo-1	264	462	311	367	318	230	258	460	219	546
dlx3b	8	6	13	5	5	10	14	3	5	12
ARVCF	410	388	236	312	368	525	328	579	433	557
prickle2b	442	216	387	416	445	258	316	236	213	190
dlx2b	4	4	5	4	6	13	1	2	2	5
srp54	1976	1629	1547	1971	1504	1476	1781	2859	1321	2584
prickle2a	5	9	3	19	4	8	10	3	8	0
nexn	6	4	29	3	15	18	13	5	7	22
zgc:64051	172	380	134	225	287	556	614	1218	555	1534
mlxipl	680	243	332	317	592	109	266	189	148	125
HUWE1	2304	2753	1729	2836	2198	2261	3260	4124	2087	3489
dlx2a	1	1	2	0	0	0	0	0	0	6
rabl2	224	130	121	158	154	80	162	113	71	50
nkx2.4a	0	0	0	0	0	3	1	0	3	5
prickle1b	150	51	80	54	97	97	97	128	73	87
THEMIS2	232	109	207	134	202	307	343	417	279	452
dlx1a	1	1	6	1	3	12	5	10	3	17
NEDD4	618	1105	626	1100	846	526	698	1503	549	1525
srp68	858	993	733	1124	1015	848	1037	1385	719	1686
hccsb	774	492	417	637	555	433	603	787	485	999
nucb2a	528	668	436	628	575	921	1048	1823	748	2405
chpfa	346	129	211	262	277	121	91	213	102	124
pdxkb	79	66	72	86	70	73	68	96	82	104
pdxka	2046	851	1144	1068	1259	276	651	688	308	524
cspg4	57	44	39	100	42	91	34	87	61	98
rad50	748	839	514	825	647	796	917	1137	472	1166
rad52	248	255	130	290	253	239	303	330	140	403
gprc5c	227	53	203	246	249	82	101	95	80	53
fah	335	115	171	154	233	59	93	49	66	75
zgc:55943	32	26	12	39	15	21	32	46	19	57
ldlrap1a	87	56	103	57	52	59	75	108	40	74
or116-1	0	0	0	0	1	0	0	0	0	0
ldlrap1b	645	835	574	670	640	585	666	918	399	779
fap	6	4	4	32	18	9	30	45	5	100
rchy1	142	316	144	260	241	124	237	280	96	306
plat	652	1688	872	901	761	448	1071	958	329	1022
sema4gb	49	57	55	30	217	22	24	15	21	9
senp3b	694	974	521	957	754	945	1107	1523	738	1534
lmx1al	34	23	29	32	50	41	25	33	22	37
ypel3	414	853	644	616	680	204	453	497	218	503
zgc:153115	64	78	34	66	56	34	60	83	66	151
fbl	1713	1748	859	1966	1600	2171	2825	3141	1770	4077
lmx1bb	121	81	110	94	138	87	63	66	46	44
lmx1ba	64	7	46	41	47	102	87	27	38	58
RTN2	15	27	64	22	20	12	27	8	8	40
desi1b	186	254	144	242	192	223	223	424	155	332
RTN1	201	620	241	470	411	145	141	192	78	186
desi1a	56	38	24	57	65	38	64	60	16	57
mst1ra	155	169	86	199	223	170	154	518	132	506
mst1rb	1806	525	842	1439	1259	325	804	501	482	177
elf3	68	31	73	50	88	82	122	102	103	92
elf1	953	1605	712	1542	1200	1667	1521	3052	1274	3486
grk3	1663	2152	1024	1800	1381	1717	2069	4485	1971	4090
hce23	37962	74217	34882	83149	53694	20840	33087	77102	21644	67365
gdpd5a	127	34	50	52	47	25	31	8	29	34
grk5	118	134	95	129	178	174	174	213	118	273
gdpd5b	365	456	273	407	374	344	302	540	254	587
grk6	1213	2243	1006	2111	1634	1698	1519	2867	1349	3176
gprc6a	3	6	3	3	4	10	1	7	6	1
PHOX2A	89	438	80	197	112	17	25	2	5	29
aldoca	4	1	0	0	1	11	26	10	16	50
hoxd9a	39	80	19	35	35	30	15	78	19	35
psd3l	242	218	207	280	228	340	283	499	323	688
STT3B	1218	885	703	1082	1064	913	928	1245	735	1230
pld2	517	342	322	384	352	260	310	373	199	380
pld3	814	1134	685	1258	862	1374	1235	3716	1662	4661
senp6b	14	5	3	9	14	11	4	14	6	13
si:dkey-100n19.2	51	11	24	34	5	16	25	27	14	16
rrm1	2824	3381	1587	3355	2468	3738	4421	6607	3320	8021
slc7a11	47	75	36	71	116	320	140	834	259	554
fer	581	614	538	759	636	383	386	617	249	555
fes	204	341	233	305	315	406	275	505	258	544
fev	7	0	4	5	0	1	8	4	9	20
plek	1594	4107	1701	3023	2197	2711	3417	4151	1768	5101
zic5	2	0	0	3	3	0	0	1	2	0
zic4	2	1	0	11	2	14	9	2	4	1
anpepa	5	2	11	1	3	2	6	6	2	15
zic6	0	1	0	0	0	1	2	0	1	10
anpepb	107	29	174	170	84	4	14	43	4	752
senp7b	311	655	429	360	380	291	389	628	220	460
grm3	8	8	12	20	20	50	37	37	41	39
grm4	35	38	47	46	62	56	42	32	54	39
zic1	10	31	11	31	15	9	9	5	3	34
hnf1ba	8178	2663	6086	4387	8065	2247	3922	2783	1967	855
rubcnl	265	444	265	479	339	372	449	715	350	827
zic3	0	0	0	0	0	0	0	0	2	1
pldn	192	482	515	518	513	187	353	447	108	587
trhr2	5	7	5	4	4	9	1	2	14	3
CHDH	237	118	240	285	186	72	200	136	82	136
fosab	1032	1339	150	710	27	167	365	432	373	760
slc31a2	500	570	444	534	506	379	433	813	528	1073
slc31a1	1348	1425	1266	1644	1340	485	628	955	516	897
sema4ba	175	121	170	158	189	108	103	170	85	137
fgb	28	1	10	3	0	20	39	23	35	80
fga	0	0	0	0	0	2	1	7	2	0
trhra	0	1	2	2	1	5	3	0	1	2
cfbl	1	0	0	0	4	0	0	13	3	2
fgg	66	25	111	88	115	58	77	136	34	72
hoxd3a	112	54	62	37	69	55	37	65	30	26
zgc:92907	278	328	316	357	263	204	269	365	191	320
cyb5b	339	350	242	296	260	317	359	656	318	757
ACVR1C	34	38	50	47	40	11	33	6	18	7
chpf2	303	339	181	386	378	388	342	644	254	615
cyb5a	6333	2477	6123	5000	6346	973	2168	1672	1503	792
ntrk1	6	8	6	4	2	1	0	2	8	2
slc44a2	713	1398	609	1078	923	858	835	1654	849	2037
hus1	270	283	208	215	266	158	254	242	139	381
plod2	366	297	320	551	321	494	225	754	325	666
sema4ab	463	398	375	430	410	270	331	400	170	525
crebrf	505	1208	666	873	608	275	470	602	390	1011
lrtm2a	0	0	0	0	0	4	1	0	0	0
hoxd4a	11	8	8	8	7	8	5	12	3	8
grna	1947	1954	1476	1754	1740	2390	2768	4551	2363	3917
suz12a	59	50	35	48	59	50	59	88	54	111
grnb	1432	1351	1173	1774	1192	518	615	1235	652	898
suz12b	680	744	469	747	665	753	841	1223	567	1543
mcfd2	276	129	218	229	216	89	140	227	126	207
INAFM2	1	12	4	1	2	7	8	5	10	16
si:ch73-215d9.1	19	141	104	131	237	15	30	20	26	27
ankrd34bb	0	0	1	1	1	0	0	3	0	0
islr2	18	113	22	54	16	6	4	6	4	7
bcan	5	1	8	9	4	7	1	0	6	7
kansl2	453	738	407	554	478	356	568	525	259	570
EHF	47	33	46	54	51	83	92	106	86	46
ell2	846	859	691	764	840	1078	1199	1804	830	2487
kansl3	1018	1380	903	1194	1163	805	945	1125	548	1061
TMEM200C	19	2	10	8	18	9	5	6	1	0
cep170aa	248	363	155	264	322	393	291	625	207	533
cep170ab	2	12	1	7	1	6	1	6	2	4
plk3	1305	1404	475	3643	1047	1195	1700	2017	2013	5157
plk4	304	453	178	433	431	379	447	547	206	692
nfe2	474	1379	684	1111	637	184	630	354	98	474
RPL35	24724	30409	19676	30777	24506	21268	31822	32188	21627	50606
RPL38	16913	19005	9879	18778	13888	13049	22158	20949	12513	28679
ANKS1A	742	703	561	771	772	690	575	1174	523	1188
nedd4l	2273	979	2081	1788	1978	709	827	894	745	655
grpr	0	2	0	0	1	3	6	1	5	1
RNF111	297	389	293	368	315	245	359	450	174	489
si:dkey-154p10.3	99	168	142	160	188	47	131	94	60	63
elk3	638	759	384	682	563	906	993	1344	749	1966
ankzf1	231	132	102	163	202	201	267	333	198	382
elk1	155	222	153	258	265	120	154	203	96	291
RPL22	3722	5439	3073	5025	3621	3289	4571	4918	2932	7102
MED8	323	653	407	551	547	337	507	529	241	552
MED9	82	103	86	79	99	91	91	130	66	139
AARSD1	363	196	156	272	283	189	256	404	205	541
inhbab	6	1	6	2	5	14	13	1	6	10
MED4	136	119	61	100	76	121	174	139	81	261
c4	1024	1929	1152	1583	1188	1806	1927	3932	1106	3169
c5	16	17	18	31	36	15	4	10	19	7
c6	6434	8185	5370	8981	6632	8853	8238	23552	6225	25990
c9	174	115	55	91	140	115	114	245	91	272
RPL24	6176	6433	4599	7147	5386	5520	8100	8087	5259	10854
rrp8	930	1275	654	1281	1251	1056	1028	1867	912	2136
elk4	234	271	162	221	246	185	194	331	176	359
pstpip2	669	1033	583	1186	868	2350	1698	4428	1328	4136
crebbpa	469	699	376	589	527	321	416	637	277	432
VPS26B	1474	1288	1035	1317	1335	1103	1317	1819	866	1660
si:ch211-194e15.5	299	67	287	150	236	99	103	157	92	168
rps15a	9501	11686	6222	12758	8415	7986	14102	14007	7391	15160
inhbaa	4	0	8	3	3	25	8	8	14	15
styxl1	133	42	71	68	112	87	81	81	43	36
SLC16A10	814	2369	1040	1323	1026	262	727	360	180	594
lonp2	1451	751	846	923	1199	570	916	1051	650	631
rrs1	335	350	184	351	312	337	366	446	222	564
topbp1	285	376	265	424	240	361	386	499	256	582
cp	13	9	11	8	7	17	27	8	27	41
flr	46	65	64	68	94	49	36	103	39	51
GPR137B	140	119	98	140	114	131	74	152	104	223
PRRC2B	2174	3110	2038	3015	2684	2106	2409	3413	1701	4049
RPL3L	113	348	285	248	186	87	129	102	66	160
e3	708	230	787	398	920	612	544	553	503	937
cs	1532	538	1045	994	964	608	693	867	518	860
tinf2	520	506	321	396	467	333	563	566	261	853
e7	0	5	0	0	0	9	4	3	2	21
CPEB4	885	1024	778	917	923	464	669	854	386	933
elp5	223	265	167	254	276	218	386	435	258	642
elp4	37	47	41	75	77	97	69	88	73	78
elp3	376	796	417	581	444	242	516	512	215	586
mcee	94	48	57	62	94	61	72	119	52	92
elp2	204	179	116	195	177	210	201	320	153	401
gorasp1a	240	224	129	238	226	169	216	286	73	199
elp1	830	906	691	933	741	717	1037	1373	505	1197
plp2	1151	1381	804	1477	1329	1091	1132	2590	1308	2518
ubtd2	230	267	203	634	402	446	321	662	447	729
f2	135	174	181	196	224	83	190	152	99	156
f5	1414	422	653	613	944	350	874	939	458	400
f7	28	7	9	11	26	6	2	2	5	1
f8	646	1103	636	1183	611	589	612	1208	501	1489
elob	803	675	590	783	628	738	835	1154	590	1343
eloa	537	608	429	713	614	498	586	782	451	1122
RNF152	10	17	14	8	7	7	18	20	14	30
lag-3	6	8	0	12	8	264	284	501	347	607
EN1	3	2	1	0	9	9	1	10	6	9
si:ch211-105j21.9	329	342	202	394	283	351	353	558	326	905
ctbp2a	199	284	181	279	256	288	191	294	148	326
tmem50a	758	1142	787	871	845	421	611	736	373	889
AFTPH	163	188	153	170	191	184	184	230	118	229
pllp	7	4	9	8	5	9	10	3	3	24
cnga1b	3	0	0	3	3	7	2	2	5	1
cx52.6	0	0	2	1	2	2	2	3	4	0
cnga1a	0	0	0	2	0	0	3	0	1	0
myef2	255	390	185	310	355	248	258	364	251	512
cx52.9	3	1	0	0	0	2	0	3	0	0
vstm4b	269	410	383	863	633	397	200	1119	465	1213
vstm4a	17	3	5	4	6	12	11	7	11	4
cfl2	488	319	347	345	374	200	230	331	173	373
dio2	198	30	69	48	34	25	36	57	51	62
dio1	334	238	427	422	418	136	160	200	88	178
nfatc2a	305	352	170	476	302	816	624	1355	862	1493
tmem51b	104	21	73	57	70	20	26	39	36	41
acss2l	677	555	514	544	734	368	638	641	404	531
GPR155	120	46	55	51	86	114	85	115	53	131
RNF130	2512	2002	1581	2128	1965	1686	2318	3061	1578	3091
pank4	176	222	241	238	275	182	131	246	118	297
usp43b	53	38	40	41	54	68	42	32	52	46
GPR157	46	21	68	70	53	38	45	56	31	44
usp43a	182	72	97	119	160	218	158	243	161	174
nfic	1564	2031	1624	1487	1496	1367	1291	1692	1056	1937
nfia	402	275	317	335	391	582	299	489	336	418
gk	3	0	0	0	0	1	5	2	3	2
fosb	99	110	11	128	18	55	54	91	67	263
stard7	619	582	382	689	618	413	385	586	268	803
stard8	225	288	241	339	202	177	145	321	103	345
stard3	522	565	434	459	571	611	644	1120	501	1149
nfatc3a	381	619	373	458	419	467	366	640	413	830
stard5	45	139	97	65	88	35	22	48	37	79
nfatc3b	451	656	387	594	594	431	581	617	325	703
RNF146	88	167	79	136	130	78	98	168	55	186
casq1a	125	31	2662	583	344	38	697	36	15	752
RNF145	807	1044	642	1199	900	835	895	1822	640	1866
casq1b	104	79	2769	498	313	57	814	48	39	700
cdc37l1	202	384	247	255	307	199	236	303	125	355
ABI2	29	26	13	33	34	45	35	35	27	24
en2b	5	1	0	2	3	2	5	0	1	3
crebl2	4	8	6	5	2	7	4	9	2	20
en2a	0	0	1	2	0	7	1	2	0	0
GPR149	38	48	61	76	71	22	23	9	25	11
lratd2	5	3	4	0	8	1	1	0	0	0
lratd1	4	5	4	56	8	2	4	1	3	4
ccn1l2	82	103	73	140	92	124	57	121	78	118
ccn1l1	17	6	4	6	7	2	1	1	1	5
cnga3a	6	10	4	3	9	16	2	7	12	1
si:dkey-72l14.4	245	309	191	259	245	209	289	350	153	390
gchfr	2286	1293	2121	1683	2566	324	757	603	462	524
si:dkey-72l14.3	0	1	0	0	1	1	0	0	1	0
camta1b	26	36	29	36	25	64	37	112	57	50
apcdd1l	12	6	9	13	8	6	2	10	8	8
vstm2l	8	4	5	6	11	41	14	6	17	14
CHP1	3127	2736	2643	2614	2882	1733	2246	2714	1298	2567
plp1a	116	146	73	218	93	99	108	192	110	153
gpnmb	49	114	19	62	42	14	8	538	17	378
rbm24b	0	0	7	0	1	2	0	1	8	5
rbm24a	14	28	19	40	26	28	9	61	22	49
si:ch211-183d21.1	23	37	28	49	20	100	58	428	104	273
RNF41	275	291	218	215	303	197	282	361	171	241
srp09	349	645	449	440	466	399	455	580	320	764
im:7145024	542	451	358	476	503	365	433	642	289	568
alg10	162	121	121	187	162	136	169	289	128	196
schip1	257	348	275	328	294	288	176	230	226	253
alg12	672	712	426	641	737	825	1050	1454	886	2087
alg11	524	827	450	686	644	330	516	702	304	788
tmem54a	212	61	163	136	162	65	134	79	59	90
alg13	31	20	22	19	8	16	13	8	9	22
rbm25b	1181	1606	982	1521	1477	1403	1574	2118	1064	2099
rbm25a	606	1177	627	1000	979	725	767	941	515	1086
polrmt	584	630	404	648	511	416	580	669	346	747
ABHD3	31	16	13	35	14	23	15	6	12	4
ABHD2	400	313	274	342	212	382	339	693	427	811
ABHD8	45	87	69	84	94	65	64	84	59	59
mcm2	1180	1296	507	1476	984	1357	2000	2335	1062	2814
ABHD6	384	138	280	173	202	231	247	447	129	290
dis3	361	487	300	382	344	336	442	563	283	490
si:ch211-243g18.2	3100	950	2356	1761	3032	1250	2234	1477	1178	627
ABHD5	163	115	135	123	154	79	103	156	87	156
pltp	638	566	1463	837	1642	551	490	2211	327	1910
mcm5	887	780	465	915	810	1044	1229	1472	821	1758
mcm4	1972	1924	898	2207	1394	2375	3082	3615	1984	4818
mcm3	1509	1343	760	1613	1213	2165	2704	3287	1531	4278
daam1a	695	291	574	612	590	258	436	529	296	444
gmeb1	306	445	212	431	351	355	342	349	267	643
srp19	852	607	540	780	666	791	951	1046	576	1268
srp14	622	515	388	530	442	541	849	1182	582	1590
sh2d4ba	4	4	3	2	6	2	5	2	1	0
bcl9	219	158	160	205	288	190	145	158	119	135
fto	662	889	676	637	776	765	530	837	590	777
ccr12b.2	0	0	0	0	0	0	0	0	0	0
ppp2r3a	97	141	78	154	121	141	137	385	120	356
bcl3	373	219	266	204	267	662	598	1265	701	1855
stat1a	152	87	127	103	166	60	98	169	93	62
rapgefl1	56	63	62	61	69	208	127	450	135	272
dynlt1b	203	182	146	189	196	131	175	117	118	222
ppp2r2d	197	123	110	138	159	182	147	235	125	241
pknox2	110	97	140	109	156	120	101	150	94	136
RNF14	530	527	416	504	452	308	405	538	235	719
fus	572	786	574	481	855	388	541	575	226	520
fuz	51	31	37	35	19	48	44	40	13	35
bco1	378	87	142	89	78	41	196	115	69	107
mb	5	7	4	10	7	0	3	8	1	10
fam234b	119	166	116	102	212	55	105	81	52	106
fam234a	377	280	299	398	350	210	269	401	205	319
ppp2r3c	474	641	453	612	453	448	702	681	370	781
ppp2r5d	901	1150	851	980	1015	727	717	1149	550	1474
ppp2r5b	9	14	9	8	9	38	6	8	25	7
ppp2r5a	1547	1263	1308	1398	1534	1098	1007	1599	984	1674
KCNAB1	40	66	78	92	34	175	46	53	123	53
mx	53	197	173	144	192	168	437	292	102	380
ADRA2C	1	0	0	0	3	4	0	0	1	5
RANGAP1	626	827	406	735	666	672	867	1033	477	1307
rpp38	43	61	37	39	64	68	67	62	37	62
oit3	5	4	3	9	7	20	8	5	20	16
PTBP3	194	300	165	283	258	212	132	232	133	336
mcm9	85	74	49	88	80	53	96	76	51	141
EVC	101	47	57	63	59	42	25	45	31	36
rpp30	594	726	508	731	715	512	729	871	461	1003
crip2l	17	87	15	34	10	46	13	26	16	13
obsl1a	14	19	5	8	16	19	13	16	16	11
obsl1b	124	48	131	102	118	67	67	63	51	81
SMARCD3	515	309	349	416	570	198	166	185	184	250
svbp	116	82	108	137	93	124	112	176	72	169
bcor	112	431	210	260	324	233	196	22	87	8
fahd1	128	51	147	126	60	25	29	28	39	37
tmem59l	88	414	161	197	127	35	98	44	56	105
nr1d2b	139	195	142	163	149	99	151	126	79	164
nr1d2a	727	849	679	1568	673	210	588	407	543	1029
RBBP9	6	5	1	4	12	2	0	1	0	2
RBBP7	171	214	153	227	234	217	270	230	151	283
nipsnap3a	1363	424	922	682	824	255	538	421	284	394
SMARCE1	51	105	40	79	64	72	94	165	70	155
RNF26	34	60	54	41	44	33	41	43	14	55
entr1	0	0	0	0	0	0	0	0	0	0
rpp14	137	268	189	210	211	89	193	213	119	205
anks3	80	120	159	127	87	68	175	198	93	130
si:dkey-40m6.8	4	33	6	11	6	16	4	3	11	2
SLC46A2	146	197	47	96	166	501	496	852	391	676
sinhcafl	401	637	392	551	613	408	517	594	370	899
gpr37l1a	13	28	13	20	13	10	12	16	3	6
cftr	48	12	10	11	43	51	18	11	25	30
GOLGA1	298	272	215	311	346	186	203	392	173	389
st14a	145	27	71	46	80	63	121	60	62	74
ankrd33ab	3	4	1	2	4	8	0	1	6	0
ankrd33aa	2	0	0	0	0	7	4	1	0	0
GOLGA7	118	252	157	199	181	138	126	178	94	163
s1	4621	5301	3848	7526	3934	8131	4595	13775	4578	13291
zn706	1756	1836	1341	1968	1744	1560	2285	2830	1328	3174
ankrd33ba	68	92	50	103	116	295	142	399	193	236
s8	969	1425	837	2176	700	1668	1088	2011	884	2137
si:dkey-204f11.64	42	51	28	34	41	46	41	83	25	82
nfu1	721	811	478	642	658	400	575	672	325	634
si:dkey-28b4.7	1007	742	894	889	954	374	713	558	402	560
mcf2b	1	0	0	0	1	7	1	0	5	1
nr2f6a	488	427	436	553	591	359	416	643	295	566
COX7A2L	1097	621	748	811	911	508	573	710	475	796
si:dkey-28b4.8	396	288	295	357	352	168	187	199	106	191
cdca5	315	362	239	365	273	380	378	561	311	780
serpinf2a	242	152	172	257	292	145	173	265	115	246
nr2f6b	82	65	75	70	69	61	58	79	30	48
ankrd33bb	0	0	1	0	0	0	0	0	0	0
cdca8	149	136	181	139	223	118	120	149	66	238
GPM6A	98	156	107	213	165	141	114	203	88	278
TSHZ1	284	200	271	264	247	215	182	311	182	220
tyk2	1014	1301	699	1220	1207	1399	1653	3464	1246	2766
GPM6B	280	389	202	279	267	143	73	121	63	62
gse1	1329	2624	1372	1985	1590	1736	1273	2558	1159	2347
proser1	253	206	143	170	261	276	241	414	176	440
CCDC88A	498	195	218	332	462	354	131	438	144	484
tf	64	100	25	225	23	145	74	326	77	174
tg	116	149	155	132	63	272	169	253	128	323
spi1b	717	1260	569	1049	965	1705	1372	3338	1248	3086
capza1b	2354	3004	1925	2863	2301	2413	2947	4047	1978	5102
ITM2B	2281	2927	2080	3790	2408	3193	4048	8518	3117	8536
crlf3	440	571	296	607	409	540	608	998	393	1191
agxtb	47423	15442	42238	23428	38235	6453	19926	9151	7468	3992
OLA1	1220	1294	1120	1514	1118	938	1237	1553	860	2134
trim55a	20	11	15	19	21	10	14	12	11	10
fam114a1	66	87	51	127	66	94	160	113	108	152
ptprz1b	40	41	34	44	45	37	23	33	34	25
ptprz1a	83	92	60	98	56	129	65	38	68	88
GLIPR1	17	11	0	31	18	23	30	68	33	29
sigmar1	230	75	141	137	153	96	145	172	68	155
noc3l	541	654	432	664	452	526	710	914	578	1001
stard13b	463	222	343	411	393	205	196	243	136	165
nutf2	947	1027	911	1024	1140	895	968	1260	774	1710
bhlha9	0	0	1	0	0	3	0	0	3	0
ANKRD6	249	105	177	164	181	79	186	146	83	108
AVPR1A	2	2	8	28	8	7	7	3	1	1
mgst3b	940	1370	977	1229	1193	630	919	1142	578	1273
arntl1a	213	238	143	203	145	108	142	139	54	239
nt5c2a	475	596	413	654	611	509	541	953	409	1329
zgc:77262	121	107	76	108	93	100	113	131	68	145
B3GNT8	227	78	187	109	151	172	148	312	132	260
MDFIC	77	95	73	105	85	159	109	336	163	449
rmdn2	2083	781	1538	1271	1495	522	776	662	514	425
shprh	379	401	248	452	333	213	366	455	223	538
nt5c2b	346	411	280	428	471	342	385	606	228	695
rmdn1	4057	1098	2688	2362	2422	689	1324	1084	802	568
trim55b	8	3	11	3	12	1	10	9	4	1
B3GNT4	0	0	0	0	0	1	0	1	4	1
B3GNT3	4	3	2	1	8	22	32	36	24	22
FAM181B	1	3	0	0	1	0	0	0	0	0
FAM181A	0	1	0	0	0	8	1	3	1	2
FAM20A	142	81	77	102	108	83	71	53	85	74
eif1ad	127	137	74	161	91	99	145	157	87	207
MYCBP	158	177	125	178	146	74	176	167	82	206
elocb	726	841	625	882	679	818	947	1246	679	1661
si:ch73-60h1.1	12	94	12	50	33	30	20	12	19	21
AKAP7	271	377	272	264	239	157	209	181	111	189
rimkla	83	77	36	105	96	69	67	148	68	163
FRIM	4314	5740	4046	4279	3590	1857	3354	2399	1708	3731
ptf1a	0	0	1	0	0	1	0	0	2	3
sema3ga	735	631	445	648	840	656	727	1532	622	1251
gc2	7	0	1	6	2	8	1	3	7	3
sema3gb	369	75	196	171	172	90	131	133	46	90
mov10a	164	171	90	179	111	150	178	276	113	470
si:dkey-12e7.4	28	30	20	35	37	28	38	33	38	32
tyms	1296	1050	469	1192	1260	1868	1841	2005	1502	2811
si:dkey-12e7.1	33	58	39	41	43	22	40	53	16	42
gabrp	9	2	3	8	6	8	0	6	3	6
scaf1	629	678	597	524	548	425	644	816	371	812
qpct	305	482	260	438	388	1555	670	5528	1438	3314
gba	576	329	413	455	442	258	422	536	306	488
emc8	183	105	106	160	149	130	198	245	140	174
sgms1	288	318	223	341	262	437	359	863	379	892
emc7	650	618	587	724	628	581	639	956	490	1109
xk	78	438	306	130	158	34	153	81	6	57
emc6	197	180	168	203	180	241	203	365	180	438
gbp	81	95	99	86	76	43	63	62	35	74
si:dkey-31g6.6	37	131	27	18	51	22	37	19	19	36
emc3	284	537	264	456	475	360	308	527	288	838
emc2	1835	2474	1557	1758	1788	1235	1943	1930	976	2352
sema3fa	46	21	27	20	40	92	32	26	33	22
sema3fb	299	141	225	230	342	237	169	211	149	127
il2rb2	103	156	71	214	149	265	283	323	299	668
fpgt	99	108	62	86	102	92	102	179	98	158
eloal	71	14	85	37	75	16	21	10	16	5
rngtt	998	1419	1025	1256	1023	896	1020	1141	712	1572
hoxb13a	2	0	0	0	0	0	0	0	4	17
chodl	7	69	22	24	11	20	7	4	8	5
hoxc8a	50	77	37	66	54	12	34	40	12	59
slc45a1	59	52	36	89	80	65	34	32	27	40
slc45a3	0	0	0	0	0	0	3	0	0	3
slc45a2	33	9	24	41	19	11	10	18	7	11
dmxl2	143	113	126	134	155	241	105	265	186	234
CFAP418	165	252	160	192	204	146	117	211	109	223
gda	717	405	580	682	725	1869	1310	6036	1602	5336
foxq1a	3	0	0	0	0	1	0	0	0	1
foxq1b	1	0	2	9	2	4	3	0	0	13
syap1	167	234	117	168	151	65	142	144	57	135
KIAA2026	370	459	236	439	367	377	354	553	254	525
nfe2l2a	2544	4299	2412	3207	2875	2578	3297	5582	2298	6029
hoxc9a	192	143	165	176	196	63	91	114	66	100
eomesa	51	114	34	66	51	109	163	140	72	183
eomesb	20	19	3	17	18	43	69	37	31	54
RELL1	124	144	149	196	190	178	183	333	120	264
depdc1a	239	361	144	306	221	248	266	379	173	665
phc2b	311	319	232	389	369	479	366	735	341	634
slc6a22.2	52	33	59	53	46	54	101	72	52	6
phc2a	206	183	101	194	97	98	107	137	108	182
slc6a22.1	4127	1593	2574	2376	2886	923	1559	1336	858	1034
gad1b	231	241	147	249	301	66	78	115	59	70
gad1a	35	8	35	10	10	14	3	7	11	4
usf1l	358	406	469	489	548	318	368	472	202	427
gem	40	28	47	58	36	19	28	25	15	71
SDCBP	51	101	51	65	33	18	12	5	14	13
hoxc6a	15	27	17	44	15	6	8	15	8	13
hoxc6b	34	25	8	43	27	5	25	16	8	18
agxt2	11861	3424	8374	7511	10058	1808	5518	3011	2745	1176
si:dkey-16j16.4	36	66	54	31	32	28	37	20	14	27
HSPA8	399	560	361	675	348	396	628	560	434	1072
defbl1	2	0	5	1	2	1	1	138	4	182
il2rc2	0	0	0	0	0	0	0	0	0	0
sema3bl	159	121	143	219	144	120	115	113	108	162
PTCH1	149	103	92	175	162	112	77	103	84	92
defbl3	0	0	0	1	0	0	0	0	0	0
zgc:153215	77	87	92	122	76	102	104	119	54	154
gh2	0	0	0	1	0	0	0	0	0	0
gh1	2	0	1	1	2	1	0	0	0	0
agxta	4949	617	1784	1769	3130	595	1632	615	924	461
emg1	72	78	58	64	78	82	93	122	76	97
gfra3	7	13	15	5	3	25	24	13	24	24
tyrobp	49	108	42	169	92	79	105	170	70	387
ehd2a	20	41	30	54	34	15	15	10	5	25
zfand3	196	246	212	239	291	282	241	444	158	325
hoxc4a	13	8	13	7	5	7	2	3	6	3
ZC3H7B	459	660	408	615	484	402	496	737	326	811
sema3ab	115	67	79	58	51	19	18	21	25	6
zfand1	281	508	405	498	394	386	482	684	276	771
themis	202	332	94	179	230	422	375	620	386	577
sema3aa	377	248	277	325	336	154	147	202	168	167
fubp1	517	708	451	506	585	709	740	996	512	1165
si:ch1073-204b8.1	0	0	0	0	6	0	0	0	0	0
znf740b	456	531	310	511	477	347	470	546	313	722
gsna	555	722	477	928	519	1566	703	2547	1156	2500
ghr	208	198	237	291	239	85	99	141	75	178
hoxc5a	10	6	9	5	14	10	8	2	4	6
RNF207	12	4	4	12	47	14	8	19	18	36
cgas	27	43	26	35	31	80	55	231	33	174
pde11al	13	0	4	19	9	6	6	2	6	4
KCNA10	3	0	0	1	0	2	0	0	2	0
cirbp	897	1245	783	1028	1310	982	1086	1529	685	2267
eml3	787	1125	448	1173	1004	1400	1580	2901	1693	3866
eml2	1663	1453	1061	1780	1303	1461	1982	2495	1493	2478
eml1	443	307	320	528	387	505	308	686	218	441
RGS13	425	638	183	753	327	465	774	1755	1012	1985
soga3b	16	37	18	21	10	8	1	11	4	19
ism2b	9	5	1	9	11	7	4	16	3	4
STRN3	527	411	384	436	525	289	412	463	255	673
ism2a	7	9	16	13	17	25	18	4	18	8
ubap2l	2917	3582	2249	3547	3376	3125	3779	4877	2463	5562
zgc:55888	6	0	1	4	1	8	0	0	1	4
ACAN	0	0	1	2	0	3	1	0	4	2
ubap2a	1319	1559	1181	1543	1483	1275	1239	1505	800	1711
PALMD	28	21	21	15	31	14	18	11	10	27
nfe2l1a	135	91	107	143	135	107	182	206	228	477
rac3b	69	136	35	87	48	22	59	41	24	35
RGS20	0	2	5	1	5	0	0	0	2	0
RGS22	404	145	205	368	484	167	169	170	142	64
CLASP1	728	931	673	679	751	520	642	650	348	595
ppip5k1b	798	693	458	806	761	545	676	966	458	908
ru1c	655	806	489	818	738	709	779	1047	556	1442
ppip5k1a	136	177	131	180	178	153	151	280	135	302
si:dkey-275b16.2	2230	1087	1703	1714	1955	777	1433	1193	931	936
TSPEAR	48	50	77	83	80	69	42	93	31	59
hoxb10a	17	5	4	1	13	10	9	20	8	2
MEIS2	636	693	477	629	654	618	341	742	294	684
DLK1	0	0	0	0	0	1	0	0	0	0
ehd1a	806	698	464	694	746	893	1154	1676	765	1988
si:ch73-278m9.1	38	33	38	30	52	54	47	81	36	120
MEIS1	422	648	412	490	368	449	152	333	160	270
ehd1b	1832	927	1426	1593	1439	770	1179	1108	712	1198
mstnb	0	8	3	0	5	0	0	0	5	9
urahb	112	44	89	84	119	1	90	11	9	3
si:dkey-13p1.4	5	1	1	11	7	2	1	3	3	2
tsen15	22	20	8	31	16	21	16	49	19	31
POP1	118	122	65	151	95	132	127	206	105	256
mep1b	0	0	4	0	0	1	0	1	1	0
ngfb	0	1	0	0	2	2	0	2	0	0
shtn1	143	49	135	76	143	86	122	69	59	65
b3gntl1	713	1308	803	771	704	208	625	789	122	273
ccdc85al	70	96	50	110	94	129	117	280	143	185
ap1ar	242	323	183	339	272	304	280	479	243	515
si:ch1073-416j23.1	8	10	7	0	4	6	5	0	4	4
gla	269	185	197	189	227	198	179	426	125	421
acod1	1	0	0	1	2	38	21	129	44	46
caprin2	11	9	6	12	6	5	0	0	3	2
lcp2a	1910	4570	1602	3580	2691	4451	4860	9139	4254	10370
ngef	272	498	340	266	169	139	280	164	46	159
FRS2	85	15	44	53	29	39	39	68	28	16
glg1a	426	599	317	517	379	507	496	966	419	969
glg1b	3	16	3	1	2	31	5	12	21	15
cnbpa	2069	2163	1604	2294	2192	2379	2774	3366	2065	5024
cnbpb	302	212	229	278	283	158	212	273	134	296
ngdn	303	378	210	367	290	308	488	406	228	519
rftn2	111	58	87	110	113	76	56	85	58	65
stoml3b	2096	558	1020	949	805	1270	2068	2858	1212	3046
ccdc85cb	252	77	131	93	132	124	166	69	78	49
ccdc85ca	5	7	5	4	8	29	5	3	11	11
RABL3	229	406	242	279	294	196	300	325	89	341
chrc1	478	717	441	556	469	609	634	1001	424	1217
nrp1a	1032	564	673	983	914	639	771	959	466	942
emp2	56	113	47	102	117	47	68	54	28	118
emp1	52	79	48	75	31	23	23	35	11	46
mpp3b	4	12	2	6	10	11	3	8	20	16
mpp3a	82	16	63	47	71	31	29	12	24	19
gstr	11523	3683	9636	7029	8280	2272	4515	3102	2539	1833
gne	587	530	414	501	490	358	522	705	285	738
bola3	147	84	145	99	195	98	57	102	60	133
mpp2a	4	14	9	13	7	9	3	1	8	10
rsu1	1388	1582	1171	1466	1457	1411	1456	2700	1403	3173
mpp2b	12	7	40	38	14	17	7	12	9	5
si:dkey-103j14.5	2	2	0	1	3	0	0	0	4	1
eif2s1b	1025	1206	704	1099	983	1154	1555	1714	882	2589
gp9	114	314	147	223	144	60	168	137	23	110
bola1	149	135	110	151	130	125	184	205	102	305
sdhdb	1758	645	1171	1028	1433	587	840	1104	508	838
papss1	189	246	82	245	182	341	263	569	346	706
fpr1	419	351	167	478	311	129	210	499	292	663
gsk3ab	583	804	588	735	716	515	609	869	376	913
gsk3aa	825	895	556	757	791	671	657	925	414	960
aaas	1289	1557	878	1528	1362	1171	1709	1924	919	2212
atoh1a	0	0	0	1	0	0	0	0	0	0
rps28	4804	5985	3360	6363	4138	5291	8594	7920	4558	10053
atoh1b	4	0	1	2	7	5	5	5	8	13
atoh1c	0	3	0	0	0	1	0	2	1	3
pgbd5	55	113	39	51	97	56	56	78	57	86
rps20	25659	27965	14231	30551	20355	18324	33301	31266	18239	34615
rps24	9571	12058	6672	12975	8714	8549	13675	13840	8113	18343
mpp5a	683	496	618	696	712	508	651	648	307	660
rps23	10581	12316	7017	13161	8475	7356	13787	13842	7587	15147
mpp5b	47	21	46	35	53	38	15	13	37	21
rps21	9951	9746	5366	9955	6636	6507	11603	12508	7681	13993
igfbp1	0	0	0	0	0	0	0	0	0	0
igfbp2	31	13	31	22	17	16	20	4	17	21
igfbp3	47	15	41	41	54	142	52	85	61	110
gsx2	0	0	0	0	3	0	0	0	3	0
igfbp5	1052	572	1014	1053	1074	292	448	424	293	417
NINL	257	187	195	216	336	159	181	182	111	175
waca	1566	2186	1254	1812	1677	1364	1885	2416	1247	3008
sting1	32	36	7	20	29	70	111	156	106	141
rps14	16545	18972	11230	20624	14397	13869	24491	22382	13213	26223
bdh1	285	94	180	201	202	64	90	94	57	129
SPHK1	51	4	28	12	40	26	38	28	21	24
rps19	1270	1509	984	1614	1271	1281	1978	1925	1213	2695
igfbp6	131	66	38	72	77	146	100	461	189	425
igfbp7	4221	1468	3249	3154	4046	1132	1515	1432	952	863
EPS15L1	196	270	186	249	204	169	200	227	113	336
rps13	28992	31879	18485	33838	22963	18398	35995	37060	20199	39955
rps12	10026	9305	5903	11030	7564	7969	13821	12067	7062	15357
mpp4a	8	9	16	24	10	32	39	64	29	60
rps10	18195	21988	13360	22576	16257	16087	25879	25517	16407	35091
pthlhb	1	0	0	3	3	1	0	1	4	0
pthlha	0	0	0	0	0	1	1	0	1	1
SLC7A9	273	53	159	157	189	68	78	63	62	35
pkp1b	129	69	171	141	114	83	52	108	46	185
mpp7a	721	611	448	580	693	670	508	686	503	577
ttyh2l	58	119	27	91	101	177	156	309	211	262
col8a1a	1	0	2	0	0	1	3	0	0	2
DLST	1862	1280	1195	1600	1500	865	1377	1907	757	1484
ttyh3a	748	1248	706	857	764	651	781	1299	513	1084
MFN1	1122	1225	855	1169	1059	836	1165	1528	744	1704
GOLM1	564	602	654	668	701	488	581	851	374	1037
pms2	171	326	81	193	198	134	167	325	137	360
mpp6a	156	125	85	132	99	136	143	186	122	193
pms1	216	262	206	185	231	173	172	231	131	296
RABIF	84	94	66	97	63	63	86	106	57	129
gsc	29	91	49	57	77	24	31	29	3	24
mmel1	422	54	476	213	719	63	289	85	91	103
ap1b1	1407	1643	1045	1546	1077	975	1280	1773	920	2123
paqr6	37	55	32	47	24	13	5	9	6	13
[truncated: 12,171 more rows]
