# Supplementary material for: Transcriptomic signatures differentiating carrier and dead-end fish hosts of proliferative kidney disease
Source: Front Cell Infect Microbiol. 2026 Jul 2;16:1856713. doi: 10.3389/fcimb.2026.1856713 (PMC13372646; doi:10.3389/fcimb.2026.1856713)
Supplement: Supplementary file 4 [file Table4.xlsx]

## Sheet: BT infected vs control FC
Feature	FC	FDR	logCPM	logFC	PValue
eif1	-1.00759	1	8.29013	-0.01091	0.95795
cdan1	1.36336	0.32189	3.45517	0.44717	0.18641
cept1b	1.24509	0.22415	6.052	0.31626	0.1155
cept1a	1.83746	0.00011	5.46059	0.87771	1e-05
rab8a	2.07878	2e-05	5.0201	1.05574	0
rab8b	1.91368	4e-05	4.90764	0.93635	0
akap9	-1.21536	0.26351	5.48549	-0.28139	0.14315
foxo6a	1.13411	0.97505	-1.47192	0.18157	0.90724
si:dkeyp-97e7.9	1.12159	0.90594	0.67257	0.16555	0.80665
foxo6b	-2.07693	0.2092	-0.20806	-1.05445	0.10506
HTR7	-1.77201	0.86471	-0.44719	-0.82539	0.75301
LURAP1L	-3.30833	0.00496	0.74447	-1.7261	0.00091
cdc42se1	1.49167	0.30771	2.79593	0.57693	0.17546
eif6	1.46742	0.01363	6.51429	0.55328	0.00319
eif5	-1.00041	1	8.27904	-0.00059	0.99817
GSTK1	-2.00396	7e-05	5.74651	-1.00285	1e-05
fli1a	-1.36126	0.17949	6.67295	-0.44494	0.08606
fli1b	2.13849	0.00276	8.48226	1.09659	0.00043
il2rb	1.25636	0.45262	5.45792	0.32925	0.29616
hnrnph1l	1.54469	0.01579	6.12598	0.62732	0.00383
DHDH	-1.02802	1	2.18992	-0.03987	0.94544
rab7a	1.20031	0.24906	7.06737	0.26341	0.13288
rab7b	1.55558	0.05911	2.94645	0.63745	0.02039
si:dkey-103g5.3	1	1	-2.76961	0	1
BCR	-1.41716	0.07145	5.85488	-0.503	0.02611
pid1	-1.14446	0.51829	4.29679	-0.19466	0.35813
uxs1	1.39501	0.1022	5.37465	0.48027	0.04121
b3gat1a	-3.26855	0.02549	2.01717	-1.70865	0.00701
rps27a	1.25891	0.3024	11.5521	0.33218	0.17167
nsmfb	1.42275	0.52863	0.73602	0.50868	0.368
cdc23	1.85133	0.00251	4.38105	0.88856	0.00039
cdc20	2.54136	0.00027	5.55228	1.3456	3e-05
plpp7a	-13.6171	0.13178	-0.92363	-3.76735	0.05742
cdc26	1.4734	0.05335	2.66197	0.55914	0.01785
cdc27	1.23754	0.21511	5.85747	0.30747	0.10904
si:dkey-103i16.6	1.6849	0.15055	1.74095	0.75266	0.06851
nsmfa	-1.20849	0.89736	-0.74669	-0.2732	0.79586
tut1	1.50515	0.02713	3.68279	0.58991	0.00759
tsc22d3	-2.32356	0.03349	9.52053	-1.21634	0.00987
rab6a	-1.14237	0.70755	4.95354	-0.19203	0.55596
ofd1	1.1948	0.53652	3.47996	0.25677	0.37547
pdcd10b	1.11722	0.54477	6.33344	0.15991	0.3836
pcsk6	-2.64192	0.00022	4.89448	-1.40159	2e-05
pdcd10a	1.08389	0.6299	5.6274	0.11621	0.47257
rab5b	-1.06514	0.8208	4.17551	-0.09104	0.69535
rab5c	1.48306	0.00914	7.51684	0.56858	0.00193
pcsk7	1.14903	0.4425	5.45299	0.20042	0.28705
RDH10	-3.55862	2e-05	2.95885	-1.83132	0
flii	-1.06355	0.77238	7.33096	-0.08889	0.63149
RDH13	-1.18836	0.62941	2.41351	-0.24897	0.472
ubash3bb	2.16399	6e-05	4.29132	1.11369	0
srp9	1.22814	0.20544	5.33154	0.29647	0.10261
pcsk2	-1.72646	0.23734	1.34836	-0.78782	0.12451
ubash3ba	1.63881	0.01237	5.95968	0.71265	0.00283
pcsk1	-1.8218	0.284	-0.14495	-0.86537	0.15815
cfd	-1.80082	0.00626	12.5808	-0.84865	0.00121
GSTM4	-1.33316	0.58834	6.53166	-0.41485	0.42933
cdc16	1.57413	0.00128	5.90593	0.65456	0.00017
zfat	1.4126	0.43094	0.42885	0.49835	0.2774
sh3tc2	-3.158	0	6.29711	-1.65901	0
foxo3a	-1.38058	0.58398	3.07065	-0.46527	0.42443
foxo3b	-1.15722	0.51447	6.79168	-0.21067	0.35438
pif1	2.69656	0.00058	2.53116	1.43112	6e-05
meox2b	-1.81328	0.31264	1.73816	-0.8586	0.17902
meox2a	-3.72175	0.03303	0.22412	-1.89598	0.00971
rab4a	-1.25013	0.21488	4.9517	-0.32208	0.10884
rps26l	1.00005	1	9.12559	7e-05	0.99504
rab4b	1.26049	0.18455	5.63682	0.33398	0.08914
st13	1.081	0.66915	6.59539	0.11237	0.51333
si:dkey-24l11.2	-1.43919	0.13948	4.51086	-0.52526	0.06204
STRN	1.38467	0.07459	5.3668	0.46954	0.02758
timd4	-1.5298	0.40596	1.49989	-0.61335	0.25585
KCNC1	-2.62723	0.03637	1.60884	-1.39354	0.01094
KCNC4	1.08691	0.85177	3.15811	0.12024	0.73488
pigr	1.8318	0.00095	4.37421	0.87326	0.00012
tfe3b	1.15494	0.45779	5.13905	0.20782	0.30128
dffb	1.54357	0.00291	6.08049	0.62627	0.00046
srpx	-2.27646	0.02911	2.06304	-1.18679	0.00828
pigs	1.26269	0.12936	5.30164	0.3365	0.0561
dffa	2.07524	0.00061	4.37768	1.05328	7e-05
pigt	1.28667	0.10204	5.18095	0.36364	0.04112
pigu	1.22734	0.12663	5.35373	0.29554	0.05459
tfe3a	1.04165	0.89671	6.82076	0.05886	0.79508
pign	1.17387	0.45164	3.97657	0.23127	0.29536
pigo	1.75487	0.00428	3.15486	0.81136	0.00075
pigp	1.06479	0.81624	3.52841	0.09057	0.68977
irgf2	3.22359	0.03135	7.51582	1.68867	0.00908
pigq	-1.34309	0.27508	3.96472	-0.42556	0.1518
NEFL	-1.44542	0.74131	-1.28026	-0.53148	0.59589
NEFM	1	1	-2.76961	0	1
pigv	1.18728	0.59681	1.99515	0.24766	0.43765
cdk5r2b	1	1	-2.76961	0	1
pigw	1.47425	0.11889	2.15004	0.55998	0.05021
pigx	1.17618	0.57417	3.77358	0.2341	0.41352
nedd9	1.46041	0.01223	6.00823	0.54638	0.0028
pigb	-1.03145	0.93938	3.58064	-0.04467	0.85381
pigc	1.43811	0.12495	2.57449	0.52418	0.05371
aldob	-6.17455	0.00016	9.30807	-2.62633	1e-05
KCND3	1.48513	0.38041	1.23966	0.57059	0.2341
piga	-1.92015	0.00181	6.41263	-0.94122	0.00026
nedd1	-1.06601	0.7149	6.24552	-0.09221	0.56438
pigk	1.13425	0.57641	5.3536	0.18173	0.41587
chm	-1.10828	0.58177	5.29563	-0.14832	0.42137
ankdd1a	-1.44778	0.4058	4.84086	-0.53384	0.25566
pigl	-1.07142	0.79412	3.60625	-0.09953	0.6613
pigm	1.13104	0.56295	3.71792	0.17766	0.40231
ankdd1b	1.15347	0.8678	0.94653	0.20598	0.75753
pigf	-1.04093	0.93397	2.99106	-0.05787	0.84688
pigh	-1.22577	0.4062	3.90146	-0.29368	0.25614
irge4	1.54127	0.92199	-2.33075	0.62412	0.82888
cdk5r1b	-1.64405	0.47127	-1.27939	-0.71726	0.31358
gfpt2	-1.7521	0.09102	4.17422	-0.80909	0.03552
gfpt1	1.59924	0.00058	5.74891	0.67739	6e-05
rbm33a	-1.11877	0.51889	6.58036	-0.16192	0.35881
osgep	-1.08803	0.71882	3.63191	-0.12172	0.56918
cdk5r1a	-2.50675	1	-2.69403	-1.32582	1
GSTP1	-3.27597	1e-05	7.6443	-1.71192	0
SYNPO2	-1.6699	0.12006	4.48833	-0.73976	0.0509
KCNA2	1.04864	0.98436	0.29429	0.06853	0.92108
ror2	-1.61173	0.23759	4.0677	-0.68861	0.12476
KCNA3	-4.011	0.3121	-1.84561	-2.00396	0.17854
flna	1.37088	0.10265	9.72132	0.4551	0.04144
ror1	-1.09186	0.91712	1.6235	-0.12679	0.82078
ncdn	1.50888	0.03522	3.29538	0.59348	0.01052
tmem63c	1.35076	0.11416	5.46345	0.43377	0.04778
ADAM23	-2.94569	0.00054	4.84404	-1.55861	6e-05
srrt	1.59601	0.00232	8.13716	0.67447	0.00035
tmem63a	1.48201	0.01395	5.85118	0.56756	0.0033
STX5	1.1081	0.50667	5.81351	0.14809	0.34653
si:ch211-168f7.5	-1.04925	0.95334	1.71365	-0.06936	0.87261
si:rp71-39b20.4	9.4384	0.28024	-2.07642	3.23854	0.1555
STX3	-1.235	1	-2.37964	-0.30452	1
SPDEF	-1.63281	0.55057	1.77854	-0.70736	0.38985
MBD3	-1.00967	1	4.71641	-0.01389	0.95164
wnk4b	-1.88281	0.27862	4.63386	-0.91288	0.15433
mrps9	-1.46116	0.02671	4.94709	-0.54711	0.00744
KCNB1	4.56888	0.00011	0.47574	2.19184	1e-05
KCNB2	-3.3065	0.42426	-2.2965	-1.72531	0.27167
srrd	1.11035	0.78872	2.4086	0.15101	0.65425
rab9b	1.58075	0.55367	-0.43555	0.66061	0.39288
gopc	1.3314	0.06913	4.24377	0.41294	0.02502
marveld2b	-4.15852	0.00055	3.66896	-2.05607	6e-05
marveld2a	-1.84503	0.00633	4.72244	-0.88364	0.00123
rab9a	-1.1705	0.66843	2.38391	-0.22713	0.51248
hddc3	1.15174	0.64946	3.424	0.20382	0.49219
akap6	3.8697	0	4.19666	1.95222	0
mrps5	1.03686	0.90066	5.17671	0.05222	0.79997
PKN2	-1.2096	0.45562	3.48833	-0.27453	0.29928
mrps7	-1.0466	0.92094	2.59086	-0.06571	0.82644
PKN1	1.48914	0.09377	6.24301	0.57448	0.03691
mrps6	1.30412	0.44698	2.50398	0.38308	0.29114
mrps2	1.57108	0.087	3.3436	0.65175	0.03353
hddc2	-1.15639	0.68119	3.71909	-0.20963	0.52698
st7l	-1.02743	0.91999	5.75561	-0.03904	0.82507
KCNG3	-8.20298	0.00499	3.21978	-3.03615	0.00091
slc35a3a	1.34141	0.16651	3.42163	0.42375	0.07798
si:ch211-240l19.8	1	1	-2.76961	0	1
slc35a3b	1.47504	0.09181	3.40551	0.56075	0.03593
sstr2a	1.71226	0.48372	-0.94712	0.7759	0.32461
sstr2b	-5.89721	0.02486	-1.37126	-2.56003	0.0068
elmo3	1.94519	0.00016	4.03089	0.95991	1e-05
pin1	1.21085	0.2637	5.60909	0.27602	0.14334
pin4	1.75692	0.00292	3.73863	0.81305	0.00047
FBXO24	2.542	0.26662	-1.74422	1.34596	0.14537
elmo2	-1.17264	0.46912	4.09158	-0.22976	0.31166
cyp2ae1	-2.39645	0.02568	0.6896	-1.2609	0.00707
shisa2a	4.59426	0.33679	-2.03101	2.19983	0.19804
shisa2b	-3.42672	0.00159	2.66737	-1.77683	0.00022
st8sia7.1	-1.09079	0.95054	-0.17247	-0.12538	0.86872
fopnl	1.22955	0.41292	3.0003	0.29813	0.26163
FADS6	-7.5373	0.00379	2.41369	-2.91405	0.00064
got1	-1.75385	0.15474	3.33738	-0.81053	0.07102
znf609b	1.14945	0.45775	4.45771	0.20094	0.30123
znf609a	1.1369	0.41689	5.70086	0.1851	0.26511
rorb	-1.11247	0.96723	-0.30713	-0.15377	0.89641
tlx3b	1.89005	0.80214	-2.24375	0.91842	0.67121
rorc	-2.49271	0.00282	4.03374	-1.31771	0.00044
fam133b	-1.03195	0.91854	5.44507	-0.04537	0.82326
si:ch211-168d1.3	-5.45183	0.00081	2.10881	-2.44674	0.0001
KCNH1	-1.64576	0.14467	1.60539	-0.71875	0.0651
DGAT2	-4.19562	0.78214	-2.61202	-2.06888	0.64582
KCNH7	-1.32679	0.68849	0.35984	-0.40794	0.53485
STX7	1.33641	0.05687	5.52035	0.41836	0.01937
nrbp2a	-1.92109	0.13687	3.79678	-0.94192	0.0605
fn1a	1.48573	0.14251	7.71764	0.57117	0.06379
pim1	2.2589	0	7.27612	1.17562	0
plpp2b	-1.72722	0.01146	4.69901	-0.78846	0.00257
ythdf3	-1.43695	0.06652	4.42159	-0.52301	0.02378
fn1b	-1.19015	0.67072	4.45178	-0.25114	0.51512
pim2	3.37098	0	6.61378	1.75317	0
yipf6	1.29992	0.06587	5.76274	0.37842	0.02346
pim3	-8.14289	7e-05	5.27508	-3.02554	0
nrbp2b	-1.36376	0.11031	4.97421	-0.44759	0.0455
clu	-2.42045	0	5.92793	-1.27527	0
FBXO11	-1.19787	0.26752	6.47874	-0.26047	0.14601
ythdf2	1.2282	0.17687	5.5824	0.29655	0.08447
plpp2a	-1.1932	0.33284	5.37569	-0.25484	0.19519
mydgf	2.50737	0	5.79629	1.32618	0
ythdf1	1.00403	1	5.92871	0.0058	0.97429
ncf4	1.1319	0.71166	7.93669	0.17875	0.56056
yipf1	1.20138	0.26942	4.68843	0.26469	0.14732
ncf2	1.09085	0.8093	7.29303	0.12546	0.68033
ncf1	-1.07974	0.82952	9.24416	-0.11068	0.70731
yipf4	1.28046	0.12443	5.30565	0.35666	0.0534
yipf5	1.12962	0.5127	6.18612	0.17583	0.35269
yipf2	1.22971	0.44957	3.41195	0.29832	0.29355
yipf3	-1.5867	0.00262	5.66131	-0.66603	0.00041
fzr1a	1.70603	0.00243	4.33269	0.77065	0.00037
sh2d3cb	-1.37363	0.06446	5.12763	-0.458	0.02281
fzr1b	-1.66917	0.00064	5.14225	-0.73913	7e-05
sh2d3ca	2.40192	0.00224	7.25857	1.26419	0.00034
PKP4	-2.74097	7e-05	4.62763	-1.45469	0
PKP3	-1.56315	0.25663	1.59474	-0.64445	0.13832
abi1b	-1.03102	0.99805	2.22955	-0.04407	0.9418
abi1a	1.54831	0.01635	7.025	0.6307	0.00402
rbm39b	-1.04736	0.86522	8.14272	-0.06676	0.75405
rc3h1a	1.29054	0.18798	4.86778	0.36797	0.09129
rc3h1b	-1.14606	0.4249	5.13487	-0.19668	0.27228
KCNE2	2.36252	0.57855	-1.74322	1.24032	0.41815
FBXO48	1.03684	0.91996	4.30527	0.05219	0.82494
faap100	1.7031	0.0864	1.63065	0.76817	0.03324
FBXO46	1.06007	0.86404	3.30893	0.08416	0.75189
NPAS3	-1.16832	0.71178	2.58188	-0.22443	0.56081
serpinh1b	-2.81663	0.00321	6.81752	-1.49397	0.00052
FBXO40	-1.05534	1	-0.05474	-0.0777	0.98347
serpinh1a	-2.10821	0.00866	5.89887	-1.07602	0.0018
akap8l	1.13705	0.43959	6.44474	0.1853	0.28477
fam131a	-4.81297	0.53556	-1.87391	-2.26693	0.37441
abi2b	-1.22066	0.23987	5.6611	-0.28766	0.1264
fam131c	2.93181	0.4544	-2.06264	1.55179	0.29801
secisbp2	1.17478	0.34723	5.01905	0.2324	0.20668
NEK9	1.01508	0.96895	5.73752	0.02159	0.899
tbc1d12b	-1.29862	0.43618	4.63384	-0.37698	0.28184
cnp	1.41977	0.0722	6.74487	0.50566	0.02644
HTR1E	-7.40765	0.39145	-2.47325	-2.88902	0.24369
HTR1F	7.93572	0.06247	-1.77738	2.98836	0.02191
RASL10B	-1.184	0.8632	-0.28486	-0.24367	0.75079
dmrta2	5.66199	0.58315	-2.60315	2.50131	0.4236
sstr1a	-1.56287	0.6945	-1.20086	-0.64419	0.54153
FBXO39	3.06232	0.00625	-0.11328	1.61462	0.0012
sstr1b	-3.8489	0.78214	-2.63027	-1.94445	0.64582
NEK7	1.0036	1	5.29024	0.00518	0.97282
HTR1B	-11.251	0.16041	-1.21992	-3.49198	0.07439
fbxo11a	1.31684	0.07496	6.61803	0.39708	0.02775
cntn3a.1	7.0083	5e-05	0.31894	2.80907	0
cntn3a.2	3.13592	0.07375	-0.93018	1.64889	0.02714
cemip2	-1.24372	0.25562	6.29304	-0.31466	0.13762
abi3a	2.8627	0	6.88803	1.51738	0
cyp2ad3	-1.416	0.50487	0.03448	-0.50182	0.34472
SLC49A3	1.32374	0.18839	4.93596	0.40462	0.0915
papolg	1.04303	0.89085	4.11764	0.06078	0.78644
ALAS1	-1.54188	0.35776	0.73894	-0.62469	0.21568
ONECUT2	-1.84721	0.35353	0.06647	-0.88535	0.21172
apoda.1	-4.8568	0.11415	0.49841	-2.28001	0.04777
apoda.2	-4.20224	0.4066	-0.64046	-2.07116	0.25644
si:ch211-212k18.5	-2.12046	0.13506	1.08635	-1.08437	0.0594
si:ch211-212k18.6	-1.41172	0.46502	0.59087	-0.49745	0.3078
HTR2A	-1.39096	0.78917	-1.31984	-0.47608	0.65485
fstl1a	1.17496	0.45585	5.76144	0.23262	0.29948
fstl1b	-1.25363	0.27602	7.16571	-0.32611	0.15253
papola	1.05842	0.78214	6.78319	0.08192	0.64508
osgn1	-3.33798	2e-05	5.1779	-1.73898	0
ccka	-57.7536	0.00023	-1.16617	-5.85184	2e-05
cckb	26.0294	2e-05	0.07924	4.70207	0
cpe	-2.16914	8e-05	3.18614	-1.11712	1e-05
lrwd1	2.20807	0.00358	3.72015	1.14278	0.0006
pip4k2aa	1.87314	0.00051	4.9221	0.90545	5e-05
prpsap2	-1.40732	0.26196	3.39246	-0.49295	0.1421
NEO1	-2.19907	0.00011	4.17982	-1.13689	1e-05
tbc1d10b	1.2581	0.17417	5.09727	0.33124	0.08287
cpm	1.15625	0.77751	0.6885	0.20946	0.63653
cpo	-1.6153	0.08805	1.69671	-0.6918	0.03407
tbc1d10c	1.33917	0.31195	6.90391	0.42134	0.1784
cpz	-3.43278	0.12334	0.41328	-1.77938	0.05277
flt1	-1.25367	0.25992	5.07086	-0.32616	0.14073
NEMF	-1.28378	0.24777	5.94284	-0.36039	0.13206
sox11a	-2.99714	0.0489	1.69797	-1.58359	0.01593
flt3	1.35603	0.25992	4.82886	0.43939	0.14075
sox11b	-2.94461	0.0001	1.77921	-1.55807	1e-05
ciapin1	-1.03543	0.88862	6.46734	-0.05024	0.78382
gal3st1a	-4.98789	2e-05	3.26013	-2.31843	0
btbd17b	16.0916	0.052	-2.28471	4.00824	0.01731
pamr1	-1.90188	0.00642	3.65228	-0.92742	0.00125
ncln	1.32261	0.08096	5.54876	0.40338	0.03059
si:ch1073-13h15.3	-1.61131	0.85569	-1.88465	-0.68824	0.74078
ccn6	-3.1473	0.06834	0.25674	-1.65412	0.02466
LRTM2	1	1	-2.76961	0	1
tmbim4	2.12558	0.00671	5.52949	1.08786	0.00132
fam136a	1.17209	0.42441	3.74247	0.22909	0.27187
ccn5	-2.40881	0.03644	1.91046	-1.26832	0.01096
ogdhb	-1.82571	0.29445	5.60297	-0.86846	0.16594
chmp7	-1.51347	0.01288	6.45379	-0.59786	0.00298
qdpra	-1.595	0.19438	3.56673	-0.67355	0.09516
creld1b	-2.02149	0.03688	2.43996	-1.01542	0.01113
ccn1	-2.04798	0.0113	5.73751	-1.0342	0.00252
btbd17a	-2.9733	0.28445	-0.21784	-1.57207	0.15848
chmp3	1.09214	0.65323	6.32945	0.12716	0.49623
csnk2a1	1.18559	0.46996	4.07546	0.2456	0.31249
mcf2a	-4.26607	0	2.35559	-2.09291	0
dchs1a	-1.31036	0.34608	2.87454	-0.38996	0.20582
U2AF2	-2.09108	0.03754	2.50482	-1.06425	0.01139
fam135a	1.21755	0.46144	2.69976	0.28398	0.30452
pip4k2ca	-2.14781	0.00696	5.40017	-1.10286	0.00138
csnk2a4	1.56604	0.00158	5.52881	0.64712	0.00022
BBLN	1.41741	0.04479	3.82745	0.50325	0.01425
crk	-1.06959	0.78214	5.98967	-0.09706	0.64264
pip4k2cb	-1.02466	0.99339	3.57511	-0.03514	0.93475
KCNJ1	-2.56119	1	-2.68981	-1.35682	1
KCNJ2	1.37343	0.45604	0.46607	0.45779	0.29966
hspg2	-1.97658	0.00102	7.09175	-0.983	0.00013
KCNJ4	7.25712	0.35561	-2.54679	2.8594	0.21398
pla2g4aa	-1.0211	1	3.03695	-0.03013	0.95493
pla2g4ab	1.24297	0.27678	5.93751	0.31379	0.15313
COL26A1	1.37466	0.71073	0.20961	0.45907	0.55972
KCNJ6	-1.31571	0.73485	0.44858	-0.39584	0.58888
crx	4.89198	0.47553	-2.35475	2.29042	0.31762
stard3nl	1.28647	0.10519	5.50335	0.36342	0.04276
ccm2	1.27118	0.25417	5.0354	0.34616	0.1366
HTR5A	-1.30124	0.81554	-0.60357	-0.37989	0.68872
s1pr4	1.25565	0.45019	4.8342	0.32843	0.29405
csk	2.0047	0.00312	7.74235	1.00338	0.00051
KCNK2	2.93678	0.21058	-1.64114	1.55423	0.10597
s1pr1	-1.32852	0.58486	1.57416	-0.40982	0.42561
s1pr2	-1.93849	0.00368	3.10389	-0.95493	0.00062
KCNK4	-2.57198	0.001	2.17431	-1.36288	0.00013
CERK	-1.31727	0.05564	5.55697	-0.39755	0.01881
ccny	1.72114	0.00092	6.36585	0.78337	0.00011
slc25a15b	2.42442	0.00633	3.72682	1.27764	0.00122
btbd11a	-1.20591	0.83521	0.47807	-0.27013	0.71429
btbd11b	-1.53951	0.32016	3.16676	-0.62247	0.18496
ptp4a3b	1.08778	0.86268	4.26417	0.12139	0.75001
lsm12a	-1.27212	0.14336	6.28179	-0.34724	0.06433
ptp4a3a	1.0653	0.90089	2.62282	0.09127	0.80032
lsm12b	1.19842	0.27214	5.48229	0.26113	0.14941
pip4p1a	-1.25792	0.49888	1.34023	-0.33104	0.33868
dpyda.3	-1.91748	0.03877	7.72962	-0.93921	0.01185
ptgesl	-1.07725	0.79903	4.76562	-0.10735	0.66725
ccnq	1.26323	0.27352	3.47908	0.33712	0.15067
cpeb3	-1.79208	0.02358	4.51619	-0.84164	0.00636
ankk1	-2.24332	0.78807	-2.19632	-1.16564	0.65353
cpeb2	-1.70877	0.04372	3.49952	-0.77296	0.01379
LGALS4	-7.64388	0.05365	4.17688	-2.9343	0.01799
fam222ba	-1.40496	0.26762	4.70412	-0.49052	0.1461
zfr2	1.41981	0.01544	5.62823	0.5057	0.00373
si:zfos-323e3.4	-5.29626	0.00495	4.44833	-2.40497	0.00091
loxl3b	1.03567	0.91854	3.97886	0.05056	0.8233
BSN	-1.59968	0.33501	2.46554	-0.67779	0.19667
ATXN7L3	-1.11624	0.68774	3.20907	-0.15864	0.53386
erap1b	2.21722	0	6.99166	1.14875	0
pdik1l	-1.16494	0.37758	4.95374	-0.22025	0.23161
btbd10a	1.37936	0.06753	4.12717	0.464	0.0243
ptp4a2b	1.27186	0.1938	8.96261	0.34693	0.09482
ptp4a2a	-1.37276	0.13493	5.0489	-0.45708	0.05932
btbd10b	-1.10621	0.67993	5.81046	-0.14563	0.52535
ndst2a	1.23551	0.29055	4.21595	0.30511	0.16312
fam222bb	1.11104	0.58813	5.07417	0.15191	0.42912
akap11	-1.53031	0.02111	6.42883	-0.61382	0.00553
akap10	1.19866	0.227	5.54141	0.26143	0.11749
ccnj	-1.53814	0.41532	0.64168	-0.62118	0.26376
ccnk	2.19682	7e-05	3.77481	1.13542	0
ccnh	1.70662	0.00144	4.58614	0.77114	0.0002
CRISPLD1	-1.98317	0.12437	1.08407	-0.9878	0.05337
trabd2a	1.22535	0.71752	1.69181	0.29319	0.5675
si:dkey-9i23.4	19.4003	0	8.82213	4.27801	0
dhrs12	-1.99446	0.0008	4.13093	-0.996	0.0001
ccni	-1.62204	0.00678	8.00013	-0.69781	0.00133
trabd2b	-1.89542	0.02163	3.14941	-0.92252	0.0057
ccnf	2.35559	1e-05	4.79166	1.23609	0
or101-1	1	1	-2.76961	0	1
NINJ1	2.25108	0.0003	5.66708	1.17062	3e-05
KCNQ4	2.33775	0.0005	4.1598	1.22512	5e-05
ccdc28b	-1.193	0.9235	-1.12581	-0.2546	0.83198
ccnc	1.74575	0.00016	5.91346	0.80385	1e-05
ccdc28a	-2.21385	0.02464	7.26208	-1.14656	0.00673
fam102aa	-2.1663	0.00911	2.64485	-1.11523	0.00192
pisd	1.47203	0.01155	5.50965	0.55781	0.0026
fam102ab	-2.55742	0	5.61701	-1.35469	0
sult4a1	-2.3217	0.15128	-0.41405	-1.21518	0.06897
cped1	-2.74485	0.02647	2.64192	-1.45673	0.00736
ndst1b	-1.42266	0.0229	5.70265	-0.50859	0.00612
zgc:91860	1.22907	0.2636	3.82497	0.29757	0.14326
rnf213a	3.54161	6e-05	6.35381	1.82441	0
scinlb	1.34707	0.15069	10.2442	0.42982	0.06866
rplp2	1.21735	0.32994	8.67997	0.28375	0.1928
scinla	-1.87827	0.43593	1.2566	-0.90941	0.28164
ccr7	1.25094	0.61641	6.00745	0.32301	0.45809
ndst1a	1.10022	0.7586	4.40056	0.13779	0.61424
ZBTB5	2.05009	0.07106	0.61711	1.03569	0.02593
slco5a1a	-1.12416	0.62675	3.4853	-0.16885	0.46907
NEU3	-2.21734	0.01518	3.02648	-1.14883	0.00365
rplp1	1.38526	0.13493	10.2444	0.47016	0.05932
rplp0	1.5041	0.05069	10.7883	0.5889	0.01674
tshz3b	-1.17899	0.64381	3.1882	-0.23756	0.48658
KCNN1	-1.68433	0.82939	-2.29846	-0.75218	0.70711
adnpa	1.05793	0.78353	6.44339	0.08125	0.64786
adnpb	1.15661	0.52313	4.82551	0.2099	0.36286
loxl5b	-1.55467	0.72459	-0.52858	-0.63661	0.57553
loxl5a	-1.21366	1	-2.2825	-0.27936	1
calcrla	-1.47826	0.08184	4.28662	-0.5639	0.03101
toporsa	1.23565	0.48346	2.41448	0.30527	0.32426
NTNG1	-2.54382	0.29914	1.18627	-1.347	0.16926
YES1	-1.64198	0.01507	5.19335	-0.71543	0.00362
lactb	1.01538	0.9946	2.98708	0.02202	0.93713
SLC10A1	-2.44812	0.60728	-1.65672	-1.29167	0.44897
tshz3a	-1.04352	0.96094	3.01045	-0.06145	0.883
rnf212b	-1.02378	1	0.87625	-0.03391	0.99292
col18a1a	-6.17707	0.00013	7.24977	-2.62692	1e-05
cts12	1	1	-2.76961	0	1
pick1	-1.37873	0.07522	5.40969	-0.46334	0.02789
NET1	2.67937	0	5.37735	1.42189	0
si:ch1073-440b2.1	-5.56665	0.00303	-0.00391	-2.47681	0.00049
shox2	5.39918	0.1638	-2.06252	2.43274	0.07632
nfat5a	1.11236	0.57032	5.36145	0.15362	0.40984
nfat5b	-2.10194	0	5.55469	-1.07172	0
akap1b	-1.1832	0.3617	4.66132	-0.2427	0.21883
parvab	-1.23123	0.4594	4.21627	-0.3001	0.30278
parvaa	-2.65792	0.0022	1.59757	-1.4103	0.00033
rpa3	2.41526	0	6.11767	1.27218	0
fkbp10a	-1.46618	0.02335	4.53093	-0.55206	0.00629
si:ch211-107m4.1	-1.16206	0.45561	5.27417	-0.21669	0.29925
stt3b	1.18305	0.34963	6.36908	0.24252	0.20865
pik3ip1	-2.20647	0	5.94842	-1.14174	0
stt3a	2.20679	0	7.41052	1.14195	0
cct8	1.25477	0.16847	8.18837	0.32742	0.07918
cct7	1.50099	0.01597	8.26912	0.58591	0.00389
cct4	1.26597	0.22459	8.82529	0.34024	0.11589
pggt1b	1.55033	0.01581	4.53018	0.63257	0.00384
cct5	1.13428	0.53603	8.86554	0.18178	0.37488
MC4R	-1.01784	1	-2.42056	-0.02551	1
KCNT1	-1.34028	0.2323	3.64465	-0.42253	0.12113
KCNT2	-1.83159	0.33911	-0.34071	-0.87309	0.20013
sirt6	1.1177	0.72517	3.00798	0.16053	0.57644
sirt7	-1.64883	0.02609	3.56809	-0.72144	0.00723
rpa2	2.16911	0	6.98948	1.1171	0
cd2bp2	1.45415	0.01815	4.5743	0.54018	0.00458
sirt4	1.48161	0.49106	0.7275	0.56717	0.3312
fkbp10b	-1.08832	0.82428	3.41963	-0.1221	0.70066
rpa1	1.34938	0.05147	6.90133	0.4323	0.01708
sirt5	-1.53043	0.16202	3.99663	-0.61394	0.07531
sirt2	-1.52979	0.02464	5.05191	-0.61334	0.00673
sirt3	-1.26319	0.39758	3.06675	-0.33707	0.24913
BBS4	-1.42817	0.1964	2.79227	-0.51417	0.09657
hsf2bp	1.0314	1	-1.3151	0.04461	0.95663
sirt1	1.20518	0.36095	4.5791	0.26925	0.21817
ttll9	-2.13022	0.04497	4.17431	-1.091	0.01431
ZHX2	-1.39633	0.02278	4.82805	-0.48164	0.00607
ttll1	1.08242	0.77746	3.17115	0.11426	0.6364
ccser1	-1.38279	0.09367	5.25159	-0.46758	0.03686
ttll3	-4.34828	0.11382	3.25785	-2.12044	0.0476
ttll2	3.25774	0.96261	-2.68432	1.70387	0.88889
ttll5	-1.58307	0.08603	4.05497	-0.66272	0.03307
ZHX1	1.52033	0.00433	5.14806	0.60438	0.00076
ttll4	1.55741	0.00677	5.69881	0.63915	0.00133
ttll7	1.69405	0.00457	7.6175	0.76048	0.00082
ttll6	-2.2831	0.20618	3.73631	-1.19099	0.10309
cct2	1.06957	0.75973	5.10944	0.09704	0.61573
cct3	1.14798	0.43488	8.67008	0.19909	0.28079
hoxc13b	-5.82568	0.55057	-2.53996	-2.54243	0.39015
PITPNM2	1.47763	0.01678	6.49619	0.56328	0.00414
hoxc13a	-2.58786	1	-2.68774	-1.37176	1
si:ch73-335l21.1	-1.19489	0.58315	4.44922	-0.25688	0.4231
si:ch73-335l21.4	1	1	-2.76961	0	1
gpd2	1.14599	0.50735	3.98911	0.1966	0.3472
zc4h2	1.14353	0.48211	6.29479	0.19349	0.32317
srpk1a	-1.60818	0.00269	6.86782	-0.68543	0.00042
ankhb	1.25387	0.80093	-0.00724	0.32639	0.66956
ptger3	-1.75047	0.88049	-1.7439	-0.80774	0.77353
srpk1b	1.12764	0.49396	6.23257	0.17331	0.33416
hoxb8a	-2.12618	0.36433	5.16175	-1.08827	0.22089
hoxb8b	1	1	-2.76961	0	1
ankha	1.45512	0.1944	2.54412	0.54114	0.09518
zgc:91890	-1.49355	0.28386	6.1213	-0.57874	0.15804
gpam	1.46348	0.03938	4.38889	0.5494	0.01209
hsf2	1.04813	0.84266	5.93087	0.06782	0.72388
hsf1	-1.2423	0.13922	5.8056	-0.31301	0.06185
hsf4	1.87877	0.52291	-1.39534	0.90979	0.36265
gpc2	1.53921	0.80959	-1.57259	0.62219	0.68094
gpc3	-2.58786	1	-2.68774	-1.37176	1
gpc4	-2.39545	0.00267	5.49913	-1.2603	0.00042
KCNRG	1.02259	1	-0.11855	0.03223	1
rbck1	1.67825	0.00103	5.89239	0.74696	0.00013
stat5a	1.32822	0.04518	6.36602	0.4095	0.01441
si:ch211-39a7.1	-1.6396	0.04889	2.46976	-0.71335	0.01592
TFAP4	1.30898	0.16719	4.44989	0.38845	0.07838
hoxb9a	-2.4997	0.32297	3.96394	-1.32176	0.18718
dmac2l	-1.4224	0.03802	4.51089	-0.50833	0.01158
loxl2b	-4.37814	0.00046	3.53952	-2.13032	5e-05
setd1ba	1.21817	0.19453	6.13071	0.28472	0.09528
loxl2a	-1.8137	0.15849	3.01411	-0.85893	0.07334
nipa2	-1.05444	0.82369	4.34929	-0.07648	0.69981
nipa1	1.37563	0.08956	3.52615	0.4601	0.03481
si:rp71-84d9.1	15.5968	0.05594	-2.29277	3.96318	0.01896
rab12	-1.21518	0.44101	3.3747	-0.28117	0.28591
hapln1b	-2.15527	0.17221	0.08396	-1.10787	0.08171
rab13	1.10217	0.68953	6.14429	0.14035	0.53602
rab14	1.35783	0.32466	3.78163	0.4413	0.18831
phb2a	-1.18849	0.43464	7.28579	-0.24913	0.28059
hapln1a	-1.13301	0.99981	-1.13538	-0.18015	0.94445
rab15	-1.57687	0.47786	0.85223	-0.65706	0.3197
dhrs7b	-1.09552	0.73862	4.07679	-0.13162	0.59249
wnk1a	-1.177	0.33691	7.71316	-0.23511	0.19813
ankar	-1.84844	0.03785	1.58568	-0.88631	0.0115
wnk1b	1.09363	0.66062	5.28383	0.12912	0.50364
huwe1	1.11322	0.55632	8.3798	0.15473	0.39563
rab10	-1.10175	0.60901	8.18663	-0.1398	0.45099
hoxc10a	-2.43252	0.23208	3.51206	-1.28245	0.12098
tceanc2	2.17075	0.00168	2.49916	1.11819	0.00024
zgc:193812	1.21183	0.44324	3.08888	0.27719	0.28768
zgc:193811	-3.00327	0.16118	-0.07377	-1.58653	0.07485
IGF1R	-2.32757	0.0007	2.70944	-1.21883	8e-05
hoxb6a	-3.25561	0.00658	6.76017	-1.70293	0.00128
hoxb6b	1	1	-2.76961	0	1
rnft2	-1.39687	0.30578	2.41031	-0.4822	0.17422
baiap2l2b	-1.10283	0.95863	-0.12822	-0.14121	0.87996
baiap2l2a	1.11606	0.93085	2.08413	0.15842	0.84208
ntpcr	-1.40887	0.17021	2.19067	-0.49454	0.08024
rnft1	-1.11035	0.61253	5.23958	-0.15101	0.45436
trak1a	-1.19075	0.46634	4.03728	-0.25188	0.30906
ENPP7	-2.12584	0.59916	-1.52548	-1.08803	0.44019
tfcp2	-1.11158	0.60261	6.33432	-0.15261	0.44362
ADAM11	-1.31271	0.69923	0.56717	-0.39255	0.54676
nsmaf	1.1678	0.44698	6.13057	0.22379	0.29112
ADAM17	1.49874	0.1536	6.76676	0.58375	0.07037
hoxb7a	-3.2133	0.01963	5.43157	-1.68406	0.00505
baiap2l1a	-1.88363	0.35278	4.21458	-0.91352	0.21117
pappaa	-1.52115	0.3705	1.02398	-0.60516	0.22591
coasy	-1.33023	0.29478	4.14789	-0.41167	0.16619
baiap2l1b	-3.5517	0.00047	3.64091	-1.82851	5e-05
irgq2	2.42146	0.46928	-2.04228	1.27587	0.31188
si:ch211-215a10.4	-1.51262	0.02284	5.35276	-0.59705	0.0061
hyal3	-1.56173	0.18502	5.8337	-0.64314	0.08947
HTRA3	-1.18182	0.74544	2.8036	-0.24101	0.60031
hyal1	1.06424	0.89268	3.40326	0.08982	0.78852
hyal6	5.15818	0.58315	-2.6184	2.36686	0.4236
PLD4	1.94279	0.05241	8.1103	0.95813	0.01747
hyal4	-2.51998	0.00013	3.00411	-1.33341	1e-05
tbkbp1	4.74268	0	2.9253	2.2457	0
eif5b	1.55171	0.00744	4.60579	0.63386	0.00149
KCNV1	-1.2159	1	-1.83274	-0.28203	0.96008
hoxb4a	-2.50905	0.00078	2.91196	-1.32714	9e-05
tm9sf2	-1.06489	0.87201	3.19568	-0.09071	0.76334
tm9sf1	1.46391	0.01817	4.86006	0.54982	0.00458
hoxc12a	9.32047	0.22149	-2.4793	3.2204	0.11357
hoxc12b	-2.58786	1	-2.68774	-1.37176	1
mmp23bb	-1.21971	0.81234	-0.05087	-0.28654	0.68431
pja2	-1.13262	0.43916	6.6207	-0.17966	0.28439
socs4	10.3681	0.14096	-2.45922	3.37408	0.06291
socs7	1.29747	0.55618	0.5105	0.3757	0.39532
socs9	1.04235	0.89928	3.12086	0.05983	0.79818
mcrip1	1.43756	0.07324	4.17395	0.52362	0.02692
arhgef6	1.7529	0.00624	8.04199	0.80974	0.0012
ly6pge	-1.35827	1	-2.54258	-0.44177	1
arhgef3	2.37846	0	5.70088	1.25003	0
iffo2b	-1.63218	0.00038	5.14419	-0.7068	4e-05
tm9sf4	1.64313	0.00777	6.74042	0.71644	0.00158
tm9sf3	1.25256	0.14571	7.55565	0.32488	0.06567
socs2	-3.74911	1e-05	5.5077	-1.90655	0
rasal1b	1.5316	0.6255	-0.61166	0.61504	0.46756
arhgef2	1.47044	0.01346	6.36306	0.55625	0.00314
tm9sf5	1.26897	0.12334	7.07783	0.34366	0.05277
iffo2a	-1.29005	0.57128	1.74576	-0.36743	0.41082
hoxb5a	-1.43454	0.26781	2.32057	-0.52059	0.14623
abhd4	-1.37838	0.20169	4.61197	-0.46298	0.10002
hoxb5b	1	1	-2.76961	0	1
abhd3	-1.33793	0.78178	2.33454	-0.42	0.64153
si:dkey-260c8.8	-1.09336	0.86559	2.80367	-0.12877	0.75456
hoxc11a	-3.37237	0.23563	-0.16745	-1.75376	0.1234
ccz1	1.44447	0.00724	5.17601	0.53054	0.00144
rpf1	1.13281	0.40861	5.56346	0.1799	0.25808
rpf2	1.68196	0.0011	5.5607	0.75014	0.00014
ly97.3	-5.22862	0.01407	7.36251	-2.38643	0.00333
st6galnac1.1	-2.30114	0.32329	0.43176	-1.20235	0.18739
dhrs3a	-1.32282	0.71763	1.70961	-0.40362	0.56773
cdc45	1.52842	0.28628	4.80647	0.61204	0.15987
cdc42	1.95008	1e-05	5.86944	0.96353	0
esama	-1.40999	0.10996	4.53534	-0.49569	0.04529
rbm4.3	1.68428	0.00095	8.11748	0.75213	0.00012
rbm4.1	1.5537	0.00738	6.03783	0.63571	0.00148
dhrs3b	-1.87201	0.05263	3.05754	-0.90459	0.01755
lamtor4	1.48724	0.01486	4.74734	0.57263	0.00356
lamtor3	1.0409	0.86631	6.65204	0.05784	0.75564
lamtor5	-1.54888	0.04957	6.5739	-0.63123	0.01621
isl2a	-2.53545	0.12809	-0.63122	-1.34224	0.05538
iffo1a	-2.16497	0.26182	-0.20243	-1.11435	0.14197
esamb	-3.99333	0.0002	2.44449	-1.99759	2e-05
iffo1b	-2.36264	0.00102	2.40988	-1.2404	0.00013
hoxb1a	-11.924	0.2338	-2.29595	-3.5758	0.12201
PITPNC1	1.95361	0.00189	4.15302	0.96614	0.00027
lamtor2	1.02339	0.94041	5.91834	0.03335	0.85507
hoxb1b	1	1	-2.76961	0	1
isl2b	-46.2112	0.00038	-1.39929	-5.53017	4e-05
mdga1	1.39896	0.47216	3.85732	0.48435	0.31446
lamtor1	-1.06652	0.72841	6.07659	-0.09291	0.5804
eif3c	1.3202	0.09693	9.2668	0.40075	0.03848
dap	-1.10102	0.71405	7.4257	-0.13884	0.56342
eif3d	-1.07778	0.73691	8.49172	-0.10806	0.59078
GRM7	1.07292	0.94139	1.97493	0.10155	0.85691
eif3f	1.28732	0.15317	8.93233	0.36438	0.07011
ZIC3	-1.43173	0.71405	-1.06812	-0.51776	0.56338
rab3b	2.27843	0.27326	0.52354	1.18804	0.15036
eif3g	1.0939	0.66313	6.67845	0.12948	0.50627
rab3c	2.26255	0.14011	0.51421	1.17795	0.06239
eif3i	1.46229	0.03399	8.05816	0.54823	0.01006
skor1b	3.08793	0.96261	-2.69242	1.62664	0.88889
eif3k	1.31478	0.11991	8.58566	0.39482	0.05078
eif3m	-1.01159	0.99504	6.80545	-0.01662	0.93767
MYBL1	-3.70555	0.02947	2.91166	-1.88969	0.00842
skor1a	2.05462	0.55569	-1.87375	1.03887	0.39485
gcgra	-2.13129	0.29914	1.63306	-1.09172	0.16926
gcgrb	-7.32062	0.01177	2.63376	-2.87197	0.00266
neurl2	-1.8532	0.60759	-1.47464	-0.89002	0.44941
cdc37	-1.65988	0.05155	5.6225	-0.73107	0.01712
rab41	1.31486	0.05509	6.77272	0.39491	0.01859
si:ch211-63p21.8	2.15456	0.93085	-2.54285	1.10739	0.84284
rab43	1.34215	0.29868	2.53336	0.42455	0.16883
neurl4	1.012	0.98125	5.45079	0.01722	0.91624
HUNK	-1.09577	0.97083	-0.35895	-0.13194	0.9019
dbi	-1.67209	0.01017	7.70867	-0.74166	0.0022
dbh	-4.96376	0.01873	3.91648	-2.31143	0.00477
fn3krp	-1.60577	0.10813	2.91873	-0.68327	0.04439
hoxb2a	1.31696	0.66186	0.05518	0.39722	0.50496
foxp3b	-1.0343	0.96996	4.26551	-0.04866	0.90104
hoxb3a	-2.40246	0.01774	4.36442	-1.26451	0.00446
GFOD1	2.24379	0.00114	3.18112	1.16594	0.00015
klhdc3	-1.35508	0.06592	6.44994	-0.43837	0.02349
seh1l	1.10589	0.57834	4.95374	0.1452	0.41793
eif4h	1.54204	0.00497	6.60909	0.62484	0.00091
rab2a	1.05497	0.79095	6.99274	0.07721	0.65709
dbt	-1.63693	0.00467	5.76693	-0.71099	0.00084
klhdc4	1.4502	0.08826	3.76072	0.53625	0.03419
cdc40	1.16775	0.39229	6.46144	0.22373	0.24445
SHANK2	1.0665	0.90727	3.02718	0.09288	0.80877
SHANK1	-1.3403	0.58174	0.26164	-0.42256	0.42128
rab36	19.1298	0.02904	-2.1879	4.25775	0.00825
mrpl2	1.26106	0.14266	4.52902	0.33464	0.06391
rab30	-1.00024	1	1.93613	-0.00035	1
mrpl1	-1.16705	0.49469	4.80768	-0.22287	0.33488
dcc	1.17369	0.58872	2.43853	0.23105	0.42968
mrpl4	1.30984	0.40239	3.4015	0.38939	0.25276
mrpl3	1.15738	0.42317	5.73237	0.21086	0.27064
pappa2	1.18472	0.86501	-0.26019	0.24454	0.75381
lsm14b	2.45312	0.00076	4.07839	1.29462	9e-05
CBL	2.30238	0	6.39893	1.20313	0
dck	2.21974	0.00016	5.9154	1.15039	1e-05
mrpl9	1.28022	0.20169	4.04752	0.35639	0.10003
dcn	-1.4285	0.01804	6.48437	-0.5145	0.00455
SV2C	-4.2612	0.0055	1.97148	-2.09126	0.00103
npffr1l3	-6.55925	0.21866	-2.00786	-2.71353	0.11152
dct	-7.51365	0.01115	-0.50432	-2.90951	0.00248
hephl1b	1.28007	0.2092	4.6072	0.35622	0.10504
CBS	8.10788	0	5.31778	3.01932	0
SV2A	-1.12587	0.95541	-0.92064	-0.17104	0.87597
si:ch73-71c20.5	1.02986	0.92778	3.97981	0.04245	0.83732
zgc:64201	1.38844	0.11989	3.41022	0.47347	0.05076
arvcfb	1.19768	0.25855	5.27662	0.26025	0.13971
arvcfa	-1.23308	0.77617	2.32483	-0.30227	0.63517
cdc5l	1.04537	0.83709	7.77159	0.06401	0.71685
cdc73	1.36535	0.13533	7.46418	0.44927	0.05955
npffr1l2	-1.52122	0.8009	-1.43167	-0.60522	0.66949
npffr1l1	1	1	-2.76961	0	1
CLVS1	-1.4939	0.08762	2.91624	-0.57908	0.03383
rab23	1.30006	0.39501	3.02866	0.37858	0.24689
rab24	1.11445	0.59119	4.35565	0.15633	0.43199
ddc	-3.63129	0.04558	4.57804	-1.86048	0.01457
RRM2	3.04387	0	8.2085	1.60591	0
rpia	1.17366	0.36931	4.92599	0.23101	0.22485
rab20	1.50049	0.0423	5.03905	0.58544	0.01323
rab21	-1.37492	0.10493	3.25622	-0.45935	0.04262
cdc42se2	-2.70369	0.00359	1.20579	-1.43493	0.0006
tfap2e	1.40843	0.73814	-0.98	0.49409	0.59198
HS3ST5	-1.0784	0.95011	0.94448	-0.10889	0.86782
HS3ST6	-1.40685	0.56159	1.24079	-0.49247	0.40098
pmpca	-1.28063	0.08211	6.26144	-0.35685	0.03115
etf1b	1.36133	0.03153	7.58596	0.44501	0.00915
tfap2a	-2.44894	0.2172	3.34598	-1.29216	0.11042
zgc:193801	-1.11419	0.64946	4.4187	-0.15599	0.49214
tfap2d	5.3168	0.00443	-1.03448	2.41056	0.00078
HS3ST1	-1.74802	0.1943	1.49125	-0.80572	0.0951
HS3ST2	-2.07071	0.27834	3.09229	-1.05012	0.15411
tfap2c	-1.43132	0.3356	2.20828	-0.51734	0.19721
pmpcb	1.18152	0.48015	3.47563	0.24065	0.32161
foxp1b	-1.40567	0.02621	7.82602	-0.49126	0.00728
eif2a	1.56101	0.01905	5.55933	0.64248	0.00488
gpia	-1.24991	0.36218	9.50333	-0.32183	0.21922
gpib	-12.9502	0.00425	2.37627	-3.6949	0.00074
CCS	-1.74486	0.0111	4.49803	-0.80311	0.00247
trim25l	-1.74339	0.82678	-1.09416	-0.8019	0.7038
foxp1a	-1.56936	0.00911	4.93835	-0.65018	0.00192
eif2d	1.70661	0.00765	3.31196	0.77113	0.00155
mtx1b	3.0342	0.45097	-2.12872	1.60131	0.29469
ddt	1.2624	0.20037	6.02577	0.33617	0.09908
prickle3	-1.5825	0.16202	4.32851	-0.6622	0.0753
mtx1a	1.28301	0.17335	4.49742	0.35953	0.08239
ighv13-2	109.722	0.01573	0.46816	6.7777	0.00382
gtpbp3	-1.45369	0.15009	2.75567	-0.53972	0.06818
gtpbp4	-1.0584	0.83178	8.47175	-0.08189	0.71045
gtpbp1	-1.25446	0.17821	4.52726	-0.32707	0.08526
gtpbp6	1.02413	0.96232	4.95704	0.0344	0.88477
setbp1	1.26788	0.3247	4.96948	0.34241	0.18839
nhlh2	1	1	-2.76961	0	1
enoph1	-1.0413	0.87408	4.93399	-0.05838	0.76595
dek	1.66649	0.00341	7.01001	0.73682	0.00057
arhgef12b	1.09144	0.68793	6.5468	0.12624	0.53414
ELK3	-1.16504	0.49689	5.95213	-0.22039	0.33674
setd1a	1.03057	0.89035	6.32511	0.04344	0.78575
tbc1d23	1.16978	0.34602	6.2165	0.22624	0.20577
arhgef12a	-2.16308	0.00011	5.54686	-1.11309	1e-05
tbc1d24	1.13417	0.50476	4.31277	0.18163	0.34456
tbc1d25	-1.10557	0.70858	4.18092	-0.14479	0.55729
meig1	1	1	-2.76961	0	1
tshz1	-2.43042	0.00376	4.19635	-1.2812	0.00064
tshz2	-1.28217	0.57286	4.70999	-0.35859	0.41215
gpn1	1.46203	0.01606	5.41966	0.54798	0.00392
h1-0	1.24902	0.46272	6.90867	0.3208	0.30571
ch25hl2	3.74496	0.48562	-2.42403	1.90495	0.32626
gpn2	1.1111	0.63562	4.95049	0.15199	0.4783
gpn3	1.24902	0.15577	5.32493	0.32079	0.07166
tbc1d20	1.08017	0.75056	3.68654	0.11125	0.60611
tbc1d2b	-1.59678	0.01845	5.01878	-0.67517	0.00467
lacc1	1.35856	0.27326	4.04529	0.44208	0.15035
impact	1.07039	0.83657	4.68331	0.09813	0.71615
HUS1	1.6351	0.03069	3.66777	0.70938	0.00884
CEL	-1.46524	0.45585	3.27518	-0.55114	0.29948
rpl3	1.16737	0.50596	10.1918	0.22327	0.34596
rpl4	1.03382	0.92073	11.1201	0.04798	0.82603
ogal	-2.48797	0.00235	3.75054	-1.31497	0.00036
rpl7	1.24805	0.29145	11.3643	0.31967	0.16374
tbc1d30	-1.9443	0.01389	2.57283	-0.95925	0.00327
rpl6	1.17118	0.48578	11.6265	0.22797	0.32643
tbc1d31	1.19105	0.34714	4.5553	0.25224	0.20661
rpl9	1.23844	0.35561	10.6528	0.30852	0.21345
tbc1d32	-2.62616	1e-05	4.4215	-1.39296	0
rpl8	1.19633	0.41864	10.1187	0.25862	0.26654
si:ch73-252p3.1	1.3904	0.13634	4.84249	0.4755	0.06022
CFI	-7.31871	0.00404	2.17875	-2.87159	0.0007
nfasca	-2.41038	0.00094	1.98303	-1.26926	0.00012
pom121	1.35769	0.0817	5.74328	0.44116	0.03093
rabgap1l2	-2.30025	0.22946	-1.13153	-1.20179	0.1191
mccc2	-1.3976	0.18061	2.94504	-0.48295	0.08679
ssr4	4.20468	0	7.6169	2.072	0
NUP85	2.02081	5e-05	5.22821	1.01493	0
mccc1	-1.66242	0.00628	6.28927	-0.73329	0.00121
arcn1b	1.72948	0.00014	5.44353	0.79034	1e-05
ssr2	1.64204	0.00514	7.47951	0.71549	0.00095
ssr3	2.26913	0	7.13804	1.18214	0
ndc1	1.68364	0.00196	4.8088	0.75158	0.00029
arcn1a	1.22259	0.25116	6.4688	0.28994	0.1345
ST3GAL4	1.76889	0.00168	4.94209	0.82284	0.00024
CGA	4.20016	0.19474	-1.96432	2.07044	0.09543
mturn	-1.17404	0.61699	2.77794	-0.23148	0.45889
ST3GAL1	1.1241	0.82329	2.23464	0.16876	0.69904
dhh	-1.74987	0.10005	4.57661	-0.80725	0.04
fancd2	2.34387	0	5.19315	1.22889	0
sar1ab	1.37897	0.14779	3.09436	0.46359	0.06687
PLK1	2.89568	0	6.18747	1.5339	0
sspn	-2.51291	0.00209	2.90221	-1.32936	0.00031
ssr1	2.03685	0	7.07249	1.02634	0
cdab	-4.04712	1e-05	6.12893	-2.0169	0
C3orf14	1.3786	0.11472	3.6428	0.46321	0.04805
polr2m	1.65775	0.00593	2.84386	0.72922	0.00113
MCAT	1.47083	0.03688	3.59804	0.55663	0.01113
polr3k	1.06827	0.83178	3.137	0.09528	0.71049
h1-10	1.16542	0.62838	6.50854	0.22085	0.47103
rpn1	1.83251	5e-05	7.11296	0.87382	0
polr3g	1.38814	0.90069	-1.51632	0.47315	0.80004
polr3f	1.06479	0.80196	3.94256	0.09057	0.67097
rpn2	2.50821	0	7.74711	1.32666	0
sox21b	5.86027	0.00594	0.29661	2.55097	0.00113
polr3h	-1.10466	0.73133	3.25062	-0.1436	0.58445
polr3c	-1.07136	0.82415	3.24189	-0.09945	0.70034
polr3b	1.30042	0.19231	5.20569	0.37898	0.09386
cdc6	2.92404	1e-05	4.13579	1.54796	0
polr3e	1.2829	0.18497	5.58023	0.35941	0.08944
cdc7	1.87462	0.02122	3.47092	0.9066	0.00557
polr3d	1.22502	0.25909	4.57317	0.2928	0.14013
polr3a	-1.06131	0.87202	2.78523	-0.08585	0.76353
xab2	1.05195	0.79876	6.6629	0.07306	0.66689
si:dkey-89b17.4	1.07869	0.70351	6.80892	0.10927	0.55147
STON2	-1.41339	0.12495	4.1549	-0.49916	0.05371
ankef1a	-1.86997	0.44768	2.28251	-0.90301	0.2918
ogfr	1.19581	0.36628	4.00829	0.25799	0.22234
nde1	1.00889	1	5.35866	0.01277	0.95579
ankef1b	-1.63473	0.7738	-2.13567	-0.70905	0.63278
iqca1	-2.48184	0.06398	2.79619	-1.31141	0.02261
gpr1	1.61863	0.25116	1.09092	0.69477	0.13448
gpr4	1.69261	0.02157	2.73152	0.75925	0.00568
tatdn3	-3.28956	1e-05	2.89176	-1.71789	0
gpr6	-3.8489	0.78214	-2.63027	-1.94445	0.64582
tatdn2	5.45811	0.07247	-1.60137	2.4484	0.02659
sod3b	-5.06028	0.0001	1.09131	-2.33922	1e-05
tatdn1	1.24971	0.45805	4.00586	0.32159	0.30148
EXOC7	-2.78976	0.0035	4.31875	-1.48014	0.00058
cd3eap	1.37269	0.07068	4.01513	0.45701	0.02575
strap	1.10503	0.57377	5.21884	0.14408	0.4131
CIT	1.8212	0.00878	5.1966	0.86489	0.00183
tmem74b	2.251	0.50787	-1.06603	1.17056	0.34785
crip2	-1.86352	0.00462	3.98394	-0.89803	0.00083
strbp	1.58816	0.04165	7.45839	0.66736	0.01297
crip3	-5.35479	0.00023	5.54507	-2.42083	2e-05
ogg1	-1.18891	0.38309	4.01188	-0.24964	0.23611
fmn1	2.02725	0.39387	-0.3704	1.01952	0.24594
ggt5a	-8.06564	4e-05	2.72152	-3.01179	0
cdh5	-1.01383	0.98683	6.81128	-0.01981	0.92493
cdh6	-1.5915	0.31243	2.17271	-0.67039	0.17887
cdh4	1.62317	0.14237	0.86423	0.69882	0.06369
C1orf198	-1.55886	0.00947	5.28326	-0.64049	0.00201
cdh2	1.04709	0.9544	2.58072	0.06639	0.87467
PRUNE1	-4.04566	2e-05	5.19642	-2.01637	0
relch	-1.3383	0.06228	5.98692	-0.4204	0.02183
arrdc1a	-1.83676	0.0736	2.45829	-0.87716	0.02708
arrdc1b	1.11547	0.49828	5.34247	0.15765	0.33808
csnk1g1	1.02154	0.94023	5.96984	0.03074	0.85469
rps9	1.20582	0.29032	8.95183	0.27002	0.16296
METTL21C	-4.61691	0.4228	-2.15136	-2.20693	0.27033
bada	-1.07408	0.74379	5.38619	-0.10311	0.59862
arhgef18a	-2.09108	0.00017	4.85326	-1.06425	1e-05
RASSF10	-1.88424	0.07049	2.565	-0.91398	0.02567
rps6	1.2764	0.25239	9.56837	0.35208	0.13542
rps5	1.23006	0.37013	11.0853	0.29873	0.22559
arhgef18b	1.60961	0.00383	6.7094	0.68671	0.00065
gpt2	-2.07368	0.00457	4.6346	-1.05219	0.00082
rps7	1.24199	0.3428	10.7831	0.31265	0.20313
dla	1.7799	0.29544	0.7961	0.83179	0.16675
si:ch211-71n6.4	-1.75376	0.00035	6.28575	-0.81045	3e-05
dlc	-1.0642	0.83422	7.74532	-0.08976	0.71309
dlb	1.69069	0.24194	0.31649	0.75761	0.12789
PAIP2	-1.37037	0.07142	6.4886	-0.45456	0.02609
clybl	-1.07604	0.80025	4.34215	-0.10573	0.66845
dld	-1.98546	0.06426	0.32032	-0.98947	0.02272
amfrb	-1.72292	0.00099	4.7967	-0.78485	0.00012
HIPK4	-1.33715	0.94766	-2.07087	-0.41916	0.86483
amfra	1.22524	0.35273	4.85392	0.29306	0.21112
MOCOS	2.29357	0.07106	6.70074	1.1976	0.02593
rps2	1.32889	0.15582	10.1019	0.41022	0.07169
G0S2	1.10078	0.95667	-0.25443	0.13852	0.87756
tbc1d8b	-1.05984	0.80196	5.38983	-0.08385	0.67095
rps3	1.12309	0.63084	10.5564	0.16748	0.47345
shoc2	-1.05765	0.7827	4.75612	-0.08086	0.64663
HIPK1	1.05763	0.79412	5.43751	0.08084	0.66128
ralgapa2	-2.03288	0.00012	7.20726	-1.02352	1e-05
ralgapa1	-1.21974	0.23425	7.52073	-0.28657	0.12236
NFIB	-2.03293	0.02235	4.96568	-1.02356	0.00593
cript	-1.04807	0.86624	3.73896	-0.06774	0.75547
gps1	1.14714	0.38844	6.60959	0.19804	0.24052
gps2	-1.01566	0.97472	5.95935	-0.02241	0.90675
TMEM229A	1.25591	0.6357	0.76489	0.32874	0.47851
mycbp	-1.20363	0.63038	6.09384	-0.2674	0.47297
bag6	1.09613	0.60137	7.17797	0.13242	0.4424
nudcd2	-1.00568	1	4.50436	-0.00817	0.97514
nudcd3	1.16395	0.38401	5.01543	0.21902	0.23677
ldlra	-6.20425	0	4.26545	-2.63326	0
bag4	1.11958	0.81577	2.92375	0.16295	0.68908
bag5	1.70427	0.00018	5.70495	0.76915	2e-05
otud5a	-1.17398	0.33039	6.33601	-0.23141	0.19319
maea	1.09267	0.60704	6.7988	0.12785	0.44867
bag2	-1.65343	0.35987	1.58488	-0.72546	0.21727
f10	-1.44466	0.36672	2.01575	-0.53073	0.2227
bag3	-4.46605	0.00152	3.16167	-2.159	0.00021
ldlrb	1.58791	0.11932	3.63364	0.66713	0.05046
bag1	1.49548	0.00926	4.74816	0.58061	0.00196
nudcd1	1.32728	0.08517	4.85567	0.40848	0.03267
cited2	-10.9379	0	4.90335	-3.45126	0
cited1	-1.72083	0.16272	1.35448	-0.7831	0.07573
palld	-2.36503	1e-05	5.43183	-1.24186	0
xaf1	2.80822	0	4.74705	1.48965	0
ptcd1	-1.33665	0.1124	4.65638	-0.41863	0.04677
ptcd2	-1.0027	1	3.85334	-0.00389	0.9924
ptcd3	1.31928	0.11051	4.8449	0.39975	0.04562
dgkh	-1.21953	0.52266	3.70288	-0.28633	0.36245
csnk1a1	-1.00239	1	8.3991	-0.00344	0.98942
rreb1a	-1.05514	0.79412	4.54781	-0.07743	0.66116
arrdc3a	-2.33769	0.00225	7.76631	-1.22509	0.00034
vps9d1	-1.17835	0.4597	5.45658	-0.23677	0.30303
PLS3	-1.37321	0.68817	0.22188	-0.45755	0.53449
mapkap1	1.12043	0.50236	4.95488	0.16406	0.34207
KCMF1	-1.0913	0.64639	5.44242	-0.12604	0.48883
otud6b	1.11339	0.69652	3.78866	0.15496	0.54378
ank1a	-2.08756	0.17055	6.88348	-1.06182	0.08046
ank1b	1.41724	0.62336	2.4351	0.50309	0.46528
tbxta	-1.07412	1	-2.28915	-0.10316	1
madd	1.01489	0.96872	6.3466	0.02133	0.89846
tbxtb	3.08793	0.96261	-2.69242	1.62664	0.88889
tmem79b	-3.17508	0.0031	4.61094	-1.66679	0.0005
maf1	1.65088	0.00471	6.75655	0.72324	0.00085
tgfb2	1.43046	0.0065	6.00017	0.51648	0.00126
dgkg	-1.01591	1	1.89501	-0.02278	0.98997
TOM1L2	1.40385	0.22002	3.1776	0.48939	0.11252
dgke	-1.23776	0.41596	4.15716	-0.30773	0.26435
gucy2d	3.3358	0.0241	-0.05235	1.73803	0.00656
dgkb	-1.74385	0.49975	0.08907	-0.80228	0.33962
tgfb5	1.36769	0.80151	-0.13248	0.45174	0.67024
fmr1	1.42668	0.01027	5.84536	0.51266	0.00223
mfn1b	-1.12498	0.51635	6.39971	-0.16989	0.35623
tgfb3	-5.82781	0.00114	0.71294	-2.54295	0.00015
gucy2c	2.0983	0.00802	3.40308	1.06922	0.00164
ggt1b	-5.53943	0.00034	7.87679	-2.46974	3e-05
rpsa	1.42982	0.06053	9.87417	0.51584	0.02108
gucy2f	1.00643	1	-1.79149	0.00925	1
fam122b	1.35988	0.04103	6.40242	0.44348	0.0127
otud7b	-1.12085	0.55948	5.36064	-0.16459	0.3991
rtn4ip1	1.27561	0.33989	2.39134	0.35119	0.20082
FKBP6	1.21864	0.81653	-0.15319	0.28527	0.69026
frmd4ba	-2.28602	0.01755	5.84854	-1.19284	0.00439
frmd4bb	-2.78656	0.00118	3.29836	-1.47848	0.00015
ank2a	-3.53566	0.00094	0.00212	-1.82198	0.00012
tgfbi	4.95334	0	7.65885	2.3084	0
si:ch211-267e7.3	-1.38991	0.83794	-0.37227	-0.47499	0.718
gpx3	1.46837	0.22384	4.21467	0.55422	0.1153
gpx7	1.28403	0.66799	0.51714	0.36068	0.51199
gpx8	-1.36067	0.51126	1.36953	-0.44431	0.3513
gpx9	3.08793	0.96261	-2.69242	1.62664	0.88889
tsnaxip1	-2.02378	0.04383	3.44137	-1.01705	0.01385
plxdc1	-4.74867	0.00089	1.76068	-2.24752	0.00011
plxdc2	-1.42399	0.2948	3.50879	-0.50994	0.16622
cdk8	1.29533	0.07987	5.84872	0.37332	0.03005
cdk9	1.15895	0.41692	5.57861	0.21282	0.26515
wu:fc23c09	1.14012	0.85956	1.02282	0.18918	0.7459
cdk6	-1.62125	0.01054	5.80965	-0.69711	0.00231
dr1	1.45468	0.04106	3.97467	0.5407	0.01271
htr1ab	-2.93672	0.29683	-1.66998	-1.55421	0.16762
gcfc2	1.10726	0.54543	4.61779	0.14699	0.38429
cdk7	1.14201	0.59841	4.28669	0.19158	0.43943
rab3il1	-2.46896	0.00088	5.82785	-1.3039	0.00011
cdk4	1.55438	0.00208	7.16307	0.63634	0.00031
htr1aa	-1.96017	0.81317	-0.88489	-0.97098	0.68561
cdk5	1.29736	0.07551	5.5053	0.37558	0.02803
cdk2	2.76021	0	4.78355	1.46478	0
ank3a	1.04033	0.93672	7.39587	0.05705	0.85054
TCEANC	-4.00228	0.06675	-1.09136	-2.00082	0.0239
maff	-1.3048	0.11326	5.27291	-0.38383	0.04727
f2r	1.50394	0.16566	4.40772	0.58875	0.07735
cdk1	2.48925	9e-05	7.04632	1.31571	1e-05
dpt	-5.56537	0.00016	4.05664	-2.47648	1e-05
mafk	-2.80362	0.00106	3.35891	-1.48729	0.00014
f3b	-1.16886	0.71745	1.80423	-0.22511	0.56732
f3a	-3.1014	0.00013	4.38679	-1.63292	1e-05
BCL2	1.27039	0.18589	4.30694	0.34527	0.08998
sap30bp	1.32607	0.04829	6.23365	0.40716	0.0157
bccip	1.35093	0.78214	-1.23043	0.43395	0.64469
mafa	1.05593	0.87013	5.90168	0.07852	0.76025
fam120a	1.01326	0.99416	4.11393	0.019	0.93639
fam120b	-1.48404	0.20172	2.24904	-0.56953	0.10007
fam120c	-1.08273	0.70108	5.81391	-0.11468	0.5491
smyd1a	-4.66395	0.13949	0.06359	-2.22155	0.06206
OSCP1	-1.0549	0.87054	7.18952	-0.07711	0.76081
smyd1b	-5.05186	0.00494	1.67633	-2.33681	0.0009
rpz2	1.46937	0.02366	4.66234	0.5552	0.00639
rnf207b	1.57092	0.24032	1.99733	0.65161	0.12675
COL14A1	-4.77315	0.0001	4.96829	-2.25494	1e-05
CPQ	1.61376	0.00474	4.66652	0.69042	0.00085
fam126a	-1.02514	0.93379	5.84958	-0.03583	0.84666
ptch2	-1.05284	0.8946	2.77599	-0.07429	0.79194
rpz5	2.41108	0.0021	3.85258	1.26968	0.00031
CPZ	-1.4582	0.01302	5.79381	-0.54419	0.00302
rpz4	1.17531	0.31417	4.6908	0.23305	0.18026
cdkn1ca	-2.31009	0.07632	1.60749	-1.20795	0.02841
rpz6	-3.23549	0.48292	-1.98943	-1.69398	0.32382
polr2j	1.71417	4e-05	5.63558	0.77751	0
nkx6.3	33.5897	0.00054	-1.86973	5.06995	6e-05
KBTBD13	1.73762	0.65621	-1.85824	0.79711	0.49931
polr2i	1.83393	0.0003	5.03074	0.87494	3e-05
polr2l	1.50075	0.0143	4.51595	0.58568	0.00339
polr2k	1.50661	0.05104	3.36899	0.59131	0.01689
polr2f	1.33707	0.04872	5.47884	0.41907	0.01585
polr2h	1.9268	3e-05	4.54951	0.94621	0
CEP170B	-1.49704	0.55689	-0.54777	-0.58211	0.39627
polr2a	1.1447	0.45838	7.24097	0.19497	0.3018
polr2d	1.22756	0.29611	5.39393	0.29579	0.16715
EVI5L	-4.47954	0.00024	5.6435	-2.16335	2e-05
polr2c	1.24298	0.1816	5.31804	0.31381	0.0874
meis3	-1.20788	0.76163	1.27358	-0.27248	0.61853
C1orf146	3.13093	0.96261	-2.69034	1.64659	0.88889
txnl4a	-1.10396	0.62717	7.15635	-0.14268	0.46956
polr1e	-2.44428	0.00017	5.89157	-1.28941	1e-05
polr1d	1.00145	1	6.34365	0.00209	0.98794
dse	1.6605	0.01703	5.31722	0.73162	0.00423
polr1a	1.68602	0.00251	4.35563	0.75362	0.00039
ognb	-7.32433	0.00407	2.89979	-2.8727	0.0007
polr1c	1.3097	0.13617	5.01347	0.38924	0.0601
polr1b	1.55796	0.07506	3.44237	0.63966	0.02781
ydjc	1.22406	0.46649	4.32613	0.29167	0.30931
CRK	-2.93202	0.00179	2.15236	-1.55189	0.00026
si:ch211-185a18.2	-1.07265	0.74638	5.45185	-0.10118	0.60164
ogna	-2.74045	0.13781	0.77081	-1.45441	0.06107
kcnk18	1.26305	1	-2.12685	0.33691	0.96153
C1orf112	1.32661	0.28716	4.68983	0.40774	0.16058
HDAC2	-1.0067	1	4.74551	-0.00963	0.96979
kcnk15	1	1	-2.76961	0	1
VPS4B	-1.16192	0.36929	5.08624	-0.21651	0.22481
STOX2	-13.4441	0.38641	-2.27759	-3.7489	0.23892
mycla	1.16072	0.58444	3.48911	0.21502	0.425
myclb	-1.24182	0.24156	3.86956	-0.31246	0.12761
VPS50	-1.08229	0.68083	6.09546	-0.11409	0.52647
HECTD4	-1.1801	0.27043	5.93244	-0.23891	0.14806
CSK	1.92425	0.00075	6.17319	0.9443	9e-05
dars2	1.34595	0.09629	4.2636	0.42862	0.03819
dars1	1.175	0.46912	7.75527	0.23266	0.31169
ndnf	-2.50512	0.01494	1.24701	-1.32488	0.00359
dtl	2.22449	0.03625	3.78493	1.15347	0.0109
SLC35A4	1.32403	0.20301	3.39485	0.40494	0.10091
nrip2	-2.56197	0.02566	7.2632	-1.35725	0.00706
cdkn1ba	-2.87356	0.00021	5.9449	-1.52284	2e-05
adamtsl3	-2.19457	0.00029	3.56005	-1.13394	3e-05
rell1	1.29062	0.11205	5.08402	0.36806	0.04656
tbc1d19	-1.37596	0.27135	3.45856	-0.46044	0.14879
mal2	-3.95768	0.06309	1.76201	-1.98465	0.02219
rell2	-2.70432	0.12351	4.19151	-1.43526	0.05288
cdkn1bb	1.03948	0.92199	6.59291	0.05587	0.82894
adamtsl2	1.1055	0.92539	1.05555	0.1447	0.83433
adamtsl5	-1.57865	0.37548	1.46253	-0.65869	0.22989
si:ch211-102c2.7	-1.02355	0.98957	2.46531	-0.03359	0.92912
cdo1	116.925	0	9.44173	6.86944	0
mdh1b	-2.90864	0.24689	2.616	-1.54034	0.1314
nkx6.1	-15.7419	0.01413	1.72436	-3.97653	0.00334
nkx6.2	2.46618	0.54599	-2.19377	1.30228	0.38492
tbc1d14	-1.88741	5e-05	6.24356	-0.91641	0
tbc1d15	1.11381	0.61369	6.02195	0.15551	0.45567
tbc1d16	-1.29966	0.64747	1.41204	-0.37814	0.49005
CTH	-2.69603	0.00356	8.86729	-1.43084	0.0006
tbc1d17	-1.30334	0.09232	5.68374	-0.38221	0.03617
f7i	-6.34898	0.06322	1.41306	-2.66653	0.02224
fam124b	-1.28755	0.62137	1.05756	-0.36462	0.46321
CEBPZ	1.61221	0.00176	5.76316	0.68904	0.00025
f7l	4.10495	0.36278	-2.07495	2.03737	0.21969
si:ch211-66e2.5	-3.70196	0.55692	-2.24412	-1.88829	0.39645
strn4	1.07992	0.67709	5.29549	0.11092	0.52212
strn3	1.08612	0.66517	5.30852	0.11919	0.50847
C1orf116	-2.13877	0.07981	3.77654	-1.09678	0.03002
sult5a1	-1.07962	0.94117	3.38021	-0.11053	0.85654
chrdl2	-1.04363	1	2.18259	-0.0616	0.95628
ndr2	5.20877	0.58315	-2.61676	2.38094	0.4236
ndr1	1	1	-2.76961	0	1
spegb	-7.00037	0.01921	1.72678	-2.80743	0.00493
spega	-7.96697	0.00037	0.94884	-2.99403	4e-05
tmeff1a	1.47892	0.27242	2.19761	0.56455	0.14968
tmeff1b	-1.09936	0.82966	1.97158	-0.13666	0.70789
bcl11aa	1.29792	0.37116	4.49696	0.3762	0.22651
sptan1	-1.06484	0.81425	8.79956	-0.09064	0.68703
cds1	-1.96377	0.00346	5.14452	-0.97363	0.00058
fam210aa	-1.12907	0.65563	3.59997	-0.17513	0.49875
endouc	-1.61365	0.0049	5.44494	-0.69033	0.00089
nf2a	1.05246	0.83972	5.40127	0.07377	0.72005
NIPAL2	-1.6286	0.27149	0.69798	-0.70363	0.14893
bcl11ab	2.49875	0.00679	5.42825	1.32121	0.00134
kcnk1b	3.02672	0	3.58796	1.59776	0
nf2b	-2.42564	0	5.46724	-1.27837	0
pjvk	1.36962	0.91431	-2.01745	0.45377	0.81728
ppp3ca	3.24754	0.00013	1.82939	1.69935	1e-05
tjp1a	-1.91334	0.00228	5.60819	-0.9361	0.00034
ppp3cb	1.51487	0.03217	4.43028	0.59919	0.0094
hspe1	-1.28078	0.27954	6.01805	-0.35702	0.15499
rgs7b	1	1	-2.76961	0	1
rgs7a	1.59092	0.43334	1.35379	0.66986	0.27953
tjp1b	-1.00713	1	4.40483	-0.01025	0.96135
dbx1b	3.91054	0.25313	-2.17588	1.96737	0.13594
dbx1a	-4.06061	0.26714	-0.69088	-2.0217	0.14571
kcnip2	3.12747	0.03351	4.06656	1.645	0.00988
tmeff2a	1.0546	0.93706	3.73965	0.0767	0.85101
shisa9b	6.46452	0.02464	-0.3281	2.69254	0.00673
shisa9a	-1.79801	0.17645	-0.04516	-0.8464	0.08423
fam210ab	1.25768	0.64968	0.95892	0.33077	0.49246
cdon	-1.97575	0.00685	3.41013	-0.9824	0.00135
f9b	1.67657	0.64639	-1.59336	0.74551	0.48886
f9a	1	1	-2.76961	0	1
bcl11ba	-1.00913	1	0.58936	-0.01311	1
TWSG1	-2.09896	0.00388	3.0436	-1.06967	0.00066
cldn15lb	1.22513	0.37208	4.73547	0.29294	0.22722
cldn15la	-2.61275	0.17185	3.6257	-1.38557	0.08138
malb	-3.93749	0.00046	2.03874	-1.97728	5e-05
nf1b	1.52808	0.06183	7.41308	0.61172	0.02164
nf1a	2.27061	0.00036	8.39294	1.18308	4e-05
si:ch211-215k15.4	2.08394	0.02367	2.77304	1.05931	0.0064
tjp2a	-1.91526	0.06535	5.02961	-0.93754	0.02324
si:ch211-117l17.7	-1.78198	0.14402	4.77331	-0.83348	0.06471
hspd1	-1.22726	0.36846	6.85546	-0.29544	0.22421
tjp2b	-1.59111	0.11102	4.39334	-0.67004	0.04594
ecsit	1.07613	0.82428	3.20908	0.10585	0.70068
dpysl5a	-1.07913	0.91027	0.7808	-0.10987	0.81206
mc1r	1.87273	0.58541	-2.04383	0.90515	0.4264
SLC35D3	-1.17381	0.49899	3.71245	-0.2312	0.33887
serinc2	-1.28135	0.16892	7.61939	-0.35767	0.07943
serinc5	-1.03433	0.92109	5.85914	-0.04869	0.82665
serinc4	1.47338	0.42777	0.01264	0.55913	0.27489
mms22l	2.08128	0.00381	3.55879	1.05747	0.00065
shisa8b	-2.62945	0.30864	-0.71171	-1.39476	0.17607
serinc1	-1.50523	0.0213	8.05419	-0.58999	0.0056
CRHR2	-2.50795	0.29504	-0.92404	-1.32651	0.16641
cyth4b	1.73036	0.0417	6.22635	0.79107	0.01299
cyth4a	4.52988	0	6.43388	2.17947	0
kcnk3b	1.62165	0.92983	-2.41499	0.69746	0.84024
celf3a	-1.20536	0.35969	3.71757	-0.26946	0.21712
rgs5b	1.13622	0.75321	3.27065	0.18424	0.60851
rgs5a	-1.56361	0.05365	5.87866	-0.64488	0.01799
ARGLU1	-1.18182	0.30318	6.90637	-0.24101	0.17226
kcnk3a	11.9996	0	2.81812	3.58491	0
ptgdsa	-1.71651	0.37807	1.68107	-0.77948	0.23204
ciao2b	1.4143	0.0442	5.89997	0.50009	0.014
si:ch73-352p4.8	-2.67136	0.21785	0.08209	-1.41757	0.11088
star	5.29682	0.37672	3.96	2.40513	0.23089
map2	1.23107	0.6627	0.14302	0.29991	0.5059
ciao2a	-1.40845	0.06052	6.53118	-0.4941	0.02107
si:ch73-352p4.5	2.16861	0.00035	3.49282	1.11677	4e-05
wfs1b	-1.1476	0.7567	2.10322	-0.19862	0.6121
wfs1a	-6.0846	0.50964	-1.96594	-2.60516	0.34978
shisa7b	1.23983	1	-2.11988	0.31014	0.95994
shisa7a	1.76338	0.91827	-2.42178	0.81834	0.82279
map9	-2.12175	0.00188	3.84637	-1.08525	0.00027
cds2	1.48091	0.0102	6.74722	0.56648	0.00221
bap1	1.2349	0.23449	4.95644	0.3044	0.12254
banp	-1.11691	0.62585	5.34706	-0.15951	0.46809
cdt1	1.96827	0.00079	4.04496	0.97693	9e-05
hspb8	-3.20258	0.01164	2.46943	-1.67923	0.00262
hspb7	-3.17474	0.00033	5.62108	-1.66664	3e-05
stac	-1.47639	0.19769	4.07687	-0.56207	0.09743
hspb6	-1.10932	0.81485	1.83979	-0.14967	0.68788
kcnk2b	-2.44293	0.00412	3.74013	-1.28861	0.00071
slc30a5	1.29456	0.16675	4.74917	0.37246	0.07816
stc1	-3.54246	0.00521	1.18956	-1.82475	0.00096
kcnk2a	6.63836	0.01469	-1.9357	2.73083	0.00351
slc30a4	-1.2465	0.16243	5.80769	-0.31788	0.07554
dym	-1.15001	0.39275	6.04544	-0.20165	0.24479
hspb3	1.639	0.83617	-2.12471	0.71281	0.71558
hspb2	-2.98946	0.00012	2.08377	-1.57989	1e-05
stam	-2.08523	0.00012	6.91314	-1.0602	1e-05
hspb1	-5.27727	0.09808	3.97943	-2.39979	0.03907
slc30a2	-1.73955	0.31042	1.09184	-0.79871	0.17734
slc30a9	-1.11028	0.64956	5.04073	-0.15092	0.49229
slc30a8	1.28338	0.5866	1.12307	0.35995	0.42752
slc30a7	1.92523	0	5.69338	0.94503	0
manf	4.52726	0	6.59807	2.17864	0
slc30a6	1.01456	0.96852	5.56719	0.02086	0.89805
jakmip1	-1.04627	0.86501	4.43213	-0.06526	0.75382
jakmip3	-1.47501	0.21286	5.065	-0.56073	0.10753
jakmip2	1.0013	1	1.38316	0.00187	1
SLC35F2	-1.88607	0.39158	1.43974	-0.91538	0.24383
SLC35F5	-1.56815	0.00718	5.32709	-0.64906	0.00143
mc3r	-37.7054	0.0307	-1.61597	-5.2367	0.00885
MCUB	-1.26646	0.19862	6.27464	-0.3408	0.098
ndel1b	-1.01494	0.98696	5.73101	-0.02139	0.92517
SIPA1L2	-1.54294	0.30654	1.97795	-0.62568	0.17472
sox19a	-2.18402	0.14697	-0.91764	-1.12698	0.06642
sox19b	-1.92098	0.26798	-0.24741	-0.94184	0.14636
zc3h3	-1.28291	0.27669	3.72761	-0.35942	0.15306
ighv4-5	4.90294	0.00163	2.27475	2.29365	0.00023
oser1	-1.34635	0.11919	4.80666	-0.42905	0.05039
hspa9	-1.19115	0.40711	7.72291	-0.25236	0.25686
SIPA1L1	-2.77127	0	3.95048	-1.47055	0
zc3h4	1.27986	0.17202	4.3591	0.35598	0.08158
si:ch73-109i22.2	2.17766	0.00479	7.48173	1.12278	0.00087
hspa5	2.14457	0.00203	8.9396	1.10069	0.0003
dpysl2b	-1.81952	0.02852	2.48989	-0.86356	0.00807
soul5l	-4.33103	0.04432	0.9774	-2.11471	0.01405
kcnk5a	-3.09916	0.00847	2.98757	-1.63188	0.00175
zc3h6	-1.17092	0.39466	4.3659	-0.22764	0.24656
kcnk5b	-1.63983	0.35508	-0.08848	-0.71355	0.21287
xpnpep2	-7.5015	0.00437	6.46159	-2.90718	0.00077
xpnpep1	-1.51901	0.09129	5.11721	-0.60313	0.03565
xpnpep3	1.0605	0.80385	4.8042	0.08474	0.67319
mc2r	-1.54133	1	-2.30474	-0.62418	0.97625
tnrc6c2	-1.08075	0.66452	5.52647	-0.11204	0.50782
msrb2	-17.3317	0	4.63192	-4.11534	0
SLC35G1	1.46147	0.2581	0.76873	0.54742	0.13937
msrb3	1.14474	0.48379	4.92462	0.19502	0.32468
appl2	1.17855	0.31463	5.18727	0.23701	0.18058
MTSS1	-2.57194	0.00624	2.8199	-1.36286	0.0012
cdv3	1.66831	0.00015	6.89547	0.73839	1e-05
NFX1	1.16594	0.36136	5.83018	0.22149	0.21849
hoxa9b	1	1	-2.76961	0	1
spef2	-4.4051	0.06293	6.30877	-2.13918	0.02209
kcnk4a	-1.23113	0.90508	-1.32922	-0.29998	0.80564
mau2	-1.20918	0.34409	7.21025	-0.27403	0.20417
ntng1a	1.30108	0.3801	3.76414	0.37971	0.23379
pptc7b	-1.29794	0.19483	6.11162	-0.37623	0.09549
ilvbl	-2.26606	0.00103	5.67243	-1.18019	0.00013
endou2	-2.80076	0.11248	-0.3886	-1.48582	0.0468
ythdc1	-1.15608	0.36773	6.8268	-0.20924	0.22343
prtfdc1	-1.35457	0.25225	3.17115	-0.43783	0.13529
TYMP	2.19887	0.22955	0.57071	1.13676	0.11923
rgs9b	-1.24202	0.76912	0.88219	-0.31269	0.62778
rgs9a	-1.27578	0.62831	1.71749	-0.35138	0.47095
C6orf62	-1.00481	1	7.06511	-0.00692	0.97384
si:dkey-247m21.3	2.11876	0.62675	-2.22655	1.08322	0.46903
EMC4	1.02696	0.948	5.13921	0.03838	0.86558
SUSD6	-1.51403	0.09178	3.5092	-0.59839	0.03589
p4htm	-4.90888	0.00019	3.54264	-2.29539	2e-05
batf	4.8589	0	4.27887	2.28063	0
notum2	-1.05912	0.95336	-0.07668	-0.08286	0.87274
p4ha1a	-1.64261	0.09497	4.15418	-0.71599	0.0375
SVIL	1.07498	0.91511	3.15086	0.10431	0.81831
p4ha1b	-2.98639	0.0063	5.38663	-1.5784	0.00122
aadac	-1.30269	0.64909	0.8092	-0.38149	0.49172
ntng2b	1.60536	0.01586	3.68192	0.6829	0.00386
ntng2a	-4.54744	0.01173	4.2654	-2.18505	0.00265
SUSD2	-6.32822	0.00054	6.52786	-2.6618	6e-05
glb1l	1.10117	0.62585	6.08692	0.13903	0.46811
mc4r	-4.95972	0.13347	-1.76639	-2.31026	0.05838
C6orf58	2.90578	0.00474	1.5092	1.53892	0.00085
anxa5a	2.81032	0.33501	-1.87201	1.49074	0.19669
anxa5b	2.01652	0	7.57344	1.01187	0
aadat	-2.03134	0.01415	6.53633	-1.02243	0.00335
cdx4	-5.59013	0.55057	-2.54924	-2.48288	0.39015
cyth1b	2.10942	0	6.31412	1.07685	0
cyth1a	1.49189	0.09175	6.95864	0.57714	0.03587
zgc:77486	-1.52069	0.02594	5.95635	-0.60473	0.00717
si:ch211-66i15.4	-1.20736	0.6467	1.37366	-0.27185	0.48913
si:ch73-236e11.2	-1.18629	1	-1.89705	-0.24646	0.98019
SIPA1	1.65634	0.00547	6.81056	0.728	0.00102
myd88	2.14354	0	5.54298	1.1	0
rbbp4	2.37746	0	6.58694	1.24942	0
rbbp5	1.41046	0.10118	5.34112	0.49616	0.04065
anxa2a	-1.22738	0.53538	7.47663	-0.29559	0.3742
anxa2b	-1.84487	0.00646	4.04828	-0.88352	0.00126
cipcb	-2.6338	0	5.91102	-1.39715	0
rbbp8	1.45884	0.16507	3.8776	0.54482	0.077
mtus1b	-2.62427	0	3.58106	-1.39192	0
rbbp9	-1.1452	0.61248	3.82233	-0.19559	0.45422
hoxa4a	-1.83107	0.00303	3.98094	-0.87269	0.00049
PAIP2B	-1.27249	0.12548	5.07923	-0.34765	0.05397
EME2	1.2852	0.45098	1.83689	0.36199	0.29473
FPGS	-6.38026	0.02122	5.17129	-2.67361	0.00557
cdyl	-1.09342	0.74597	3.37688	-0.12885	0.60118
POSTN	-5.09241	0	3.71559	-2.34835	0
mctp2a	-2.81926	0.01074	2.23388	-1.49532	0.00236
anxa3a	-1.076	0.98436	2.40103	-0.10567	0.9211
anxa3b	-1.86429	0.19239	5.35481	-0.89863	0.09391
mctp2b	-1.00859	1	4.30471	-0.01235	0.97634
TRPC4AP	1.57158	0.04191	2.27919	0.65222	0.01308
si:ch211-87j1.4	-1.40655	0.32968	2.41928	-0.49216	0.19251
CLEC19A	2.79048	0.67072	-2.48079	1.48051	0.51519
hoxa5a	-1.66123	0.21609	1.20957	-0.73225	0.10975
brpf1	1.10371	0.76719	5.97584	0.14236	0.62503
bckdha	-1.91936	0.00853	5.99093	-0.94062	0.00176
bckdhb	-1.60497	0.0389	6.21815	-0.68255	0.01191
C3orf70	-1.76748	0.01015	4.50496	-0.82169	0.0022
matk	-2.07105	0.03174	5.97632	-1.05036	0.00923
MYADM	-1.07109	0.77093	5.00486	-0.09908	0.63
pnrc1	-1.02185	0.9738	4.57791	-0.03119	0.90528
pnrc2	-1.02782	0.93489	5.22825	-0.03959	0.84793
ptbp3	-1.04882	0.84921	5.09876	-0.06876	0.73156
ISYNA1	-1.83157	0.00127	4.60427	-0.87308	0.00017
syngr2b	-1.02097	0.94631	5.23746	-0.02994	0.86285
hoxa1a	1.20601	0.96261	-1.48071	0.27025	0.88891
CAMSAP2	-2.25019	4e-05	3.52075	-1.17005	0
NPC1L1	2.03865	0.22322	0.47469	1.02761	0.11472
TASOR	-1.06872	0.7723	4.23821	-0.09588	0.63139
nkiras1	1.36181	0.17188	2.42973	0.44552	0.08145
nkiras2	-1.00265	1	5.46124	-0.00382	0.98891
commd9	1.10187	0.63647	4.50456	0.13995	0.47923
commd8	-1.01093	0.98965	5.12207	-0.01569	0.92932
commd7	1.42591	0.01527	5.60916	0.51188	0.00368
commd5	1.6234	0.00364	4.92305	0.69902	0.00061
gbe1b	-1.19312	0.31693	4.34242	-0.25474	0.18244
gbe1a	-1.70568	0.06229	2.90942	-0.77035	0.02184
PNPT1	1.22337	0.18182	6.10938	0.29087	0.08751
commd4	1.08554	0.69898	4.60814	0.11841	0.54642
commd3	-1.00268	1	5.63132	-0.00387	0.99009
commd2	-1.37143	0.44931	0.51192	-0.45568	0.29332
commd1	1.55394	0.00392	5.51656	0.63593	0.00067
syngr1a	2.4115	0.01613	2.47003	1.26993	0.00395
plaat1	18.4673	0	0.09488	4.2069	0
oard1	1.17355	0.53364	3.93182	0.23088	0.37249
anxa1a	1.4893	0.06619	7.48216	0.57464	0.02362
hoxa2b	1.33604	1	-2.24164	0.41796	1
stra6	-2.42056	0.0341	1.24307	-1.27534	0.01011
sobpb	-3.47887	1e-05	2.72909	-1.79862	0
CAMSAP3	-1.87393	0.60659	-1.21689	-0.90607	0.44809
DIAPH1	1.21209	0.2943	6.55532	0.27749	0.16579
ebp	3.21611	0.005	1.33812	1.68532	0.00092
stil	1.87397	0.02616	2.25932	0.9061	0.00726
stk3	1.11177	0.50746	5.95044	0.15286	0.34733
sobpa	-1.22129	0.83994	0.18624	-0.28841	0.72041
slc25a23b	-5.07619	0.02909	0.61019	-2.34375	0.00827
zgc:153044	-1.13562	0.76422	1.25917	-0.18348	0.62144
mroh1	-1.42967	0.0132	5.06899	-0.51568	0.00307
ecd	1.01251	0.99947	4.10849	0.01794	0.94393
maza	1.0994	0.8134	2.68808	0.13671	0.68622
DBI	-3.06059	0.05585	3.06409	-1.61381	0.0189
tmem121aa	1.65852	0.89567	-2.29592	0.72989	0.79343
pkdc	-1.46984	0.4817	0.48879	-0.55566	0.32284
pald1a	-1.26057	0.48402	4.65356	-0.33408	0.32497
stn1	1.69352	0.01734	3.61221	0.76002	0.00433
tmem121ab	-1.3006	1	-2.5325	-0.37918	1
col21a1	-1.77225	0.36578	-0.10748	-0.82558	0.22196
celf5a	1.09451	0.85314	2.63318	0.13028	0.73704
zgc:64106	-9.32183	1e-05	4.50937	-3.22061	0
gmcl1	1.16756	0.32017	5.51879	0.22349	0.18498
tprg1l	1.57457	0.10324	3.15985	0.65496	0.04175
tlnrd1	1.43062	0.14754	2.61246	0.51664	0.06675
si:ch211-160o17.2	-1.04421	0.89392	4.16952	-0.06241	0.79063
si:dkey-4p15.5	-1.16069	1	-1.44263	-0.21498	0.96494
arl6ip5a	2.65877	0	5.12982	1.41076	0
si:ch211-261d7.3	1.16309	0.36381	4.68397	0.21796	0.22049
arl6ip5b	-1.03531	0.90494	5.59657	-0.05006	0.8054
slc25a22a	-1.70403	0.00423	5.02777	-0.76895	0.00074
C3orf38	1.34405	0.23871	2.95862	0.42658	0.12559
eda	-2.1141	0.29374	1.96213	-1.08004	0.16539
zgc:153031	-12.6522	0.00023	0.7232	-3.66132	2e-05
syngr3b	-1.27991	0.78426	-0.18469	-0.35604	0.64895
si:ch73-174h16.4	1.06646	0.89766	1.80711	0.09283	0.79617
si:ch73-174h16.5	-1.28518	0.8277	-0.24315	-0.36197	0.70481
zgc:153039	1.0847	0.71405	5.89147	0.1173	0.56335
foxo1a	-3.02984	0.00018	2.19154	-1.59924	2e-05
foxo1b	1.11718	0.79104	2.78798	0.15986	0.65752
anxa13	-1.77754	0.108	6.76869	-0.82988	0.04429
prokr1b	-1.83626	0.511	-1.51315	-0.87677	0.351
pkd2	-2.9842	0.00242	5.43345	-1.57735	0.00037
spg11	-1.07276	0.76598	5.2773	-0.10133	0.62356
slc25a25b	-1.69669	0.0384	4.39251	-0.76272	0.01171
eed	1.53263	0.01473	3.59077	0.61601	0.00352
slc25a25a	1.01293	1	3.87197	0.01854	0.95492
stom	-2.08834	3e-05	6.128	-1.06236	0
mctp1b	-2.54853	0.01107	5.75865	-1.34967	0.00246
mctp1a	1.51732	0.08231	6.11147	0.60152	0.03126
spg21	1.1218	0.43593	5.99476	0.16581	0.28165
zgc:153018	-2.42459	0.0005	4.43773	-1.27774	5e-05
dgcr2	1.0642	0.82447	5.77364	0.08977	0.70099
efs	-1.60031	0.0611	3.35701	-0.67835	0.02132
si:dkeyp-38g8.5	1.32727	0.18307	3.75776	0.40846	0.08826
dgcr6	1.1126	0.66635	3.59564	0.15393	0.51005
RPS6KB2	-1.32857	0.11709	6.06007	-0.40987	0.04925
dgcr8	1.13887	0.43949	6.37012	0.1876	0.28467
slc25a24l	-1.62054	0.38489	0.12488	-0.69648	0.23747
fam118b	1.18249	0.3447	4.85395	0.24183	0.20476
egf	-1.34245	0.98351	-1.96241	-0.42486	0.91954
NEXMIF	-2.97861	0.57417	-2.30848	-1.57464	0.41351
gata1a	-1.36617	0.516	6.54758	-0.45014	0.3559
samd4a	-1.28275	0.26871	3.55134	-0.35924	0.14681
IGLON5	1.51319	0.08205	3.42024	0.59759	0.03112
esco2	2.33829	0.0001	5.32339	1.22545	1e-05
cldn15a	-1.78897	0.39761	1.0451	-0.83913	0.24917
ehf	1.19461	0.86003	4.25087	0.25654	0.74649
sv2a	-1.77225	0.19557	0.74133	-0.82558	0.096
gata2a	1.29282	0.3215	3.96927	0.37052	0.18604
FIBCD1	-1.95568	0.06836	2.58037	-0.96767	0.02468
prr12b	-2.46447	5e-05	2.50233	-1.30128	0
prr12a	-1.11836	0.52057	6.42657	-0.16139	0.36054
cdc42bpab	-1.97404	0.00963	4.7271	-0.98115	0.00205
EML4	1.06958	0.75886	4.37308	0.09704	0.61467
EML5	1.55962	0.15065	1.79565	0.64119	0.0686
EML6	1.18628	0.56854	4.71831	0.24645	0.40805
gtf2f2b	-1.74098	0.27508	1.22889	-0.7999	0.15177
gtf2f2a	1.12865	0.55941	4.48508	0.17459	0.39901
htr4	-1.79995	0.24655	3.3969	-0.84796	0.13115
ACTL7A	1.81845	0.49234	-0.74207	0.86271	0.33242
rock2a	-1.26277	0.1453	6.51393	-0.3366	0.06545
ctsba	2.88274	1e-05	9.2256	1.52744	0
filip1b	-3.52183	0.04372	5.91591	-1.81633	0.0138
ctsbb	-7.10953	0	5.73798	-2.82975	0
filip1a	1.24121	0.63068	2.56594	0.31175	0.47326
PRKAR2B	1.2692	0.31665	5.2908	0.34392	0.18216
si:ch211-103f14.3	-1.93947	0.79733	-2.28334	-0.95566	0.66542
tacr3a	2.41596	0.1937	-0.8463	1.2726	0.09472
bbc3	-2.79648	0.00219	5.54503	-1.48361	0.00033
trnau1apa	1.24945	0.2223	5.65039	0.32129	0.11407
gon4l	1.26148	0.31517	4.97958	0.33512	0.18096
trib1	-2.18047	0.08804	1.521	-1.12464	0.03406
trnau1apb	1.18245	0.34589	6.62889	0.24178	0.20565
trib2	-1.39148	0.15102	4.99927	-0.47662	0.06883
sqlea	1.50667	0.56314	-0.16067	0.59137	0.40261
PMM1	-4.37522	3e-05	5.76984	-2.12936	0
trib3	1.14618	0.56329	3.92722	0.19683	0.40284
rad9a	1.54332	0.1089	3.93441	0.62604	0.04479
si:ch211-166a6.5	-1.08166	0.78214	4.92974	-0.11324	0.64555
rad9b	-5.90985	0.06727	-1.15765	-2.56312	0.02415
strn	-1.17546	0.33489	6.28456	-0.23322	0.19657
si:ch211-208k15.1	1.13126	0.79002	0.90659	0.17793	0.6559
GRIN2C	2.79875	0.07395	-1.03753	1.48478	0.02726
pkig	-1.30992	0.42581	2.18816	-0.38948	0.27298
GRIN2B	1.06031	1	-0.47616	0.08449	0.96007
tsen54	-1.06553	0.89647	3.38276	-0.09158	0.79481
nebl	-1.36607	0.68778	1.65734	-0.45003	0.53394
GRIN3A	-1.15501	0.81917	0.24998	-0.20791	0.69318
cngb1b	1.17345	0.91808	-1.00145	0.23075	0.82247
pbrm1	-1.14137	0.61254	4.48139	-0.19077	0.4544
cisd1	-1.69857	0.04712	5.87632	-0.76432	0.01522
cisd2	2.70635	0	4.84715	1.43635	0
dhfr	2.83224	0	3.79218	1.50194	0
samd13	1.59483	0.12258	3.15165	0.6734	0.05232
duox2	14.2401	0.19388	-1.78737	3.83188	0.09487
samd11	1.54232	0.03089	5.40131	0.62511	0.00891
gdpd4a	-6.59785	0.00111	-0.02087	-2.722	0.00014
nfil3	-1.14035	0.64868	3.27661	-0.18948	0.49133
gdpd4b	-4.87158	0.00176	2.64483	-2.28439	0.00025
QPRT	-1.2403	0.38657	5.80025	-0.31069	0.2391
ift172	-1.5886	0.0869	4.32094	-0.66776	0.03347
pkn2	-1.81549	0.00095	4.9271	-0.86036	0.00012
stum	-1.84476	0.10011	3.00055	-0.88343	0.04004
mbd2	1.89407	1e-05	6.42815	0.92149	0
tpd52	-1.51457	0.0099	7.35557	-0.5989	0.00213
mbd6	-1.25211	0.3503	4.49374	-0.32436	0.20927
mbd5	-1.55798	0.0334	4.45198	-0.63967	0.00984
aclyb	-1.01911	0.95791	5.72737	-0.02732	0.87903
aclya	1.18886	0.35197	4.46741	0.24958	0.2106
arhgef28a	-1.72075	0.3995	4.2965	-0.78304	0.25049
cx40.8	-2.01305	0.12172	2.44393	-1.00938	0.05182
usp53b	-3.81306	0.00069	0.19331	-1.93095	8e-05
plvapb	-1.20352	0.51147	7.08774	-0.26726	0.35152
plvapa	-2.97505	1e-05	6.2832	-1.57292	0
ighv10-1	8.73216	0	4.1332	3.12634	0
ell	-1.31214	0.15018	5.91687	-0.39192	0.06825
gdpd3a	-1.4076	0.13534	6.27491	-0.49323	0.05956
EMP1	1.18145	0.55703	5.18192	0.24056	0.39656
EMP3	-1.02076	1	1.96333	-0.02965	0.96272
F3	-2.04422	0.14386	1.53365	-1.03155	0.06462
ELAPOR2	1.02808	1	-1.53297	0.03995	1
ELAPOR1	-2.37382	0.09069	2.79092	-1.24721	0.03536
nrn1a	-1.36257	1	-2.20087	-0.44633	0.99101
emb	-19.1236	0.00019	1.82848	-4.25728	2e-05
samd10a	-1.8383	0.37107	0.546	-0.87837	0.22637
samd10b	-1.08242	0.91316	2.28326	-0.11426	0.81571
arfrp1	-1.2623	0.15061	5.78754	-0.33606	0.06855
FH	1.20612	0.4225	4.91489	0.27038	0.26988
cdcp2	-1.03725	1	-1.92786	-0.05276	1
pkp2	-2.00624	0.17798	4.59365	-1.00449	0.08511
pkp4	-14.2224	0.10774	-2.20312	-3.83009	0.04414
fam49ba	2.34237	0.0001	8.54375	1.22797	1e-05
fam49bb	1.21767	0.31355	6.78019	0.28412	0.17979
napepld	1.22275	0.67643	1.2924	0.29013	0.52145
stx8	-1.03081	0.92861	5.40307	-0.04379	0.8387
fam49al	2.24075	0.0005	6.12551	1.16398	5e-05
nfatc1	-1.09494	0.91282	2.00407	-0.13085	0.81519
nfatc4	-1.61226	0.05858	2.15821	-0.68908	0.02016
CSMD1	1.83775	0.04727	2.08394	0.87794	0.01529
pkmb	-2.61493	0.27198	5.61055	-1.38677	0.14931
glceb	-1.16318	0.49106	3.75219	-0.21808	0.33117
fmn2a	-1.98798	0.16536	2.07305	-0.9913	0.07717
npffl	75.8486	0.00088	-1.12305	6.24505	0.00011
faimb	2.65689	0.30541	-1.53867	1.40974	0.17394
stx6	-1.49197	0.00282	6.11733	-0.57722	0.00044
faima	-1.52401	0.03042	4.39226	-0.60788	0.00875
ift140	-1.73046	0.05803	4.51535	-0.79116	0.01987
fbn2b	-1.49613	0.0792	4.40198	-0.58124	0.02972
fbn2a	-1.64107	0.12615	2.63324	-0.71464	0.05434
stx4	1.83169	0	5.9003	0.87318	0
TTLL3	-1.72217	0.40596	0.18187	-0.78423	0.25589
pkn3	-1.26051	0.51937	2.25424	-0.334	0.35925
pklr	-3.61126	0.04979	5.022	-1.8525	0.01633
RIMBP2	-2.6571	0.00486	0.65526	-1.40985	0.00088
depdc7b	1.23185	0.78347	0.32694	0.30083	0.64768
depdc7a	-2.50874	0.08016	3.26015	-1.32696	0.03021
pkma	1.21173	0.35074	8.23628	0.27707	0.20971
rasl12	-3.16868	0.22985	-1.31668	-1.66388	0.11945
thsd7ab	2.00735	0.15791	1.2277	1.0053	0.07296
thsd7aa	1.74926	0.13979	0.74757	0.80675	0.06222
usp54a	1.52695	0.35161	1.88357	0.61065	0.21033
or129-1	-4.21555	0.78214	-2.61103	-2.07572	0.64582
fnta	1.64463	9e-05	5.91624	0.71776	1e-05
FAM13C	-1.18511	0.79463	1.27446	-0.24502	0.6624
clocka	-1.50639	0.01694	4.82126	-0.59109	0.0042
fntb	1.11198	0.60007	4.73912	0.15313	0.44106
UBE2D3	1.12129	0.51598	5.06594	0.16516	0.35586
fbxo36b	-1.60027	0.62717	1.42731	-0.67832	0.46957
si:dkey-57k2.6	1.85657	0.81257	-2.07299	0.89264	0.68469
fbxo36a	-2.40174	0.05111	1.06056	-1.26408	0.01692
tmem41b	1.54721	0.01135	5.06711	0.62967	0.00254
nek7	-1.01748	0.99066	4.3132	-0.025	0.93061
nek6	2.5096	0	5.84573	1.32746	0
HPGDS	-1.27645	0.73278	2.06891	-0.35213	0.58639
crls1	-1.33213	0.06633	4.88099	-0.41373	0.02369
nek4	-1.30377	0.62336	5.83563	-0.38269	0.46532
nek8	-2.39822	0.02849	3.455	-1.26196	0.00806
chmp4bb	1.17231	0.31644	6.77065	0.22935	0.18194
epd	-2.56119	1	-2.68981	-1.35682	1
rbm12b	-1.1639	0.57641	3.11387	-0.21896	0.41591
epx	-1.33206	0.82329	-0.44271	-0.41365	0.69902
nek2	2.66046	0.01085	2.30775	1.41167	0.0024
nek1	1.25585	0.1197	5.75088	0.32867	0.05067
sh3rf1	-1.92656	0.02093	5.20063	-0.94603	0.00548
tmem42a	1.84321	0.49867	-1.20513	0.88222	0.33846
tmem42b	1.21251	0.86186	0.07849	0.278	0.74871
pkn1b	-1.00288	1	5.83199	-0.00414	0.99596
fam110a	-4.49727	0.00318	3.21253	-2.16905	0.00052
fam110b	-20.6828	0.06446	-2.02183	-4.37036	0.02282
fam110c	-9.59802	0.02945	-0.20383	-3.26274	0.00841
pkn1a	1.48772	0.03694	6.41586	0.5731	0.01116
metap1	1.27561	0.06999	6.08098	0.35119	0.02545
mep1a.1	-1.70168	0.5184	1.2022	-0.76696	0.35824
TNFRSF11B	-1.13102	0.94235	0.63748	-0.17763	0.85798
mep1a.2	-2.06337	0.51847	-1.35043	-1.04501	0.35835
mbip	1.80835	0.00635	4.34519	0.85467	0.00123
sh3rf2	-2.03419	0.18154	2.94037	-1.02445	0.08736
SOCS3	2.3601	8e-05	7.0135	1.23885	1e-05
sytl2b	1.0869	0.9471	1.1952	0.12021	0.86415
map3k7cl	1.52023	0.65556	-0.16754	0.60429	0.49867
erf	1.10406	0.56172	6.13958	0.14282	0.40124
erh	1.23119	0.17092	7.64645	0.30005	0.08074
erg	-1.79118	0.00376	7.18129	-0.84091	0.00064
mapkbp1	-1.79717	0.04575	4.18107	-0.84573	0.01465
rbm14b	1.06252	0.74046	6.33423	0.08749	0.59464
nefma	1.90579	0.17071	0.20282	0.93039	0.08063
rbm14a	1.25101	0.27708	4.56925	0.32309	0.15334
si:ch211-198a12.6	1.58089	0.00182	5.48408	0.66074	0.00026
myh10	1.01397	0.99447	4.42592	0.02002	0.9369
GFPT2	-1.52506	0.68236	3.86919	-0.60887	0.52819
myh14	-2.21102	0.05166	0.9815	-1.14471	0.01717
syce2	3.49674	0.20997	-1.64258	1.80601	0.1056
si:dkey-7k24.5	-2.09894	0.67276	-1.86675	-1.06966	0.51749
meltf	-2.31273	0.3247	0.87988	-1.2096	0.18837
tmprss13b	-2.17726	0.22313	0.8789	-1.12251	0.11464
tmem45a	1.06027	0.90887	1.50197	0.08443	0.81052
fbln7	-1.33304	0.2724	2.8327	-0.41472	0.14964
si:dkey-57k2.7	1.10921	0.74943	3.44569	0.14954	0.60469
styx	1.04677	0.85314	5.72316	0.06594	0.73706
esd	-1.36061	0.16633	5.54987	-0.44426	0.07789
fbln1	-1.79691	0.02726	5.13834	-0.84552	0.00763
neflb	-4.09246	0.78214	-2.61725	-2.03297	0.64582
fbln5	-1.15439	0.85812	1.74674	-0.20714	0.74387
fam241a	1.16612	0.66678	1.96964	0.22172	0.51061
abi3bpb	-2.72185	0.00058	4.4772	-1.44459	6e-05
rbm15b	-1.34916	0.24267	2.61132	-0.43206	0.12838
fbln2	-4.49971	0.00344	1.40056	-2.16983	0.00057
abi3bpa	-2.05019	0.31378	3.2619	-1.03576	0.17997
azin1a	1.506	0.01506	4.2983	0.59072	0.00362
azin1b	-1.37077	0.06394	7.51393	-0.45499	0.0226
ST6GALNAC2	1	1	-2.76961	0	1
cldn10a	1.83132	0.38492	0.24756	0.87288	0.23753
tmem45b	1.62988	0.04701	2.48865	0.70476	0.01518
nckap1	-1.76182	0.0013	7.21539	-0.81707	0.00017
cldn10b	-4.11412	0.11259	5.17896	-2.04059	0.04688
axin2	-1.73861	0.06652	1.60538	-0.79793	0.02379
axin1	-1.22505	0.25337	4.97592	-0.29284	0.13613
nr2f1a	-1.59419	0.16553	4.603	-0.67283	0.07726
tacr1a	1.49976	0.35388	0.6002	0.58473	0.21201
nenf	1.01318	0.99447	4.33553	0.01889	0.93679
wnt11f2	-2.57408	1	-2.68881	-1.36406	1
etfdh	-1.9166	0.00352	6.31416	-0.93855	0.00059
DST	-2.8455	0.02859	8.04422	-1.50868	0.00809
cldn11a	-2.77469	0.00124	1.73515	-1.47233	0.00016
cldn11b	1.09903	0.97888	-0.60817	0.13623	0.91283
dhps	-1.01185	1	4.5687	-0.017	0.94534
VPS37B	1	1	-2.76961	0	1
txnipa	-1.63975	0.00578	9.36328	-0.71348	0.00109
fuca2	1.1054	0.84001	7.65833	0.14457	0.72055
ST6GALNAC5	-4.03049	0.00598	0.46299	-2.01095	0.00114
si:dkey-228d14.5	-5.08577	0.00093	5.35585	-2.34647	0.00011
cybrd1	-1.15999	0.57976	3.58904	-0.21411	0.41946
SLITRK1	-32.3495	0.03832	-1.65963	-5.01567	0.01168
ngly1	1.30838	0.08635	4.8541	0.38778	0.03321
fbxo30a	-1.25418	0.17928	4.28639	-0.32674	0.08589
fbxo30b	-1.15355	0.67723	1.96158	-0.20608	0.52241
npdc1b	1.13204	0.78347	2.66575	0.17893	0.64759
npdc1a	-1.50034	0.01381	4.92559	-0.58529	0.00324
DUT	2.77854	0	5.81269	1.47433	0
s100b	-2.33005	0.50746	0.6144	-1.22036	0.34733
tgif1	-1.46274	0.1411	3.6008	-0.54868	0.06299
s100w	1.05015	0.98604	0.4021	0.07059	0.92381
ext1c	-1.65522	0.35035	3.24827	-0.72702	0.20933
ext1b	-1.24094	0.47285	4.72721	-0.31143	0.31513
ext1a	-1.61092	0.05775	4.02965	-0.68789	0.01976
s100z	2.40746	0.08581	-0.31802	1.26751	0.03297
s100u	-3.3037	0.0003	4.26133	-1.72408	3e-05
MDGA2	-1.7442	0.08008	2.86045	-0.80257	0.03016
s100t	-1.27539	1	-2.53659	-0.35094	1
s100s	1.62257	0.90303	-2.1842	0.69828	0.80315
si:ch73-263o4.3	1.08723	0.80196	2.39145	0.12066	0.67094
C1orf210	-5.58813	0.00461	4.08003	-2.48237	0.00082
stx12l	-1.54137	0.05933	3.17549	-0.62421	0.02048
kcnj16	-4.51607	0.09041	3.82839	-2.17507	0.03524
rabif	1.1692	0.42232	4.30751	0.22553	0.26963
slc7a3b	-1.05026	0.92202	4.80548	-0.07074	0.82961
srp72	1.00973	1	6.59358	0.01397	0.94894
zgc:64022	-2.60145	0.06857	5.69918	-1.37932	0.02477
net1	-1.40053	0.08545	6.26952	-0.48597	0.03282
RTCB	-1.48653	0.58653	0.17443	-0.57195	0.42738
slc7a3a	-1.06294	0.80499	5.19685	-0.08805	0.67453
ano11	2.85145	0.12267	-1.09941	1.5117	0.05239
dlx5a	-2.46617	0.18061	-0.70759	-1.30227	0.08677
kcnj11	1.66555	0.37466	-0.32899	0.736	0.22924
kcnj14	-3.87456	0.16847	-1.62812	-1.95403	0.07918
kcnj13	-7.49579	0.01671	7.40748	-2.90608	0.00412
rab6ba	1.25648	0.62941	2.49843	0.32938	0.47206
rab6bb	-5.70392	0.00315	0.32938	-2.51195	0.00051
mbd3b	-2.5548	0.00099	3.76437	-1.35321	0.00012
xbp1	2.39046	0	7.98595	1.25729	0
mbd3a	-1.1568	0.43156	5.56347	-0.21014	0.27804
strada	-1.0306	0.93786	4.65596	-0.04349	0.85192
si:ch211-255p10.4	1.36462	0.73478	-0.29457	0.4485	0.58865
crebzf	-1.1458	0.45691	5.866	-0.19636	0.30057
sult6b1	-1.81865	0.22685	1.80073	-0.86287	0.11736
SLC34A2	-2.44658	0.66217	-1.90683	-1.29077	0.50531
ponzr6	1.21147	1	-2.47425	0.27676	1
ENTPD2	1.73648	0.0026	4.69347	0.79616	0.0004
ponzr1	1.53386	0.00781	8.02898	0.61717	0.00159
adprh	-1.8621	0.42342	-0.99554	-0.89693	0.27092
ponzr2	1	1	-2.76961	0	1
ENTPD7	1.32952	0.18636	3.50099	0.4109	0.09031
dlx4a	-1.91936	0.68956	-1.6306	-0.94063	0.53611
dlx4b	-1.01746	1	-1.14529	-0.02497	1
ces3	-11.8527	0.0065	5.23466	-3.56714	0.00126
si:ch211-248e11.2	-2.60198	0.07404	3.7714	-1.37961	0.02731
VWA5B1	-1.11551	0.71178	2.73732	-0.15771	0.56082
mbd1b	1.12932	0.47256	6.74243	0.17546	0.31486
adprm	1.11988	0.80886	2.5058	0.16335	0.6797
cerk	-1.74141	0.15702	3.42541	-0.80026	0.07244
synj2bp	-1.13484	0.68113	3.74953	-0.18249	0.52689
DXO	1.34723	0.24207	2.26375	0.43	0.12799
slmapa	-1.1071	0.57641	6.36289	-0.14679	0.41592
slmapb	2.255	0.01763	3.16061	1.17313	0.00442
cyp7b1	-7.81036	0	7.53041	-2.96539	0
si:ch1073-513e17.1	-1.61346	0.03328	4.2154	-0.69015	0.0098
panx3	-1.2058	0.92825	-0.69118	-0.27	0.83816
fosl2	-1.36599	0.30692	6.46168	-0.44994	0.17495
slc7a1a	-2.08892	0.33737	0.6716	-1.06276	0.1985
zgc:153184	3.98177	0	5.46224	1.99341	0
rras	2.13583	0	6.34724	1.0948	0
bbs9	-1.6054	0.0379	4.99639	-0.68293	0.01152
bbs7	1.39689	0.02331	5.38971	0.48222	0.00627
bbs5	-2.17255	0.01977	4.55018	-1.11939	0.0051
im:7160594	-1.38615	0.12926	4.67089	-0.47108	0.05605
trmt10a	1.18178	0.47339	3.52014	0.24096	0.31555
panx2	-2.66118	0.13869	-0.0146	-1.41207	0.06157
trmt10c	-1.2081	0.85437	-0.06468	-0.27273	0.7387
bbs4	1	1	-2.76961	0	1
wfikkn1	-13.8204	0.003	1.53382	-3.78873	0.00048
zhx3	-1.37379	0.09031	4.76773	-0.45816	0.03518
med19a	1.13642	0.44387	6.60132	0.18449	0.28821
rrad	-1.70288	0.06915	1.39318	-0.76798	0.02504
tpbgb	-1.94342	0.23779	0.0709	-0.9586	0.12497
tpbga	-1.45517	0.43314	1.34309	-0.54119	0.27933
kcnj1b	3.13093	0.96261	-2.69034	1.64659	0.88889
zgc:64002	-1.34567	0.57128	4.02092	-0.42833	0.41081
nufip2	-1.08471	0.78196	3.92146	-0.11731	0.64177
rom1a	-1.37002	0.87726	-1.4178	-0.45419	0.76941
rom1b	-1.33063	0.8094	-0.99997	-0.4121	0.68064
ano2a	1.13934	0.96456	-1.39108	0.1882	0.892
tpbgl	2.0728	0.93085	-2.54917	1.05158	0.84284
trmt112	1.88673	0.00694	3.03408	0.91588	0.00137
neu1	1.05438	0.80886	6.99341	0.07639	0.67973
rapgef1b	1.36042	0.18233	5.63867	0.44405	0.0878
neu4	-3.14362	0.04737	2.644	-1.65243	0.01533
trim46a	-1.37379	0.83968	-1.68453	-0.45816	0.71993
dhx9	1.45402	0.03545	6.9111	0.54005	0.01061
rapgef1a	1.77068	0.00028	6.79013	0.8243	3e-05
dhx8	1.17974	0.29524	6.76794	0.23847	0.1666
trim46b	-1.69684	0.44739	-0.77552	-0.76285	0.29148
glud1b	1.03236	0.93775	9.4589	0.04594	0.85175
glud1a	-1.61744	0.01984	7.69059	-0.69371	0.00513
dlx6a	1.40167	0.72841	-1.68111	0.48715	0.58041
bbs1	-2.06686	0.00292	3.64461	-1.04744	0.00047
grb7	-2.66204	0.00826	0.68753	-1.41253	0.00169
cetp	-1.28892	0.28782	4.90947	-0.36616	0.16106
rnpepl1	-1.39787	0.10436	3.98725	-0.48323	0.04234
bbs2	1.17421	0.6625	4.39825	0.23169	0.50568
mbpb	1.0664	0.7803	6.46602	0.09275	0.63974
mbpa	-2.10123	0.51226	0.94317	-1.07123	0.35227
suco	1.52317	0.0592	6.53965	0.60708	0.02043
stx11a	1.15969	0.53647	3.93864	0.21374	0.37535
sb:cb470	-6.35468	0.01015	1.99179	-2.66782	0.00219
ndufs8a	-1.33713	0.19445	5.19623	-0.41914	0.09522
sufu	-1.01683	0.96482	5.89096	-0.02408	0.89259
rad18	1.18446	0.42776	5.05079	0.24423	0.27484
med13b	1.05385	0.7825	6.12652	0.07568	0.64621
ifitm5	-1.43479	0.97434	-2.00039	-0.52084	0.90612
IER3IP1	1.81851	1e-05	5.15623	0.86275	0
med13a	1.62202	0.02048	6.77214	0.69779	0.00534
rad17	-1.06557	0.83072	5.07566	-0.09162	0.70904
mixl1	1.95665	0.41235	-1.6319	0.96839	0.26115
nfatc2ip	1.01114	1	3.73279	0.01598	0.95172
nlrc3l	1.25473	0.18061	6.51299	0.32738	0.08679
zgc:77375	-1.06635	0.9751	-0.43299	-0.09267	0.90757
HYAL2	-1.44998	0.07232	5.44989	-0.53603	0.02652
slc7a8a	-1.26246	0.2176	6.85925	-0.33624	0.11068
slc7a8b	-1.91915	0.02606	3.49355	-0.94047	0.00722
sphk2	-1.48007	0.07049	2.89424	-0.56567	0.02567
cux2b	-2.97838	0.00175	3.21144	-1.57453	0.00025
kcnj3a	-1.24195	0.28716	3.8457	-0.3126	0.16059
cyp7a1	-9.30088	0.01379	5.03833	-3.21737	0.00324
nkx2.2a	13.0377	0.00052	-0.8745	3.70461	6e-05
nkx2.2b	1	1	-2.76961	0	1
cux1a	-1.2203	0.27571	5.82694	-0.28723	0.15228
cux1b	-1.01221	1	7.44724	-0.01751	0.94755
ctsla	1.36455	0.11751	8.06398	0.44843	0.04948
NEDD8	1.56649	0.00984	5.19272	0.64753	0.00211
dlx3b	-1.83254	0.51433	-0.24873	-0.87384	0.35411
prickle2b	-3.03227	0.03267	4.23241	-1.6004	0.00959
dlx2b	-1.23537	0.85596	-0.95237	-0.30494	0.74122
srp54	1.41654	0.02333	7.56778	0.50237	0.00627
prickle2a	1.25293	0.54986	3.04191	0.32531	0.38831
nexn	-10.3163	0.0417	1.39247	-3.36686	0.013
bxdc2	2.27035	1e-05	5.36297	1.18291	0
zgc:64051	4.0615	0	8.36107	2.02201	0
dlx2a	-4.23702	0.78214	-2.60996	-2.08305	0.64582
rabl2	-2.7107	1e-05	5.54339	-1.43867	0
rabl3	1.26783	0.44236	2.94765	0.34236	0.28691
nkx2.4a	3.44703	0.56724	-2.41589	1.78535	0.4068
prickle1b	-1.51766	0.63313	2.68479	-0.60185	0.47582
nkx2.4b	5.11375	0.42862	-2.28623	2.35438	0.27563
dlx1a	-3.14316	0.58288	-2.31389	-1.65221	0.42244
ela2	-14.7298	0.05441	2.21539	-3.88066	0.01829
srp68	1.24358	0.13595	6.22193	0.3145	0.05999
si:dkey-84o3.6	-1.01178	1	3.28236	-0.01689	0.97166
hccsb	1.15658	0.43899	5.33244	0.20987	0.28411
nucb2a	1.54295	0.01378	6.43854	0.62569	0.00323
chpfa	-1.58301	0.0746	3.0482	-0.66267	0.02759
pdxkb	1.01096	1	3.38651	0.01573	0.96025
pdxka	-5.06187	0	5.15685	-2.33967	0
RTKN	-3.12235	0	4.7879	-1.64263	0
rad50	1.47974	0.00742	6.0223	0.56534	0.00149
cspg4	-1.01133	1	1.12767	-0.01625	0.99139
rad51	2.08802	0.00051	3.89873	1.06214	5e-05
si:ch73-42p12.2	1.73397	0.00679	2.85578	0.79408	0.00134
rad52	1.29404	0.20945	4.00361	0.37188	0.10526
gprc5c	-2.3117	0.20169	4.65214	-1.20895	0.10002
fah	-1.84392	0.02243	4.88246	-0.88278	0.00596
CFAP300	-3.36075	0.11715	4.74	-1.74878	0.04929
zgc:55943	1.64249	0.72772	-1.68663	0.71588	0.57962
ldlrap1a	1.74912	0.31554	3.52496	0.80663	0.18125
ldlrap1b	1.3601	0.02232	5.56203	0.44371	0.00592
fap	-1.03979	0.97805	5.88257	-0.05629	0.91172
sema4ga	-3.67923	0.01175	2.86495	-1.8794	0.00266
rchy1	1.15515	0.45848	3.82107	0.20808	0.30197
sema4gb	-4.18094	0.00012	2.22814	-2.06383	1e-05
plat	-1.51378	0.11059	6.49074	-0.59816	0.0457
PAMR1	2.84564	0.09555	-0.41686	1.50875	0.03779
senp3a	1.81325	0.00487	2.90668	0.85858	0.00088
senp3b	1.79146	0.00758	4.28861	0.84114	0.00153
si:dkey-159a18.1	1.91607	0.12542	4.8192	0.93815	0.05393
lmx1al	-3.30268	0.04491	-0.05387	-1.72364	0.01429
plaa	1.73598	0.00069	4.94974	0.79575	8e-05
ypel3	-1.56559	0.04839	5.476	-0.64671	0.01573
ypel5	-1.25908	0.17449	5.14802	-0.33237	0.08307
aagab	1.19378	0.39384	4.93546	0.25554	0.24583
zgc:153115	1.09068	0.78949	3.53932	0.12523	0.65539
fbl	1.95012	4e-05	6.96105	0.96357	0
si:ch211-207d6.2	2.62742	0.00596	5.59246	1.39365	0.00113
lmx1bb	-1.47269	0.45638	2.43677	-0.55845	0.30004
lmx1ba	-2.04072	0.12003	2.06626	-1.02908	0.05087
PHAF1	-1.00474	1	6.0768	-0.00682	0.97791
txn2	-1.17949	0.42085	4.88666	-0.23816	0.26846
desi1b	1.13138	0.49914	5.73841	0.17809	0.33903
RTN1	-1.20034	0.61251	3.19151	-0.26345	0.45431
CHAT	-2.59137	0.31198	-0.71167	-1.37372	0.17846
desi1a	-3.71306	0.15629	-1.29778	-1.89261	0.07202
sun1	-1.65615	0.00106	5.59138	-0.72784	0.00013
mst1ra	-2.23725	1e-05	4.05022	-1.16173	0
mst1rb	-4.88059	0.03263	6.8425	-2.28706	0.00957
elf3	1.26615	0.80029	6.13094	0.34045	0.66853
elf1	1.45045	0.0956	7.71087	0.5365	0.03783
grk3	1.90606	0.00017	5.92799	0.93059	1e-05
grk4	1.41942	0.43899	3.60786	0.5053	0.28412
gdpd5a	-3.82523	0.00017	2.90395	-1.93555	1e-05
grk5	1.24915	0.30948	4.30875	0.32094	0.1767
gdpd5b	-1.87381	0.00021	4.54267	-0.90597	2e-05
grk6	1.2974	0.23989	7.20557	0.37562	0.12643
gprc6a	1.22529	0.99095	-2.01332	0.29312	0.93094
aldoca	2.54691	0.54182	-2.34979	1.34875	0.38069
hoxd9a	-2.2028	0.06381	1.00377	-1.13934	0.02252
hccsa.1	-1.42974	0.07227	4.54132	-0.51575	0.02649
psd3l	1.40436	0.01431	5.47756	0.48991	0.0034
pld6	-1.55298	0.73287	-1.63015	-0.63504	0.58651
pld7	2.48277	0	6.1572	1.31195	0
STT3B	-1.15596	0.51075	6.59156	-0.20909	0.3508
pld2	1.06385	0.86922	4.15023	0.08929	0.75911
pld3	2.34319	0	7.06488	1.22848	0
si:dkey-100n19.2	-1.83818	0.50434	0.7124	-0.87828	0.34425
CHD4	-2.6257	0	6.56156	-1.3927	0
sybl1	-1.08032	0.78176	3.80738	-0.11146	0.64142
zgc:153169	-1.23065	0.69483	1.64559	-0.29943	0.54186
slc7a11	6.94672	0	4.24095	2.79633	0
rrm1	2.22224	0.00019	7.77524	1.15201	2e-05
fer	-2.10783	0.0001	5.19028	-1.07576	1e-05
fes	1.00593	1	4.94765	0.00854	0.96448
plek	1.97119	0.00811	7.78678	0.97906	0.00166
fev	-1.35421	0.81158	-0.27583	-0.43745	0.68335
zic5	7.16253	0.35561	-2.54922	2.84047	0.21398
zic4	-3.09203	0.39583	-0.76047	-1.62855	0.24754
zic6	2.38872	0.13551	-1.09624	1.25624	0.05968
anpepb	-9.41366	0.00083	6.23436	-3.23476	0.0001
st6gal1	-1.44992	0.51799	-0.12188	-0.53598	0.3578
senp7b	-1.16999	0.54618	3.66315	-0.22649	0.38509
grm3	2.29427	0.05987	-0.43254	1.19803	0.02076
grm4	-2.8646	0.04256	3.564	-1.51833	0.01333
zic1	1.74583	0.19548	-0.38239	0.80392	0.09592
hnf1ba	-3.09216	0.13591	7.40373	-1.62861	0.05996
rubcnl	-1.04679	0.89567	6.01795	-0.06597	0.79345
zic3	1	1	-2.76961	0	1
trhr2	98.1363	0	-0.89189	6.61672	0
fosab	-2.5141	0.09627	6.06444	-1.33004	0.03818
slc31a2	-1.22595	0.43883	4.12031	-0.2939	0.28392
fosaa	2.78085	0	4.68164	1.47553	0
hunk	-2.17963	0.22075	-0.67762	-1.12409	0.11299
slc31a1	-1.11565	0.60064	6.65776	-0.15789	0.44165
sema4ba	-1.89449	0.00457	3.54459	-0.92181	0.00082
fgb	-4.05047	0.03399	5.80498	-2.01809	0.01006
trhra	-1.56124	0.86021	-2.29611	-0.64269	0.74676
trhrb	1	1	-2.76961	0	1
fgg	1.71842	0.53272	-0.53079	0.78108	0.37161
stub1	1.26543	0.10887	4.93083	0.33962	0.04475
hoxd3a	-2.57164	0.00355	1.75405	-1.36269	0.00059
si:ch211-87m7.2	1.52538	0.00752	4.50329	0.60917	0.00151
zgc:92912	19.1566	0	1.3324	4.25977	0
zgc:92907	-1.23972	0.34104	5.73139	-0.31001	0.20174
cyb5b	2.36127	0	4.32937	1.23956	0
cyb5a	-7.46099	0.00013	8.11731	-2.89937	1e-05
chpf2	1.74126	0.00072	4.05286	0.80013	8e-05
ACVR1C	-2.49517	0.02389	3.61706	-1.31914	0.00648
ntrk1	-1.55741	0.71459	-1.14435	-0.63914	0.56409
slc44a2	1.198	0.55623	7.50563	0.26063	0.39546
plod2	1.65233	0.06161	3.92681	0.72451	0.02155
sema4aa	-1.10419	0.76874	6.12716	-0.14298	0.62741
sema4ab	1.696	0.00046	6.22887	0.76214	5e-05
slc44a4	-3.19534	0.1196	7.27711	-1.67597	0.05062
plod3	-1.16702	0.51847	5.6679	-0.22283	0.3584
crebrf	-1.64021	0.0162	5.51173	-0.71388	0.00396
lrtm2a	-1.71633	0.27326	0.33279	-0.77933	0.15035
hoxd4a	1.25256	0.77945	-1.26171	0.32487	0.63874
grna	1.32067	0.1344	7.52557	0.40127	0.05898
suz12b	1.49123	0.00767	5.72629	0.57651	0.00155
grnb	-1.45191	0.02568	7.71172	-0.53795	0.00707
mcfd2	1.56176	0.02517	4.57499	0.64317	0.00691
rrn3	1.04972	0.80499	5.06198	0.07	0.67465
sumo3a	1.9999	0	6.7544	0.99993	0
INAFM2	-3.70813	0.02206	-0.43865	-1.89069	0.00585
si:ch73-215d9.1	-8.38721	0.00041	1.57449	-3.06819	4e-05
ankrd34bb	-9.05841	0.051	-0.56707	-3.17926	0.01687
ankrd34ba	-11.568	0.17625	-2.30523	-3.53207	0.08412
suox	-2.53882	0.00061	3.83719	-1.34416	7e-05
islr2	-8.75683	2e-05	0.17006	-3.13041	0
PNMT	-7.77185	0.0004	2.73309	-2.95826	4e-05
bcan	2.45931	0.2295	-1.69263	1.29825	0.11917
kansl2	-1.05067	0.86237	5.43115	-0.07131	0.74947
ell2	2.45334	1e-05	7.05918	1.29475	0
kansl3	-1.07233	0.75793	6.40262	-0.10075	0.61352
TMEM200C	-3.27339	0.17146	-0.72467	-1.71078	0.08108
cep170aa	1.57924	0.0131	4.64995	0.65923	0.00304
cep170ab	-1.22826	0.80853	-0.89294	-0.29661	0.67917
ABAT	-2.3742	0.19787	3.7904	-1.24744	0.09754
ENO2	-1.56424	0.54539	0.19183	-0.64546	0.38422
GPR174	1.94661	0.00231	5.08068	0.96096	0.00035
plk3	-1.13016	0.76021	7.88923	-0.17653	0.61632
plk4	1.99509	0.00517	4.20361	0.99646	0.00095
GPR173	1.2174	0.85868	-2.08462	0.28381	0.74457
ubtfl	-1.36801	0.05013	6.71584	-0.45208	0.01649
nfe2	-1.81939	0.10466	5.07653	-0.86346	0.04249
nedd4a	-1.32731	0.11102	5.47345	-0.40851	0.04595
RPL35	1.1973	0.48545	10.2603	0.25979	0.32612
RPL38	1.29883	0.2896	11.0263	0.37722	0.16247
nedd4l	-3.09668	1e-05	6.86689	-1.63072	0
ANKS1A	-1.01766	0.96315	6.36677	-0.02525	0.88985
grpr	-2.72434	0.30552	-1.50299	-1.44591	0.17402
si:dkey-154p10.3	-1.17103	0.75502	2.437	-0.22778	0.61032
elk3	1.47186	0.02122	5.95604	0.55764	0.00557
ankzf1	-1.11153	0.70106	4.96906	-0.15254	0.54903
elk1	-1.31738	0.21131	4.06633	-0.39767	0.10651
si:dkey-71b5.7	-1.35268	0.80217	-1.35432	-0.43582	0.67128
fam107b	1.55597	0.05005	7.97682	0.63781	0.01646
RPL22	1.34691	0.1074	7.59105	0.42965	0.04393
MED9	1.6915	0.00344	3.52195	0.75831	0.00057
inhbab	-1.14298	1	-2.41173	-0.1928	1
MED4	2.04156	0.00028	2.9808	1.02968	3e-05
ar	-8.44461	0.00037	6.70854	-3.07803	4e-05
c4	-1.04421	0.89781	7.29658	-0.06242	0.79636
c5	-7.18548	0	2.64233	-2.84508	0
RNF126	-1.00966	1	5.09929	-0.01387	0.95953
c6	-1.63048	0.08426	9.82596	-0.7053	0.03226
c9	3.01359	0.42743	0.58437	1.59149	0.27457
rrp9	1.77897	7e-05	5.55693	0.83104	0
rrp8	1.2942	0.18441	4.28933	0.37207	0.08905
RNF122	1.26105	0.40845	2.94416	0.33462	0.25794
folr	-4.45755	0.04662	2.0545	-2.15625	0.01502
elk4	1.07289	0.70863	4.93642	0.10151	0.55747
pstpip2	1.25195	0.39157	7.06051	0.32418	0.24379
crebbpb	-1.01473	0.97832	6.40841	-0.02109	0.91218
crebbpa	-1.23126	0.2195	6.90081	-0.30013	0.11209
VPS26B	1.31833	0.05639	6.30998	0.39871	0.01917
si:ch211-194e15.5	-1.43406	0.3913	2.02913	-0.5201	0.24287
rps15a	1.47857	0.02995	6.06975	0.56421	0.00858
inhbaa	1.90504	0.27825	0.38231	0.92982	0.15405
styxl1	-2.38762	0.11876	1.97884	-1.25558	0.05015
renbp	-1.66047	0.00113	6.25226	-0.73159	0.00015
lonp1	1.56881	0.04661	5.19799	0.64967	0.01501
rrs1	1.93363	0.00075	4.34329	0.95131	9e-05
lonp2	-2.17925	0.00133	5.03812	-1.12383	0.00018
topbp1	1.25511	0.23116	4.21138	0.32781	0.12032
flr	-2.48631	0.00902	3.62371	-1.31401	0.00189
cp	-1.58086	0.4725	0.75877	-0.66071	0.31477
GPR137B	-1.26219	0.33017	4.8526	-0.33592	0.19299
RPL3L	-1.25938	0.5184	4.38562	-0.33271	0.35826
PRRC2B	-1.05874	0.77865	7.72535	-0.08235	0.63781
cs	-1.13888	0.55658	7.37307	-0.18762	0.39599
tinf2	-1.14483	0.4819	4.59691	-0.19513	0.323
GPR180	3.10451	0.00336	0.65345	1.63437	0.00056
CPEB4	-1.24441	0.26014	5.14119	-0.31546	0.14088
elp6	1.04274	0.8945	3.56207	0.06037	0.79172
elp5	1.30947	0.17996	4.26337	0.38898	0.08637
elp4	-1.06792	0.81302	4.2745	-0.09481	0.6853
MEI1	1.01246	1	0.04779	0.01786	0.99903
elp3	1.38753	0.06328	4.75302	0.47252	0.02228
mcee	1.07237	0.83515	3.40197	0.10081	0.71414
elp2	1.31219	0.20712	4.38469	0.39198	0.1037
gorasp1a	1.29794	0.26683	3.82873	0.37622	0.14551
elp1	-1.16081	0.59124	5.60577	-0.21513	0.43218
plp2	2.37101	0	5.08705	1.2455	0
ubtd2	-1.17222	0.58486	3.18596	-0.22924	0.42564
f2	-4.6856	1e-05	5.47696	-2.22823	0
f5	-4.05363	0.01039	8.10941	-2.01922	0.00227
RNF157	-5.34013	0.02335	4.03357	-2.41687	0.00629
f7	-4.76698	0	1.94285	-2.25307	0
f8	-1.45345	0.09406	5.65264	-0.53948	0.03708
elob	1.57272	0.00076	6.5838	0.65326	9e-05
en1b	-1.89435	0.92199	-2.47285	-0.9217	0.82951
eloa	-1.14184	0.41759	6.38474	-0.19137	0.2656
en1a	-1.42647	1	-2.13412	-0.51245	1
ENSA	-1.40608	0.21568	2.85548	-0.49168	0.10948
cnga2b	1.56777	0.64871	-0.88911	0.64872	0.49139
GPR139	-1.21804	0.84996	-1.29635	-0.28456	0.73262
RNF152	-1.24434	0.66915	0.15084	-0.31539	0.51337
dynlrb2	-1.18725	0.46963	6.12003	-0.24763	0.31219
EN1	1	1	-2.76961	0	1
si:ch211-105j21.9	-1.27388	0.31912	6.75915	-0.34923	0.18421
ctbp2a	-1.17586	0.39751	4.78494	-0.23371	0.24906
tmem50a	-1.80352	0.00033	7.88353	-0.85082	3e-05
pllp	1.16342	0.8134	0.8918	0.21838	0.68614
cx52.7	-2.25007	0.84356	-2.39834	-1.16997	0.72502
cx52.6	3.09655	0.96261	-2.692	1.63066	0.88889
cnga1a	-5.36204	0.00708	-0.08543	-2.42278	0.00141
myef2	1.21509	0.21511	6.39065	0.28107	0.10905
cx52.9	1.30676	0.98708	-2.02173	0.386	0.92535
vstm4b	-1.89625	0.00061	3.33457	-0.92315	7e-05
h1m	1.82188	0.73897	-1.64381	0.86543	0.59289
vstm4a	1.08315	0.92173	1.92663	0.11523	0.82765
cfl1	2.43384	0	10.9691	1.28323	0
dio2	-18.5491	0.00014	4.92256	-4.21328	1e-05
cfl2	-1.63238	0.01597	4.36666	-0.70698	0.00389
dio1	-3.36727	0.00018	4.60324	-1.75158	2e-05
nfatc2a	3.01854	1e-05	5.53826	1.59385	0
tmem51b	-2.33106	0.21455	2.93943	-1.22098	0.10864
GPR151	-2.58786	1	-2.68774	-1.37176	1
myo10l1	-1.89849	0.04286	2.57886	-0.92485	0.01344
acss2l	-1.6371	0.25211	4.46842	-0.71114	0.13516
pank2	1.13906	0.54313	5.57978	0.18784	0.38204
pank4	-1.52434	0.01203	5.55599	-0.60818	0.00274
usp43b	-1.23924	0.74131	1.61486	-0.30946	0.59591
usp43a	-2.56054	0.0306	4.53806	-1.35645	0.00881
nfic	1.57152	0.00121	6.55947	0.65216	0.00016
nfia	-1.62202	0.11232	3.21319	-0.6978	0.04672
stard7	-1.22498	0.16249	5.9134	-0.29275	0.0756
fosb	-1.28838	0.5432	3.60904	-0.36555	0.38212
stard8	1.40292	0.18062	3.69391	0.48844	0.08681
stard3	1.585	0.00101	5.03817	0.66449	0.00013
stard5	1.85722	0.02286	1.13645	0.89315	0.00611
nfatc3a	-1.29106	0.14733	4.98478	-0.36855	0.06663
stard4	-1.72893	0.23309	2.2404	-0.78988	0.12156
nfatc3b	1.10234	0.68439	4.81208	0.14057	0.53034
casq1a	-56.3385	0.0012	7.80177	-5.81605	0.00016
RNF146	-1.28623	0.37818	2.89846	-0.36314	0.23217
GPR141	1.07597	0.7841	5.33161	0.10563	0.64864
casq1b	-27.2341	0.01375	6.91213	-4.76734	0.00322
RNF145	1.24872	0.17604	6.44088	0.32045	0.084
cdc37l1	-1.09925	0.69436	4.63031	-0.13653	0.54132
en2b	-2.58786	1	-2.68774	-1.37176	1
en2a	9.96161	0.22149	-2.46673	3.31638	0.11357
crebl2	-1.05581	0.86457	4.84545	-0.07835	0.75269
lratd2	-4.49406	0.21645	-1.23403	-2.16802	0.10996
GPR149	1.03177	1	-0.1627	0.04513	0.95673
lratd1	-2.47841	0.32581	1.55555	-1.30941	0.18935
cnga3b	-6.05328	0.06865	-0.90913	-2.59772	0.02482
si:zfos-223e1.2	-13.4567	0.11102	-2.23942	-3.75025	0.04594
ccn1l2	-1.73162	0.02838	3.54131	-0.79212	0.00802
cnga3a	-2.24597	0.31109	1.61158	-1.16734	0.17779
ccn1l1	-1.95776	0.7841	-2.19777	-0.9692	0.64863
si:dkey-72l14.4	-1.07659	0.76163	5.02463	-0.10647	0.61841
gchfr	-4.46398	0	5.82433	-2.15833	0
si:dkey-72l14.3	5.19333	0.30613	-2.30074	2.37666	0.17444
camta1b	1.3281	0.44655	0.70178	0.40936	0.29066
SERTM1	1	1	-2.76961	0	1
apcdd1l	-5.50408	0.00468	2.1937	-2.4605	0.00084
vstm2l	-1.98215	0.60757	-0.59685	-0.98707	0.44934
RNF19A	-1.02558	0.94693	4.50027	-0.03643	0.86384
plp1b	-3.3232	0.17071	-0.12741	-1.73257	0.08063
plp1a	-1.79408	0.33452	0.60376	-0.84325	0.19631
gpnmb	-1.50206	0.68135	3.62042	-0.58694	0.52714
rbm24b	1.07461	0.96416	0.56225	0.10382	0.89122
rbm24a	-1.5589	0.31725	0.39679	-0.64053	0.18272
pwp2h	1.02304	0.97472	4.43134	0.03287	0.90675
frk	1.30478	0.15378	6.46332	0.3838	0.07049
RNF43	-2.71753	0.07064	2.89608	-1.4423	0.02573
ik	1.25769	0.09998	6.41661	0.33078	0.03995
si:ch211-183d21.1	-1.39729	0.32917	3.85482	-0.48263	0.19207
pls3	1.21523	0.41386	5.16061	0.28123	0.26248
oip5	1.54861	0.08311	3.96045	0.63098	0.03165
pls1	-5.22047	0.00084	3.34584	-2.38418	0.0001
RNF41	-1.31592	0.14831	5.1462	-0.39607	0.06724
fetub	-1.64072	0.7252	0.48333	-0.71433	0.57658
im:7145024	1.20837	0.35961	3.40412	0.27307	0.21705
alg10	1.24401	0.16747	4.56924	0.31499	0.07855
schip1	-1.18869	0.65797	2.74972	-0.24937	0.50098
alg12	1.54447	0.00435	5.37862	0.62711	0.00076
tmem54a	-3.61176	0.00282	2.05814	-1.8527	0.00045
alg11	1.01993	0.96048	5.00652	0.02848	0.88215
tmem54b	5.26008	0.58315	-2.61511	2.39508	0.4236
alg14	1.01594	1	2.81539	0.02282	0.94807
alg13	1.35535	0.69972	0.02773	0.43866	0.5473
kazald3	1.48346	0.26351	2.99715	0.56896	0.14316
rbm25b	1.05512	0.79539	7.00584	0.07741	0.66331
rbm25a	-1.03085	0.94315	6.57914	-0.04383	0.85906
IQCA1	-6.34264	0.05241	2.64426	-2.66508	0.01746
polrmt	-1.08518	0.6981	5.17328	-0.11793	0.54552
GPR119	-7.88329	0.42606	-2.43852	-2.9788	0.27327
[truncated: 15,621 more rows]

## Sheet: RT infected vs control FC
Feature	FC	FDR	logCPM	logFC	PValue
eif1	1.14668	0.39276	9.24239	0.19746	0.23552
cept1b	1.15982	0.46902	5.44202	0.21391	0.30504
cept1a	1.67645	0.00304	5.50086	0.74541	0.00046
rab8a	2.04262	2e-05	5.12473	1.03042	0
rab8b	1.68439	0.00377	4.88569	0.75223	0.0006
akap9	-1.18615	0.25687	5.87081	-0.24629	0.12951
si:dkeyp-97e7.9	-1.03765	1	-0.23102	-0.05332	1
foxo6b	3.09158	0.01957	2.28897	1.62834	0.00468
LURAP1L	1.05528	0.95621	0.49247	0.07762	0.87921
cdc42se1	3.99058	0.00753	0.70032	1.9966	0.0014
eif6	1.30051	0.06807	5.00155	0.37907	0.02299
eif5	-1.48755	0.05532	8.89474	-0.57294	0.01762
fli1a	-1.61109	0.0135	6.31186	-0.68803	0.00293
fli1b	1.87128	1e-05	8.22737	0.90403	0
il2rb	1.20522	0.47435	4.22121	0.26929	0.30975
hnrnph1l	1.64075	0.0005	6.6626	0.71436	5e-05
rab7a	1.45853	0.01553	5.75922	0.54451	0.00347
rab7b	1.1487	0.53001	4.25028	0.2	0.36132
si:dkey-103g5.3	1.22777	1	-1.63531	0.29605	1
pid1	2.20262	0.00012	3.57594	1.13922	1e-05
uxs1	1.43692	0.00472	6.00387	0.52298	0.00079
nsmfb	1.0553	0.95702	1.73213	0.07765	0.88091
cdc23	1.04308	0.88435	4.19724	0.06084	0.777
cdc20	1.61068	0.00081	7.04191	0.68767	9e-05
cdc26	1.01754	1	2.86971	0.02509	0.95381
cdc27	1.10605	0.5596	6.64357	0.14542	0.38994
si:dkey-103i16.6	1.19248	0.42103	3.64684	0.25397	0.25972
nsmfa	6.5768	0.05275	-0.01503	2.71739	0.01658
tut1	1.18429	0.40681	3.76319	0.24403	0.24721
tsc22d3	1.45544	0.58907	7.17254	0.54146	0.41942
rab6a	-1.19099	0.27815	6.76559	-0.25216	0.14494
ofd1	1.27866	0.15027	4.86567	0.35464	0.06352
pdcd10b	1.05987	0.81816	5.43312	0.08389	0.69263
pdcd10a	1.06196	0.72614	7.22404	0.08673	0.57676
rab5b	1.09207	0.62351	6.14193	0.12706	0.4578
rab5c	1.24547	0.13467	7.94619	0.31669	0.05502
pcsk7	1.19277	0.52373	3.87684	0.25432	0.35571
flii	1.45415	0.00678	5.56368	0.54018	0.00123
RDH10	-2.11927	0.0237	3.01152	-1.08357	0.00595
ubash3bb	3.87341	2e-05	2.98909	1.9536	0
srp9	1.39943	0.04544	4.11415	0.48484	0.01365
pcsk2	-1.34937	0.60926	1.90708	-0.43229	0.44054
ubash3ba	2.06647	4e-05	5.76076	1.04717	0
pcsk1	1.64379	0.19986	2.14251	0.71702	0.09224
cfh	-6.64011	0	7.71673	-2.73121	0
cdc16	1.2896	0.07791	5.62243	0.36692	0.02721
zfat	1.06106	0.82007	4.79422	0.08551	0.69471
sh3tc2	-1.7634	1e-05	6.10908	-0.81836	0
foxo3a	-2.59279	0.0227	4.99422	-1.37451	0.00565
foxo3b	1.01021	1	6.74487	0.01466	0.94872
pif1	1.38025	0.14626	3.66725	0.46493	0.06133
meox2b	-1.75906	0.24673	1.29388	-0.8148	0.12278
meox2a	1.03652	0.96533	2.72245	0.05175	0.89332
rab4a	-1.60934	0.004	4.59913	-0.68647	0.00065
rab4b	1.5955	0.0002	6.45833	0.67401	2e-05
st13	1.14523	0.42103	7.4079	0.19563	0.25972
si:dkey-24l11.2	1	1	-2.26957	0	1
STRN	2.02876	0	6.3038	1.0206	0
timd4	1	1	-2.26957	0	1
tfe3b	-1.02714	0.93619	5.60176	-0.03863	0.84816
srpx	4.8814	0.19047	-1.77277	2.28729	0.08669
pigs	1.20144	0.35413	5.65468	0.26476	0.20411
dffb	1.0466	0.82754	6.04683	0.0657	0.70356
dffa	1.23096	0.38199	3.73666	0.29978	0.2265
pigt	1	1	-2.26957	0	1
pigu	-3.51209	0.01388	3.30064	-1.81233	0.00302
tfe3a	-1.19011	0.35176	6.59941	-0.25109	0.20226
pigo	1.08718	0.79582	3.06267	0.12059	0.66423
pigp	-1.14359	0.53693	5.06484	-0.19357	0.36786
pigq	-1.44806	0.01897	4.97836	-0.53412	0.0045
cdk5r2b	-3.43001	0.09249	-0.16544	-1.77821	0.03393
pigv	1.42307	0.23542	1.85045	0.50901	0.11505
pigw	1.37018	0.29532	2.24862	0.45436	0.15773
pigx	-1.06153	0.82795	5.05016	-0.08615	0.70396
nedd9	2.56045	0	6.23828	1.3564	0
pigb	1.39612	0.06147	5.0773	0.48142	0.02017
MYBPC3	-1.54592	0.26078	1.32515	-0.62846	0.13229
pigc	1.61987	0.06026	2.47818	0.69588	0.01964
chi	2.35101	0.00033	9.2248	1.23328	3e-05
KCND3	2.81593	0.00639	2.32225	1.49361	0.00115
aldob	-2.48991	0.03379	10.2916	-1.3161	0.00932
nedd1	1.09594	0.59896	6.09447	0.13216	0.43031
chm	1.28979	0.10669	6.24322	0.36714	0.04074
pigk	1.1748	0.28678	5.67276	0.23242	0.15123
ankdd1a	2.28056	0.03904	0.86878	1.18939	0.01121
ankdd1b	2.4576	0.04349	2.61375	1.29725	0.01287
pigf	-1.10905	0.67345	4.28849	-0.14932	0.51319
pigh	-1.59842	0.00803	4.51982	-0.67665	0.00152
irge4	1.7892	0.88898	-1.85377	0.83931	0.78323
cdk5r1b	-2.1705	0.7926	-2.00379	-1.11803	0.65974
gfpt2	1.93394	0.06877	5.41821	0.95154	0.02332
rbm33a	-1.14477	0.5157	6.63354	-0.19505	0.34825
SYNPO2	1.37459	0.16253	4.37803	0.459	0.07008
ror2	-1.46798	0.27355	3.61088	-0.55383	0.14162
KCNA3	-1.97722	0.88928	-1.82982	-0.98348	0.78378
ror1	-1.64532	0.2624	4.21552	-0.71837	0.13346
cin	-1.01716	0.99087	3.22201	-0.02455	0.9325
ncdn	-1.08498	0.74681	3.72076	-0.11767	0.60214
tmem63c	3.82136	0	5.01023	1.93409	0
tmem63a	1.2733	0.1608	5.61519	0.34857	0.06913
ADAM23	-1.2016	0.33299	6.42296	-0.26496	0.1868
si:ch211-168f7.5	1.54654	0.34358	1.69729	0.62905	0.19567
si:rp71-39b20.4	2.51166	1	-2.20303	1.32864	1
STX2	-3.34125	0.02706	1.36792	-1.74039	0.00703
SPDEF	-1.42807	0.29658	2.22141	-0.51407	0.15877
MBD3	-1.26864	0.22505	4.7777	-0.34328	0.10825
MBD5	-1.99116	0.00437	3.44341	-0.99361	0.00072
mrps9	1.13421	0.57046	5.93668	0.18169	0.40138
KCNB2	-3.09672	0.09627	-0.06724	-1.63074	0.03567
rab9b	-1.25751	0.50095	3.20749	-0.33057	0.33383
gopc	1.21341	0.27447	4.85918	0.27907	0.14233
KIAA2013	-1.15071	0.33368	6.10656	-0.20253	0.18745
marveld2b	1.87025	0.08087	3.05582	0.90323	0.02855
hddc3	1.67771	0.04022	2.68199	0.74649	0.01166
akap6	-1.08021	0.87112	3.6915	-0.11132	0.75954
PKN2	-2.15121	0	4.60277	-1.10515	0
mrps6	1.09787	0.73458	3.0658	0.1347	0.58642
mrps2	1.46443	0.03045	5.56817	0.55034	0.00812
hddc2	-1.0786	0.76098	4.12768	-0.10916	0.61995
st7l	-1.25341	0.15035	5.45558	-0.32586	0.06358
KCNG3	-1.54092	0.50385	-0.09943	-0.62379	0.33645
slc35a3a	1.16595	0.50877	3.71422	0.22151	0.34167
slc35a3b	-1.31851	0.18442	4.78889	-0.3989	0.08284
sstr2a	-1.89586	0.13638	1.46697	-0.92285	0.05595
elmo3	1.53264	0.00261	5.40617	0.61602	0.00038
pin4	1.4076	0.32637	3.02466	0.49323	0.18163
shisa2a	2.76051	0.37733	-1.13263	1.46493	0.22246
shisa2b	2.10287	0.26415	-0.21321	1.07236	0.1348
got1	-2.19432	0.02654	5.73525	-1.13377	0.00687
znf609a	-1.18543	0.3059	4.69729	-0.24541	0.16655
rorb	1.40921	0.59087	0.43909	0.49488	0.42148
NEK1	1.25775	0.22733	6.27495	0.33085	0.10977
tlx3b	-1.48523	0.77938	-1.16228	-0.57068	0.64272
rorc	-3.00013	0.00578	3.22064	-1.58503	0.00101
si:ch211-168d1.3	-3.11767	0.00136	5.2785	-1.64047	0.00017
KCNH1	-1.01168	1	2.56011	-0.01675	1
KCNH4	1.01074	1	2.1739	0.01541	0.96758
KCNH7	1.34097	0.64879	0.8988	0.42328	0.48584
STX7	1.6321	4e-05	6.40285	0.70673	0
pim1	3.00635	1e-05	7.95957	1.58801	0
fn1b	1.41223	0.15416	7.02423	0.49798	0.06557
plpp2b	-1.1396	0.5737	3.57488	-0.18853	0.40444
ythdf3	1.10072	0.63603	4.73964	0.13845	0.47094
pim2	3.14297	0	7.38777	1.65213	0
yipf6	-1.6272	0.0014	6.21073	-0.70239	0.00017
nrbp2b	-2.07025	0	6.43206	-1.04981	0
pim3	-1.7262	0.03542	3.58488	-0.7876	0.0099
FBXO10	-1.64461	0.03983	3.0018	-0.71775	0.0115
clu	1.1257	0.6772	7.342	0.17083	0.51751
ythdf2	1.33164	0.02539	6.40992	0.4132	0.00651
plpp2a	-1.14697	0.55669	5.27921	-0.19783	0.38697
mydgf	1.95048	8e-05	6.03686	0.96383	1e-05
ythdf1	1.23233	0.19043	4.92077	0.30139	0.08665
ncf4	2.72543	0	5.07421	1.44649	0
MINPP1	-1.12157	0.51564	4.88703	-0.16552	0.34814
yipf1	-1.00512	1	5.53143	-0.00736	0.95922
ncf2	1.85554	0.00737	8.38306	0.89184	0.00136
ncf1	1.48757	0.02072	7.76357	0.57296	0.00502
yipf4	1.18838	0.26116	5.7809	0.249	0.13254
yipf5	1.15326	0.3945	6.3169	0.20572	0.23703
yipf2	-1.00557	1	4.0212	-0.00802	0.95755
yipf3	-1.46581	0.00412	6.72132	-0.5517	0.00067
sh2d3ca	3.03568	0	6.75379	1.60202	0
fzr1b	-1.67202	0.01894	4.6531	-0.74159	0.00448
PKP4	-1.25924	0.37684	4.35211	-0.33256	0.222
abi1a	1.21917	0.20106	6.73127	0.2859	0.09301
rbm39b	1.12463	0.5593	6.35686	0.16945	0.38958
rc3h1a	1.24057	0.2031	6.50063	0.31101	0.09436
KCNE2	-1.18183	0.96282	-1.26628	-0.24103	0.88986
FBXO48	-1.00217	1	4.25889	-0.00313	0.98986
FBXO43	1.31947	0.20023	3.62763	0.39996	0.09244
NPAS3	1.88898	0.1413	3.79128	0.91761	0.05861
serpinh1b	1.65865	0.29469	5.15816	0.73001	0.15724
serpinh1a	-1.21751	0.29585	6.14477	-0.28393	0.15822
akap8l	-1.08573	0.68609	6.13589	-0.11867	0.53009
fam131a	-2.37719	0.41959	-1.48361	-1.24926	0.25845
abi2b	-1.12461	0.45681	6.11341	-0.16942	0.29388
fam131c	-2.18776	0.24822	-0.91047	-1.12946	0.12379
secisbp2	-1.13743	0.45739	6.26339	-0.18578	0.29444
KCNF1	-1.22698	1	-1.73672	-0.29511	1
tbc1d12b	1.11415	0.74771	6.07503	0.15594	0.60334
HTR1E	17.3507	0.09723	-1.71922	4.11692	0.03619
RASL10B	1.1083	1	-1.66188	0.14835	1
dmrta2	6.71484	0.04415	-1.27468	2.74735	0.01315
sstr1a	-1.30715	0.74369	0.27273	-0.38642	0.59874
sstr1b	-2.60914	1	-2.19974	-1.38357	1
HTR1B	-4.54255	0.00165	1.27331	-2.1835	0.00021
cntn3a.1	-1.38582	0.61158	1.52412	-0.47073	0.44365
cntn3a.2	-2.56162	0.00582	2.2186	-1.35706	0.00102
cyp2ad2	-3.79723	0.00026	2.52247	-1.92495	2e-05
cemip2	1.40612	0.03353	6.34277	0.49172	0.00922
abi3b	1	1	-2.26957	0	1
abi3a	4.42095	0	7.40554	2.14436	0
SLC49A3	1.35622	0.02138	6.48587	0.43959	0.00523
PIWIL1	-1.51045	0.84731	-1.39582	-0.59498	0.72784
ONECUT2	1.48877	0.29317	1.46192	0.57412	0.15625
KCNK9	1.5156	0.55176	0.2464	0.59989	0.38207
ccl4	10.1786	0	5.60031	3.34747	0
apoda.1	6.18872	0.01922	1.45723	2.62964	0.00458
apoda.2	-1.01061	1	-2.1305	-0.01523	1
si:ch211-212k18.5	-1.51162	0.27702	2.19229	-0.59609	0.14426
cj104	1.3947	0.53085	6.94934	0.47995	0.36208
NENF	-1.21282	0.45276	4.95297	-0.27837	0.28974
HTR2A	1.09918	0.85924	1.14455	0.13642	0.74487
fstl1a	-1.62747	0.06068	4.60732	-0.70263	0.01978
osgn1	-1.55624	0.04216	4.6944	-0.63806	0.01237
ccka	-2.31713	0.7926	-2.01069	-1.21234	0.65974
lrwd1	1.29427	0.07672	5.36598	0.37214	0.02668
cpe	-1.31945	0.42123	2.79133	-0.39993	0.26008
pip4k2aa	2.04421	0	6.6371	1.03155	0
prpsap2	-2.68163	0.10388	-0.06301	-1.42311	0.03945
tbc1d10b	1.39735	0.05032	4.3809	0.4827	0.0156
cpo	-1.31452	0.68187	0.38655	-0.39454	0.52402
tbc1d10c	1.89328	0.00233	8.37171	0.92089	0.00033
VPS13A	-1.05391	0.79109	6.815	-0.07575	0.65713
VPS13B	1.10594	0.61856	7.77689	0.14527	0.4522
cpz	-1.91455	0.34918	0.36716	-0.937	0.19997
flt3	5.99381	0	7.00455	2.58347	0
sox11a	-2.53123	0.00994	2.07388	-1.33984	0.00199
flt4	-1.52884	0.00335	5.2369	-0.61243	0.00052
sox11b	-2.13615	0.00521	3.3416	-1.09501	0.00089
ciapin1	1.10754	0.54858	6.71751	0.14735	0.37944
gal3st1a	-1.89687	0.10133	4.07355	-0.92362	0.03821
BCAT1	-3.11124	0.06452	3.36305	-1.63749	0.02152
pamr1	-1.9422	0.00209	4.14093	-0.95769	0.00029
ncln	1.24187	0.21155	5.36578	0.31252	0.09988
si:ch1073-13h15.3	2.12943	0.64753	-1.50215	1.09047	0.484
ccn6	-1.84735	0.04024	2.51589	-0.88545	0.01167
fam136a	1.20318	0.42108	3.53984	0.26686	0.25984
tmbim4	-1.05255	0.90029	2.69368	-0.07389	0.79891
ccn5	1.21478	0.61097	2.25272	0.28069	0.44295
ogdhb	-1.61229	0.0221	5.7281	-0.68911	0.00546
chmp7	-1.47975	0.01429	5.75729	-0.56535	0.00313
qdpra	1.79154	0.06598	3.54919	0.8412	0.02211
ccn1	-1.80809	0.2113	5.73759	-0.85447	0.09972
chmp3	1.18883	0.29213	7.3426	0.24954	0.15534
btbd17a	-1.25652	0.85118	0.11136	-0.32943	0.73399
mcf2a	-1.61312	0.58216	-0.13469	-0.68986	0.41302
dchs1a	1.20497	0.62592	3.44531	0.269	0.46036
crf	1.26477	1	-1.95374	0.33888	1
fam135a	-1.17243	0.4276	4.54536	-0.22951	0.26576
pip4k2ca	-1.95091	1e-05	5.72475	-0.96415	0
KCNJ1	9.44017	0.20661	-1.93817	3.23881	0.09667
BBLN	1.20392	0.24487	5.45485	0.26774	0.12153
csnk2a4	1.13742	0.426	6.04304	0.18577	0.26417
crk	-1.11614	0.52501	5.58124	-0.15851	0.35676
hspg2	-1.21743	0.29305	7.11633	-0.28383	0.15605
pla2g4aa	2.5361	0.00038	3.83263	1.34261	4e-05
crp	-2.91053	0.01321	2.89022	-1.54128	0.00285
pla2g4ab	1.59317	0.02172	5.89099	0.6719	0.00535
KCNJ6	1.54122	0.40335	1.74176	0.62407	0.24449
stard3nl	-1.27842	0.14519	5.12901	-0.35437	0.06071
HTR5A	-1.07543	0.99351	0.18569	-0.10492	0.93609
DHSB	-1.40984	0.04686	8.07308	-0.49553	0.01419
s1pr4	1.55211	0.07022	5.45226	0.63423	0.02396
s1pr1	1.61123	0.19269	2.49995	0.68817	0.08801
KCNK2	1.22433	0.74895	0.36477	0.29199	0.60508
s1pr2	-1.10792	0.65956	3.64503	-0.14785	0.4979
KCNK4	-1.0415	0.99754	-0.27915	-0.05866	0.94192
CERK	-1.48868	0.03464	4.97399	-0.57403	0.00964
slc25a15b	1.20085	0.54673	2.82199	0.26405	0.37754
btbd11b	1.22544	0.54055	3.99037	0.2933	0.37095
ptp4a3b	2.05293	0.00036	3.93921	1.03768	3e-05
LGALSL	-2.54789	0.04667	1.65408	-1.3493	0.01409
lsm12a	-1.0754	0.68355	6.10188	-0.10488	0.52706
lsm12b	1.31267	0.06542	6.30722	0.3925	0.02187
pip4p1a	-1.07918	0.9167	1.2836	-0.10993	0.82126
dpyda.3	-1.52189	0.02665	6.48573	-0.60586	0.00691
ptgesl	-1.05381	0.83315	5.90204	-0.07561	0.71097
cpeb3	-1.48603	0.00908	5.07611	-0.57146	0.00177
ankk1	5.33562	0.09728	-1.47869	2.41566	0.03624
cpeb2	1.39272	0.17176	3.29998	0.47791	0.07546
LGALS3	-1.26544	0.47639	6.60661	-0.33964	0.31165
fam222ba	-2.26369	0.00019	6.34081	-1.17868	2e-05
zfr2	1.17606	0.31787	5.83635	0.23397	0.17523
si:zfos-323e3.4	-1.24687	0.64614	2.29146	-0.31831	0.48239
erap1b	2.15247	0	7.78453	1.10599	0
pdik1l	-1.09834	0.56535	5.34754	-0.13533	0.39598
ptp4a2b	1.33105	0.04615	9.07975	0.41257	0.0139
btbd10a	1.04365	0.81863	5.74878	0.06164	0.69309
ptp4a2a	-1.79012	0.00037	4.90297	-0.84006	4e-05
btbd10b	-1.18694	0.50943	7.14347	-0.24725	0.34244
ndst2a	1.20891	0.40253	4.46185	0.27371	0.24351
fam222bb	-1.18266	0.28188	5.50817	-0.24203	0.14778
akap11	-1.29703	0.08529	5.75148	-0.37521	0.03067
akap10	1.10832	0.63219	5.62498	0.14838	0.46707
ccnk	1.59167	0.00181	5.15813	0.67054	0.00024
ccnh	-1.33328	0.07941	5.3483	-0.41498	0.02791
trabd2a	1.40075	0.54589	1.34726	0.48619	0.37666
ccni	1.19105	0.23491	6.18736	0.25224	0.11476
trabd2b	-1.66231	0.23491	4.07401	-0.73319	0.11477
ccnf	1.02666	0.97788	3.2225	0.03796	0.91335
ccdc28a	-3.50972	0.0001	4.66108	-1.81136	1e-05
ccnc	1.4659	0.00424	6.2263	0.55179	0.00069
fam102aa	-1.05871	0.93269	2.13514	-0.0823	0.84318
fam102ab	-1.00124	1	4.49436	-0.00178	1
sult4a1	-3.05727	0.03483	1.33608	-1.61224	0.0097
cped1	-1.50958	0.14077	3.4211	-0.59414	0.0583
zgc:91860	-1.41721	0.07252	4.81278	-0.50305	0.02489
ndst1b	1.12195	0.51795	4.87245	0.16601	0.3503
rnf213b	1.11883	0.58003	8.44706	0.162	0.41069
scinlb	2.60442	0	10.3263	1.38096	0
scinla	-2.36096	0.03749	1.90601	-1.23938	0.01064
rplp2	1.07519	0.70534	8.53726	0.10459	0.55362
ZBTB5	-3.06006	0.06814	1.35126	-1.61356	0.02304
NKAIN4	-1.58876	0.13914	3.61957	-0.66791	0.05745
tshz3b	-1.01969	0.96698	4.39925	-0.02813	0.89608
KCNN1	-3.64439	0.02749	-0.10457	-1.86568	0.00716
adnpa	1.13054	0.44196	6.41268	0.17701	0.27887
loxl5b	-10.3766	0.00412	1.08349	-3.37526	0.00067
adnpb	1.05987	0.77474	5.52787	0.08389	0.6367
loxl5a	-9.40547	0.13727	-1.52189	-3.2335	0.05642
calcrla	-1.50595	0.08869	3.56042	-0.59068	0.03218
toporsa	4.18538	0.68187	-2.13152	2.06536	0.52484
SLC10A7	1.82024	0.00043	4.50842	0.86413	4e-05
YES1	-1.1891	0.54087	3.43745	-0.24987	0.37132
lactb	1.01494	0.98908	4.24915	0.02139	0.92993
tshz3a	1.34443	0.29849	2.98576	0.42699	0.1603
col18a1a	-2.01796	0.00827	5.158	-1.0129	0.00158
cts12	1.20512	1	-1.51481	0.26918	1
pick1	-1.37366	0.06333	5.87346	-0.45803	0.02098
MC1R	-7.13611	0.18398	-0.89887	-2.83514	0.08252
nfat5b	-1.41381	0.02836	4.99932	-0.49959	0.00745
parvab	-1.28299	0.16435	4.97647	-0.35951	0.07112
akap1b	-1.24645	0.16467	5.67508	-0.31782	0.07129
si:ch73-105b23.1	-2.01637	0.47546	0.88245	-1.01176	0.31081
rpa3	1.5199	0.00261	6.9481	0.60398	0.00038
fkbp10a	-1.22862	0.22365	6.06242	-0.29704	0.10739
stt3b	1.90291	2e-05	7.14008	0.9282	0
cct8	1.63683	0.00071	9.12812	0.7109	8e-05
pik3ip1	-1.47822	0.03147	5.8075	-0.56387	0.00849
TFB1M	-1.1448	0.49424	3.87099	-0.19509	0.32769
cct4	1.36563	0.09643	9.73285	0.44957	0.03577
cct5	1.3346	0.09927	9.85562	0.41641	0.03718
MC4R	5.98862	0.44998	-2.06166	2.58222	0.28726
KCNT2	-2.19984	0.19278	1.31509	-1.1374	0.08815
cd2bp2	1.51661	0.00552	4.62395	0.60085	0.00096
fkbp10b	-1.04618	0.93735	3.34726	-0.06514	0.84984
sirt4	1.01706	0.98908	2.6756	0.0244	0.92987
sirt5	-1.26248	0.13352	4.6382	-0.33626	0.0544
BBS7	-1.56709	0.137	4.15563	-0.64809	0.05628
rpa1	1.25466	0.14164	8.59534	0.3273	0.05882
sirt2	1.05164	0.83894	5.31349	0.07264	0.71757
sirt1	1.38527	0.04416	5.25964	0.47016	0.01316
ttll9	-1.37751	0.1483	5.361	-0.46206	0.06248
ttll1	-1.35302	0.27015	3.38305	-0.43618	0.13916
ccser1	1.21385	0.29648	4.95478	0.27959	0.1587
asgrl1	-1.22457	0.82007	0.27385	-0.29227	0.69472
TFB2M	-1.33677	0.09465	4.89339	-0.41875	0.03493
ttll2	1.66726	1	-2.06197	0.73748	1
ttll5	1	1	-2.26957	0	1
ZHX1	1.23337	0.32567	3.67253	0.3026	0.18114
ttll7	1.50865	0.05851	3.57802	0.59326	0.01893
ttll6	-2.01166	0.018	4.57684	-1.00839	0.0042
hoxc13b	-1.42017	0.80248	-1.20239	-0.50606	0.67296
PITPNM2	1.54883	0.19705	2.14227	0.63118	0.09061
hoxc13a	2.59251	0.38075	-1.4322	1.37435	0.22536
si:ch73-335l21.1	-3.00081	0	5.53014	-1.58535	0
si:ch73-335l21.4	7.78545	0	2.61831	2.96078	0
srpk1b	-1.11161	0.5626	7.46005	-0.15265	0.39292
hoxb8a	-2.31856	0.00211	5.60824	-1.21323	0.00029
hoxb8b	-3.40427	0.14708	-0.72983	-1.76735	0.06181
ankha	-2.12011	0.0003	3.79591	-1.08414	3e-05
zgc:91890	-1.32924	0.41503	3.05962	-0.4106	0.25406
rpb7	1.40736	0.05442	4.71214	0.49299	0.01722
hsf2	-1.1851	0.31183	6.85423	-0.24501	0.1709
hsf1	-1.22289	0.25174	5.7193	-0.29029	0.12602
hsf4	3.04264	0.02511	0.00145	1.60532	0.00642
gpc3	1.31729	0.66044	3.46832	0.39758	0.49892
gpc4	1.09436	0.75844	4.1412	0.13009	0.61676
stat5a	1.55052	0.00751	6.0898	0.63275	0.00139
PEX13	-1.77201	0.01081	2.93562	-0.82538	0.00223
si:ch211-39a7.1	-1.17531	0.78473	1.10857	-0.23305	0.64905
TFAP4	-1.2179	0.36516	4.14669	-0.28439	0.21275
KCNS1	1.10862	0.93016	0.07683	0.14877	0.83885
KCNS2	-10.1661	0.0238	-0.62135	-3.34569	0.00598
hoxb9a	-1.48468	0.14605	3.66813	-0.57015	0.06117
KLHL7	1.0813	0.65557	5.08447	0.11277	0.49305
dmac2l	-1.33715	0.17819	4.75426	-0.41917	0.07917
KLHL8	1.1902	0.29783	5.19638	0.2512	0.15988
loxl2b	2.11008	0.01127	3.32869	1.0773	0.00234
setd1ba	1.25757	0.11345	6.36887	0.33064	0.04407
loxl2a	1.65518	0.00415	5.6856	0.72699	0.00068
nipa2	-1.05282	0.81811	4.89079	-0.07426	0.69242
nipa1	-1.35081	0.20118	3.26871	-0.43383	0.09312
tgfr2	-1.27487	0.13775	6.45424	-0.35035	0.0567
rab12	-1.2675	0.25396	4.16002	-0.34198	0.12756
hapln1b	1.86832	0.28328	0.42341	0.90174	0.14888
rab13	1.24168	0.39511	3.23165	0.31229	0.23751
phb2a	-1.02535	0.92981	5.30975	-0.03612	0.83827
rab15	1.15178	0.80484	2.14698	0.20387	0.67591
wnk1a	1.01498	0.96035	7.58262	0.02145	0.88567
ankar	-1.00667	1	1.7056	-0.00959	1
huwe1	1.3983	0.01163	8.21195	0.48367	0.00243
zgc:193811	-1.66916	0.21814	2.31328	-0.73913	0.10393
hoxb6a	-2.03486	0.01701	6.66735	-1.02493	0.00392
hoxb6b	-1.00531	1	-2.12472	-0.00764	1
rnft2	-1.56999	0.0086	4.37954	-0.65075	0.00165
PPIP5K2	1.41391	0.03052	6.11933	0.49969	0.00816
baiap2l2b	-2.38644	0.03155	1.84772	-1.25486	0.00852
baiap2l2a	-1.01526	1	1.42263	-0.02185	0.98467
ENPP6	-2.22706	0.00833	5.66869	-1.15514	0.00159
rnft1	1.0262	0.92492	5.05657	0.03731	0.83165
trak1a	1.66477	0.0272	4.1265	0.73532	0.00708
ENPP7	-1.49379	0.70414	-0.83928	-0.57898	0.55209
tfcp2	-1.20464	0.17303	6.45696	-0.2686	0.07618
si:dkey-8l13.5	-1.33678	0.57769	1.65245	-0.41876	0.40854
ADAM17	1.17177	0.67637	5.95245	0.22869	0.5163
hoxb7a	-2.03931	0.00039	5.59106	-1.02808	4e-05
ADAM12	1.69384	0.19541	3.37225	0.7603	0.08976
baiap2l1a	-1.14577	0.67131	4.5166	-0.19631	0.51066
pappaa	1.5484	0.1763	2.75075	0.63078	0.07796
lrpap1	-2.02964	0.00181	5.60904	-1.02123	0.00024
baiap2l1b	-2.0628	0.03211	3.94667	-1.0446	0.00871
si:ch211-215a10.4	-1.30854	0.30886	2.99454	-0.38796	0.16878
hyal3	-1.27856	0.41894	5.04731	-0.35452	0.25775
hyal1	-1.16711	0.48809	5.03561	-0.22294	0.3221
hyal6	-1.28746	0.87551	-1.73958	-0.36453	0.76561
hyal4	2.2196	0.00501	1.82522	1.1503	0.00085
eif5a	1.14589	0.53439	9.98925	0.19647	0.36552
tbkbp1	4.01058	0	2.558	2.00381	0
eif5b	1.36863	0.04458	5.80441	0.45273	0.01332
hoxb4a	-2.22323	0.00194	2.68206	-1.15266	0.00026
tm9sf2	-1.13527	0.43605	5.26079	-0.18304	0.27344
hoxc12a	1	1	-2.26957	0	1
hoxc12b	1.20631	1	-1.71465	0.2706	1
mmp23bb	2.09981	0.13642	0.31778	1.07026	0.05598
pja2	-1.18685	0.40123	6.95152	-0.24714	0.24213
socs4	2.06275	0.66364	-1.84002	1.04457	0.50225
socs6	-1.25671	0.21211	3.69266	-0.32965	0.10031
socs7	-1.05664	0.95702	1.4648	-0.07949	0.88077
mcrip1	1.01638	0.9785	5.90655	0.02344	0.91421
arhgef6	1.82057	0.00025	7.80369	0.86439	2e-05
ly6pge	-2.02347	0.30749	-0.75673	-1.01683	0.16769
tm9sf4	1.26893	0.11478	6.98175	0.34362	0.04466
iffo2b	1.37016	0.65862	1.49696	0.45434	0.49683
socs1	8.62976	2e-05	2.50872	3.10932	0
tm9sf3	-1.93845	0.0001	8.65647	-0.95491	1e-05
socs3	9.8083	0	7.25956	3.294	0
tm9sf5	1.19912	0.19154	7.87748	0.26198	0.08726
iffo2a	-1.10671	0.96456	-0.06503	-0.14628	0.89234
hoxb5a	-1.86256	0.00531	3.24159	-0.89728	0.00091
hoxb5b	10.7587	0.18937	-1.85628	3.42743	0.08592
hoxc11a	25.5596	0.00062	-0.60483	4.67579	7e-05
ccz1	-1.08436	0.70179	5.535	-0.11685	0.549
rpf1	-1.04636	0.80282	5.92832	-0.06539	0.67369
dhrs3a	1.01674	1	2.73061	0.02395	0.96055
cdc45	1.63348	0.00104	5.15345	0.70795	0.00012
esama	1.02943	0.94064	4.7056	0.04184	0.85487
rbm4.3	1.5125	0.00216	7.87565	0.59694	0.0003
dhrs3b	-1.021	0.97395	3.13609	-0.02998	0.90666
lamtor4	1.19226	0.25931	6.21652	0.25369	0.13125
lamtor3	4.01214	0.01009	0.12997	2.00437	0.00204
lamtor5	1.10781	0.58051	5.65409	0.14771	0.41119
iffo1a	1.86649	0.07815	1.36438	0.90033	0.02733
isl2a	-2.27463	0.33244	-0.46834	-1.18563	0.1863
hoxb1a	9.57067	0.14363	-1.93615	3.25862	0.0599
iffo1b	-1.27262	0.2264	4.19629	-0.3478	0.10913
esamb	-1.17644	0.82699	1.71051	-0.23442	0.70297
PITPNC1	1.99639	0.00044	4.29449	0.99739	4e-05
GRM1	7.24895	0.01997	-0.48279	2.85777	0.0048
lamtor2	-1.23979	0.29823	4.76058	-0.3101	0.16012
hoxb1b	6.97203	0.30121	-2.01598	2.80158	0.1631
mdga1	2.04138	0.00399	4.062	1.02955	0.00065
isl2b	-4.61185	0.21542	-0.86685	-2.20535	0.10231
lamtor1	-1.18929	0.42648	3.74423	-0.25011	0.26477
GRM5	1.6925	0.33792	2.57737	0.75916	0.19083
dap	1.09741	0.62279	6.35838	0.1341	0.45688
eif3c	1.0681	0.76491	9.97736	0.09505	0.62452
eif3d	1.00231	1	8.59621	0.00333	0.98642
rab3b	4.63787	0	3.18866	2.21346	0
eif3g	1.24884	0.18989	8.50498	0.32059	0.08627
rab3c	-1.97371	0.08824	1.3164	-0.98091	0.03195
skor1b	2.21114	0.30124	-0.7119	1.14479	0.16318
eif3m	1.21153	0.31142	6.61817	0.27683	0.1705
MYBL1	-1.23775	0.76011	0.92687	-0.30772	0.61914
skor1a	1.01981	1	-2.12816	0.0283	1
gcgra	-1.11964	0.87408	3.26976	-0.16304	0.76373
gcgrb	1.1588	0.82007	1.65876	0.21263	0.69459
neurl2	1	1	-2.26957	0	1
rab41	-1.16555	0.4473	5.64633	-0.22101	0.28389
rab43	1.84551	0.00294	3.33566	0.88402	0.00044
neurl4	-1.32184	0.21199	4.60876	-0.40255	0.10019
dbi	-3.04671	0.0018	5.84523	-1.60725	0.00024
fn3krp	-2.22191	0.00288	2.97166	-1.1518	0.00043
dbh	-5.64001	0.02015	6.40153	-2.4957	0.00486
hoxb2a	-2.13985	0.12783	0.49658	-1.09751	0.05121
mix23	1.30039	0.17335	4.17983	0.37894	0.07635
seh1l	1.44721	0.02169	5.05564	0.53327	0.00534
rab2a	1.10212	0.54455	7.59567	0.14029	0.37492
dbt	-1.37658	0.10347	5.96317	-0.46108	0.03924
klhdc4	1.21343	0.29105	4.47636	0.27909	0.15451
ZMYND10	-1.91084	0.03516	4.83231	-0.93421	0.00981
ZMYND11	-1.24974	0.13457	6.60532	-0.32163	0.05496
cdc40	1.25438	0.17266	6.81427	0.32698	0.07597
SHANK3	-1.60501	0.06753	3.80434	-0.68258	0.02275
rab36	-2.05976	0.11385	0.30618	-1.04248	0.04424
mrpl2	-1.23972	0.20471	5.84953	-0.31001	0.09536
rab30	1.08755	0.84542	1.83284	0.12108	0.7255
DAPL1	1.48987	0.01387	8.66409	0.57519	0.00302
dcc	1.62214	0.27584	4.30433	0.69789	0.14339
mrpl4	-1.03569	0.93566	4.59164	-0.05059	0.84711
mrpl3	1.07449	0.71989	6.90956	0.10365	0.56923
pappa2	-1.36406	0.57219	1.5804	-0.44791	0.40293
CBL	2.15549	0.00023	5.62899	1.10801	2e-05
dcn	-1.28074	0.20441	6.99801	-0.35697	0.09515
eif1b	1.40862	0.02092	5.79267	0.49428	0.00508
npffr1l3	-1.75378	0.49392	0.96066	-0.81047	0.32744
hephl1b	3.29334	0	6.42871	1.71955	0
arvcfa	-1.38473	0.6501	0.88445	-0.46961	0.48718
npffr1l2	-1.15935	0.57369	2.99487	-0.21332	0.40434
npffr1l1	-1.00728	1	-1.15737	-0.01046	1
rab23	-1.00293	1	3.90585	-0.00423	0.98608
rab24	-1.44516	0.214	4.16477	-0.53123	0.10141
ddc	-3.2329	0	4.76435	-1.69283	0
RRM2	1.42966	0.02429	9.46365	0.51567	0.00615
rpia	-1.36743	0.03362	5.60146	-0.45147	0.00926
rab20	1.40137	0.05256	4.46953	0.48684	0.01651
cdc42se2	-2.13535	0.20964	0.58603	-1.09447	0.09852
HS3ST5	-1.42933	0.40708	1.42746	-0.51534	0.24746
pmpca	1.03206	0.8751	6.33428	0.04553	0.76505
etf1b	1.47324	0.0018	6.55137	0.55899	0.00024
tfap2a	-2.23049	0.00348	5.16055	-1.15736	0.00054
zgc:193801	-1.16733	0.37188	4.48037	-0.22321	0.21809
HS3ST1	-1.03203	0.99048	1.38197	-0.04549	0.93169
tfap2c	-2.44221	0.01772	2.19818	-1.28819	0.00412
HS3ST2	-1.23012	0.90029	-0.77052	-0.29879	0.7989
foxp1b	1.00477	1	7.69105	0.00686	0.96307
gpia	1.22129	0.31819	10.508	0.28841	0.1755
ssm4	-1.00719	1	5.26391	-0.01033	0.9555
gpib	-2.23425	0.22507	2.33412	-1.15979	0.10828
foxp1a	-1.4673	0.0113	6.89245	-0.55317	0.00235
eif2d	1.23729	0.29994	3.926	0.30718	0.16143
mtx1a	-1.09674	0.69111	4.55199	-0.13322	0.53603
prickle3	1.01279	0.98977	4.35404	0.01834	0.9308
gtpbp3	-1.0094	1	1.9216	-0.0135	0.98108
gtpbp1	-1.46129	0.32364	1.62265	-0.54724	0.1795
gtpbp6	-1.09317	0.62	4.73088	-0.12851	0.45404
setbp1	1.64279	0.00198	5.57707	0.71615	0.00027
enoph1	-1.26914	0.11723	5.37651	-0.34385	0.04577
dek	1.20427	0.25793	7.665	0.26815	0.13035
RRP9	1.42228	0.03244	5.03508	0.5082	0.00882
ELK3	-1.19328	0.46691	5.69884	-0.25493	0.30295
setd1a	-1.04893	0.78522	6.17527	-0.06892	0.6497
arhgef12a	-1.6392	0.00022	6.26992	-0.71299	2e-05
tbc1d24	-1.08115	0.7292	4.92322	-0.11257	0.58017
tbc1d25	-1.18782	0.26551	5.24553	-0.24832	0.13583
meig1	-1.62393	0.15929	2.13472	-0.69949	0.06831
tshz2	-1.03178	0.95702	5.53763	-0.04513	0.88074
gpn1	1.27972	0.12343	5.93367	0.35582	0.04889
h1-0	-1.11526	0.66469	7.40498	-0.15738	0.50333
ch25hl2	6.39294	0.00261	-0.48617	2.67648	0.00038
gpn2	1.31298	0.27193	4.11262	0.39285	0.14036
VPS39	1.01169	0.98751	5.32571	0.01677	0.92793
gpn3	-1.00128	1	4.2431	-0.00185	1
lacc1	1.38912	0.06441	4.80773	0.47418	0.02144
impact	1.27222	0.25643	3.82515	0.34735	0.12917
CEL	-1.46657	0.30121	3.73036	-0.55244	0.1625
rpl3	1.02435	0.95338	10.179	0.03471	0.87454
rpl4	1.08767	0.69163	9.8742	0.12125	0.53676
ogal	-1.67297	0.02024	3.74716	-0.74241	0.00489
SNORA50A	1.68524	0.48941	-0.51953	0.75295	0.32332
rpl7	1.13263	0.54252	11.2577	0.17968	0.37299
rpl6	1.16867	0.43458	12.156	0.22486	0.27213
tbc1d30	-1.1585	0.69974	3.04481	-0.21225	0.54661
rpl9	1.08812	0.67235	9.44235	0.12183	0.51178
tbc1d32	-2.00854	0.00035	5.42392	-1.00615	3e-05
rpl8	1.10876	0.62312	10.8041	0.14895	0.45721
si:ch73-252p3.1	-2.20133	0.04408	0.99403	-1.13838	0.0131
CFI	-5.21411	0.02209	2.00568	-2.38242	0.00545
nfasca	-1.80244	0.00029	4.91492	-0.84995	3e-05
rabgap1l2	2.19672	0.42646	-1.50496	1.13535	0.26466
pom121	1.14051	0.47888	5.28904	0.18968	0.31396
NUP85	1.27408	0.43605	2.3929	0.34945	0.2734
ssr2	1.52824	0.00415	6.89305	0.61188	0.00068
ssr3	1.68666	9e-05	7.35517	0.75417	1e-05
ndc1	1.31487	0.05694	6.08045	0.39492	0.01828
arcn1a	1.19095	0.19203	7.1054	0.25211	0.08757
mturn	-1.38004	0.35368	2.82486	-0.46471	0.20365
ST3GAL1	-1.05436	0.9043	4.86436	-0.07637	0.80417
RS27	-1.02021	0.94269	7.48517	-0.02886	0.8582
dhh	-1.65805	0.02557	4.72187	-0.72949	0.00657
RS24	1.23651	0.21781	10.0017	0.30628	0.10368
sar1ab	-1.74869	0.01517	4.01875	-0.80628	0.00338
fancd2	1.26092	0.12167	6.31028	0.33448	0.04801
PLK2	1.30596	0.26609	4.00625	0.38512	0.13626
sspn	-1.13154	0.7149	3.52865	-0.17828	0.56409
ssr1	1.02393	0.9403	7.20709	0.03411	0.85414
C3orf14	1.77921	0.01928	3.31421	0.83124	0.00459
cdab	2.07532	0.02604	7.06326	1.05333	0.00672
MCAT	-1.37476	0.08201	3.85217	-0.45918	0.0291
polr2m	1.45611	0.16633	4.2087	0.54212	0.07235
polr3k	-1.16925	0.55291	2.70153	-0.22559	0.38321
h1-10	-1.57762	0.00831	7.83847	-0.65775	0.00158
polr3g	-3.14328	0.33229	-1.15244	-1.65227	0.18613
polr3f	1.21059	0.41876	3.20626	0.27571	0.25761
sox21b	1.67294	0.54197	0.10091	0.74239	0.37234
polr3h	-1.03795	0.92872	3.28494	-0.05374	0.83637
polr3c	-1.14743	0.51085	4.62018	-0.1984	0.34361
polr3b	1.53208	0.00825	6.0773	0.61549	0.00157
cdc6	1.77552	0.01003	5.27876	0.82824	0.00202
polr3e	1.0126	0.98648	5.53097	0.01807	0.9264
polr3a	1.04513	0.85101	4.85606	0.06368	0.7331
xab2	1.14635	0.51717	6.30306	0.19704	0.34939
morf4l1	-1.02632	0.96749	2.74861	-0.03748	0.89676
si:dkey-89b17.4	1.01302	0.9809	6.79089	0.01867	0.91758
ankef1a	-2.10928	0.04683	3.78335	-1.07675	0.01417
ogfr	-1.03299	0.88841	4.80858	-0.04683	0.78246
nde1	1.8979	3e-05	6.87344	0.9244	0
iqca1	1.58034	0.4323	1.0528	0.66024	0.26975
gpr1	1.5447	0.17097	3.11562	0.62733	0.07501
gpr4	1.43069	0.09277	2.86544	0.51671	0.03409
ELOC	1.20347	0.3248	5.47874	0.2672	0.18044
tatdn3	-2.14264	0.00085	3.12085	-1.09939	0.0001
gpr6	-1.01485	1	-1.4222	-0.02127	1
RRP15	1.08949	0.67464	4.84005	0.12365	0.51448
tatdn2	1.19268	0.88659	-0.56234	0.25421	0.78006
tatdn1	1.12757	0.5687	4.93552	0.17322	0.39946
ssrb	1.311	0.06236	6.65534	0.39067	0.02055
ECRG4	1.02878	1	-2.00014	0.04093	1
tmem74b	-2.60914	1	-2.19974	-1.38357	1
cu051	-1.114	0.83358	3.76962	-0.15575	0.7114
crip2	-1.86251	0.00068	5.44708	-0.89725	7e-05
strbp	1.58685	0.00218	8.37756	0.66617	0.0003
fmn1	2.47217	0.11235	0.80421	1.30578	0.04356
ggt5a	-3.07016	0.00602	3.20968	-1.61831	0.00106
MOCS1	-2.17813	0.00053	5.47075	-1.12309	5e-05
EXOC1	-1.18287	0.29257	6.97942	-0.24229	0.1557
cdh5	-1.04552	0.90992	6.92102	-0.06423	0.81221
cdh6	1.25037	0.50404	3.14218	0.32235	0.33662
cdh2	1.47408	0.085	4.75127	0.55982	0.03055
PRUNE1	-2.22519	0.00087	5.27422	-1.15393	0.0001
relch	-1.06352	0.72213	6.64744	-0.08885	0.57194
arrdc1a	18.516	0	3.53661	4.2107	0
arrdc1b	-1.38478	0.03812	5.14587	-0.46966	0.01089
bada	-2.09322	0.00034	5.26081	-1.06572	3e-05
badb	-1.57301	0.17266	3.24602	-0.65353	0.07596
wnt4a1	1.31817	0.74792	0.21661	0.39854	0.60367
RASSF10	-2.14417	0.02311	2.54057	-1.10042	0.00577
arhgef18a	-1.48226	0.04015	5.10827	-0.5678	0.01164
gpt2	1.21265	0.40512	5.18724	0.27817	0.24585
rps7	1.09503	0.67567	11.0977	0.13097	0.51545
dla	1.07998	0.93028	0.43348	0.11101	0.83929
dlc	-1.1978	0.38244	6.53982	-0.26038	0.22682
CKB	4.09939	0	8.97557	2.03541	0
dlb	-2.11422	0.25396	-0.27438	-1.08013	0.12755
clybl	2.30987	0.20369	-0.03738	1.20781	0.0947
wnt4a2	1.63522	0.65889	-0.04406	0.70949	0.49726
dld	1.06518	0.94087	1.14617	0.0911	0.8553
amfrb	-1.49425	0.0128	5.28829	-0.57943	0.00273
s10i	1.78283	0.00656	7.53137	0.83417	0.00118
amfra	1.16006	0.39934	5.18552	0.2142	0.24076
CKM	-1.93254	0.47128	6.50891	-0.9505	0.30708
tbc1d8b	-1.40694	0.02786	6.31795	-0.49256	0.00728
shoc2	1.17834	0.56587	3.23732	0.23676	0.39651
ralgapa2	-1.67398	2e-05	7.81851	-0.74328	0
ELP6	1.23515	0.26743	4.37455	0.30469	0.13724
HIPK3	1.84891	0.00011	5.46217	0.88668	1e-05
ralgapa1	1.02316	0.94197	7.53023	0.03303	0.85721
cript	-1.17348	0.44644	5.0595	-0.23079	0.28305
gps1	-1.17962	0.4519	5.20708	-0.23832	0.28916
gps2	1.18209	0.24302	5.8083	0.24134	0.12021
mycbp	-1.70784	0.15124	1.38118	-0.77218	0.06408
bag6	1.29933	0.04768	7.59263	0.37777	0.01455
nudcd2	1.00856	1	4.69458	0.0123	0.94916
nudcd3	1.13903	0.50336	5.77554	0.1878	0.33598
ldlra	-1.86305	0.15305	1.48272	-0.89766	0.065
bag4	1.07564	0.74084	4.137	0.10519	0.59498
otud5a	1.09121	0.65287	7.26937	0.12593	0.4899
bag5	1.03673	0.89972	5.14055	0.05204	0.79749
f10	1.82377	0.56119	-1.04211	0.86692	0.39156
bag2	1.23186	0.73963	2.7145	0.30084	0.59323
ldlrb	2.40233	0.00021	3.48048	1.26443	2e-05
bag3	1.4226	0.61689	4.18153	0.50853	0.44982
bag1	1.01063	0.99054	5.17506	0.01525	0.93196
cited2	-2.04834	0.00155	3.77458	-1.03446	0.0002
cited1	1.7825	0.41449	0.83561	0.8339	0.25357
palld	1.21457	0.40847	5.80563	0.28045	0.24854
ptcd2	-1.42384	0.05234	4.12267	-0.50979	0.01641
ptcd3	1.09275	0.57954	5.76967	0.12796	0.41018
dgkh	-1.31723	0.34164	3.3476	-0.39751	0.19413
csnk1a1	1.09914	0.55767	8.07809	0.13638	0.38791
arrdc3a	1.13116	0.76793	7.26895	0.1778	0.62839
vps9d1	-1.51903	0.01733	5.63907	-0.60315	0.00401
mapkap1	-1.09767	0.63887	5.21477	-0.13444	0.4744
ank1b	1.40947	0.36274	2.28396	0.49515	0.21079
madd	1.006	1	7.09113	0.00864	0.9644
tbxtb	1.75997	0.84263	-1.88839	0.81555	0.72203
tmem79b	-1.60749	0.28782	1.96775	-0.68481	0.15207
maf1	-1.29676	0.28639	5.28366	-0.37491	0.15097
MIRLET7E	1	1	-2.26957	0	1
dgkg	1.87206	0.00021	4.49511	0.90463	2e-05
tgfb2	-1.23959	0.27922	5.51953	-0.30987	0.14575
TOM1L2	1.4531	0.04758	3.67364	0.53913	0.01449
dgke	-1.06268	0.81361	4.06672	-0.08771	0.68655
gucy2d	6.13798	0.02252	-0.42359	2.61776	0.00558
dgkb	-1.19458	0.8382	1.44259	-0.25651	0.71658
tgfb5	1.00587	1	-1.19987	0.00844	1
fmr1	1.04143	0.88169	6.11889	0.05856	0.77373
tgfb3	-1.30511	0.61217	1.37112	-0.38417	0.44437
ggt1b	-2.1861	0.02976	8.45212	-1.12836	0.0079
rpsa	1.1541	0.4473	10.7937	0.20676	0.28391
gucy2f	3.12686	0.09724	-0.37899	1.64471	0.03621
fam122b	1.47998	0.01543	6.17717	0.56558	0.00344
gucy2g	2.71189	0.16814	0.3315	1.4393	0.0734
otud7b	-1.33317	0.16334	4.21488	-0.41486	0.07057
rtn4ip1	1.27307	0.12661	5.43024	0.34831	0.05055
frmd4ba	-1.42302	0.09072	5.46291	-0.50895	0.03311
tgfbi	2.61068	8e-05	7.6918	1.38443	1e-05
si:ch211-267e7.3	1.53894	0.00206	6.78079	0.62193	0.00028
gpx1	-2.31422	0.02785	9.05102	-1.21053	0.00728
gpx3	1.0964	0.829	4.30696	0.13278	0.70579
gpx7	-1.45132	0.4271	1.07492	-0.53736	0.26539
tsnaxip1	-1.70656	0.13131	3.35388	-0.77109	0.05308
plxdc1	-1.32886	0.50519	2.23252	-0.41019	0.33763
plxdc2	2.82998	0	6.20095	1.50079	0
cdk8	1.34339	0.06819	5.91023	0.42587	0.02306
wu:fc23c09	-2.80099	0.39172	-1.5814	-1.48594	0.23469
dr1	1.12073	0.62363	4.76415	0.16444	0.45793
cdk7	1.30644	0.09713	4.73507	0.38564	0.03608
htr1ab	1.98427	0.84084	-1.84512	0.98861	0.71984
rab3il1	-1.76582	0.0408	3.81076	-0.82034	0.01187
htr1aa	1	1	-2.26957	0	1
cdk5	1.10683	0.64875	3.80229	0.14643	0.48562
ank3a	1.41048	0.0426	7.79215	0.49619	0.01253
f2r	1.67041	0.06906	4.85924	0.7402	0.02346
maff	-1.36485	0.16183	3.69675	-0.44875	0.0697
cdk1	1.40322	0.01016	8.28381	0.48874	0.00205
dpt	-1.94698	0.03108	2.24681	-0.96124	0.00836
mafk	1.3409	0.38744	2.85344	0.4232	0.23066
BCL9	-1.27151	0.23646	3.90438	-0.34654	0.11595
f3a	-3.22499	0.00019	6.3559	-1.6893	2e-05
sap30bp	1.63884	0.00114	6.84434	0.71267	0.00014
bccip	-1.0427	0.85802	5.70818	-0.06033	0.74334
mafa	2.42561	1e-05	6.61294	1.27835	0
fam120a	1.02598	0.94468	4.96404	0.037	0.86102
fam120b	-1.26164	0.42587	2.74275	-0.3353	0.26406
OSCP1	1.54017	0.005	7.69795	0.62309	0.00085
smyd1a	-2.84022	0.14532	3.13613	-1.506	0.06079
CPM	-1.21268	0.5908	3.11058	-0.2782	0.42098
smyd1b	-4.49781	0.03912	-0.56653	-2.16922	0.01124
rnf207b	-3.64324	0.06775	0.71582	-1.86522	0.02284
ZC3H3	-1.61038	0.00123	4.66293	-0.6874	0.00015
ptch2	-1.80057	0.00461	3.8817	-0.84846	0.00077
rpz5	3.64556	0	4.84887	1.86614	0
CPZ	-1.73359	3e-05	7.11987	-0.79377	0
rpz4	-1.15471	0.54562	4.11142	-0.20753	0.37616
rpz6	-9.46659	0.00069	2.00043	-3.24284	7e-05
polr2j	1.4803	0.00218	6.24167	0.56589	0.0003
nkx6.3	-2.32793	0.21054	0.02771	-1.21905	0.09919
polr2i	1.10357	0.611	5.51847	0.14218	0.44307
polr2l	-1.17373	0.34079	4.56579	-0.2311	0.19351
polr2h	1.39587	0.01299	5.47595	0.48117	0.00279
polr2a	1.19387	0.21501	7.7029	0.25564	0.10201
polr2d	1.43679	0.00874	5.25782	0.52285	0.00169
polr2c	1.20637	0.18502	6.13589	0.27068	0.08324
meis3	-1.71005	0.03669	3.12954	-0.77404	0.01037
apoa-i-2	-1.25513	0.83048	-0.32055	-0.32784	0.70758
C1orf146	2.23559	0.44565	-0.87727	1.16065	0.28233
apoa-i-1	1.16558	0.86991	1.91521	0.22105	0.75789
SGIP1	-1.50991	0.05026	3.71501	-0.59446	0.01557
txnl4a	1.29019	0.05182	7.30289	0.36758	0.0162
txnl4b	1.27149	0.26077	4.16696	0.34651	0.13223
polr1d	1.84542	8e-05	5.25137	0.88395	1e-05
ognb	-4.28535	0.00913	4.3083	-2.09941	0.00178
polr1a	1.32572	0.05592	4.80476	0.40678	0.01784
polr1b	1.18277	0.43429	4.51115	0.24216	0.27191
ydjc	1.72121	0.0233	3.23807	0.78342	0.00583
tas2r200.1	2.95309	0.66044	-1.94391	1.56223	0.49895
ndkb	1.33882	0.10652	8.9134	0.42097	0.04065
si:ch211-185a18.2	1.23677	0.13309	5.80484	0.30658	0.05414
ogna	1	1	-2.26957	0	1
kcnk18	5.64276	0.13391	-1.40943	2.4964	0.0546
HDAC2	1.08525	0.74268	5.83206	0.11803	0.59776
kcnk15	12.2514	0.08422	-1.83456	3.61487	0.03019
kcnk17	1.80766	0.52497	-0.43145	0.85412	0.35662
IL21B	3.76929	0.00081	0.77069	1.91429	9e-05
NFS1	-1.80522	0.00108	8.19476	-0.85217	0.00013
mycla	-1.28024	0.31378	3.97725	-0.35641	0.17241
myclb	1.5284	0.05914	3.7474	0.61202	0.01917
VPS50	-1.03022	0.8941	6.67252	-0.04295	0.79062
VPS54	1.21645	0.31169	5.32402	0.28267	0.17072
CSK	1.85107	2e-05	5.76038	0.88836	0
dars2	-1.07403	0.73064	5.09845	-0.10304	0.58183
dars1	1.4117	0.02407	8.86723	0.49743	0.00608
ndnf	-2.53643	0.09234	1.6959	-1.3428	0.03386
SLC35A1	-1.07863	0.76793	3.81009	-0.1092	0.62849
tbc1d19	-1.51466	0.10388	4.07736	-0.59899	0.03943
adamtsl3	1.28	0.31028	3.53375	0.35615	0.16972
cdkn1ba	1.37087	0.62766	5.68869	0.45509	0.46253
mal2	-2.32972	0.00445	5.44692	-1.22016	0.00073
cdkn1bb	1.80128	0.01643	6.75398	0.84902	0.00375
adamtsl2	1.23853	0.62812	1.93486	0.30863	0.46297
adamtsl5	-1.06765	0.94271	2.43592	-0.09444	0.85842
mdh1b	-1.2876	0.55819	3.3856	-0.36468	0.38845
nkx6.1	-2.20692	0.70556	-1.83687	-1.14203	0.55384
nkx6.2	-1.52556	0.62903	-0.35048	-0.60934	0.46381
tbc1d14	-1.64035	0.03513	4.57789	-0.714	0.00979
tbc1d16	1	1	-2.26957	0	1
tbc1d17	-1.11028	0.54653	5.70763	-0.15092	0.37729
f7i	-2.85105	0.00108	3.20479	-1.51149	0.00013
f7l	-2.61102	1	-2.19964	-1.38462	1
strn4	1.15159	0.50808	5.26057	0.20363	0.34086
si:ch211-66e2.5	-1.33975	0.59488	2.29501	-0.42197	0.42594
strn3	1.0126	0.99079	4.40906	0.01806	0.93234
sult5a1	1.94085	0.0011	5.04902	0.95669	0.00013
ndr2	2.51166	1	-2.20303	1.32864	1
ndr1	2.03919	0.72824	-1.87717	1.028	0.57882
spegb	1.75063	0.25196	2.07912	0.80787	0.12619
spega	-2.51373	0.00236	3.35657	-1.32983	0.00033
bc10	-1.42071	0.01003	6.33474	-0.50661	0.00202
tmeff1a	1.28297	0.66958	1.94287	0.35949	0.50882
bcl11aa	1.6865	0.00342	6.52671	0.75403	0.00053
sptan1	-1.01279	0.99087	9.50604	-0.01833	0.93261
cds1	-1.35057	0.0633	5.07665	-0.43356	0.02096
fam210aa	-1.19291	0.31755	4.6561	-0.25449	0.17493
endouc	-1.5079	0.00372	7.3977	-0.59254	0.00059
nf2a	1.18962	0.33978	5.27352	0.2505	0.19241
NIPAL2	-1.0767	0.94087	1.4556	-0.10662	0.85545
nf2b	-1.43101	0.04948	4.76303	-0.51703	0.01525
kcnk1b	1.37479	0.29748	2.13904	0.45921	0.15964
pjvk	1.61887	1	-2.06655	0.69499	1
ppp3ca	5.4581	0	3.62216	2.4484	0
rgs7b	8.35675	0.00081	0.56662	3.06294	9e-05
ppp3cb	1.92406	0.00428	5.09492	0.94416	0.0007
tjp1a	-1.0978	0.64415	6.69523	-0.13461	0.48025
rgs7a	4.02136	1e-05	3.00668	2.00768	0
tjp1b	1.37602	0.10544	4.74936	0.4605	0.04013
dbx1a	-1.17677	1	-1.33522	-0.23483	1
TANGO2	-1.15332	0.33404	6.47833	-0.2058	0.18767
kcnip2	2.58124	1e-05	3.3453	1.36806	0
tmeff2a	-1.67266	0.15195	2.72245	-0.74214	0.06445
shisa9b	-1.4061	0.69696	1.26611	-0.4917	0.54271
shisa9a	1.20862	0.75259	0.25299	0.27337	0.60919
balm	2.18598	2e-05	5.18083	1.12828	0
f9b	29.4691	0.00414	-1.39505	4.88113	0.00067
cdon	-1.53368	0.0509	3.99381	-0.617	0.01583
f9a	-1.24555	0.96878	-1.52501	-0.31679	0.89863
cldn15lb	2.48453	0.01551	0.51882	1.31297	0.00347
cldn15la	3.90824	0.00081	3.32258	1.96652	9e-05
nf1b	1.80148	0	7.91183	0.84918	0
GSAP	1.27778	0.21849	4.36446	0.35364	0.10417
si:ch211-151o1.4	-1.24104	0.48772	3.12908	-0.31155	0.32174
nf1a	-1.13721	0.42789	6.75403	-0.1855	0.26615
si:ch211-117l17.7	-2.48977	0.01681	4.98703	-1.31601	0.00386
tjp2a	-1.49259	0.07506	5.58045	-0.57781	0.026
hspd1	1.16129	0.57525	7.87923	0.21572	0.40627
si:ch211-215k15.4	1.35515	0.7426	-0.29935	0.43846	0.59743
dpysl5a	-1.79341	0.18078	2.22106	-0.84271	0.08072
ecsit	1.00033	1	4.19876	0.00048	1
mc1r	1.00361	1	-2.13041	0.00519	1
serinc2	-1.11917	0.51752	6.86478	-0.16243	0.34967
serinc5	1.23239	0.27304	6.07478	0.30146	0.14113
serinc4	2.43328	0.2875	-0.56203	1.2829	0.15174
mms22l	1.26648	0.13597	5.06891	0.34083	0.05572
serinc1	-1.12538	0.51937	8.02276	-0.17042	0.35169
CFAP251	-1.55387	0.00129	5.14336	-0.63587	0.00016
cyth4b	2.3354	5e-05	4.9681	1.22367	0
cyth4a	6.33422	0	6.68866	2.66317	0
kcnk3b	-2.75254	0.31242	-1.4119	-1.46077	0.17143
celf3a	-1.13789	0.50366	5.17241	-0.18637	0.33625
rgs5b	3.94426	0.00398	4.09215	1.97975	0.00064
rgs5a	2.57678	4e-05	6.6232	1.36557	0
ARGLU1	-1.18843	0.25497	6.57217	-0.24906	0.12817
ptgdsa	-4.48123	0.00022	6.23725	-2.16389	2e-05
kcnk3a	1.03859	0.99446	1.2577	0.05462	0.9379
ciao2b	1.25753	0.12356	6.87582	0.33059	0.04897
si:ch73-352p4.8	-1.30653	0.70823	0.22207	-0.38574	0.55664
star	1.34425	0.66961	0.27797	0.4268	0.5089
map2	2.20158	0.13717	0.77675	1.13854	0.05636
SLC35E1	1.14293	0.5957	3.75976	0.19274	0.42683
ciao2a	-1.38908	0.05968	6.25376	-0.47413	0.01938
SLC35E3	-1.3	0.34968	2.81034	-0.37851	0.20043
si:ch73-352p4.5	1.17992	0.38881	3.88413	0.23868	0.23189
shisa7b	-4.01008	0.33669	-0.63663	-2.00363	0.18986
shisa7a	-2.84069	0.043	0.90236	-1.50624	0.01267
map9	-1.71249	0.04312	4.58845	-0.7761	0.01272
cds2	-1.02859	0.91377	6.39067	-0.04067	0.81675
bap1	1.00146	1	5.72236	0.00211	0.99482
banp	-1.11143	0.52943	5.54314	-0.15241	0.36085
cdt1	1.10416	0.59608	5.97211	0.14294	0.42714
hspb8	1.49021	0.26913	2.12264	0.57551	0.13854
stac	1.39619	0.09672	3.8117	0.48149	0.03589
hspb7	1.22946	0.56517	4.0728	0.29803	0.39578
hspb6	2.07498	0.24813	-0.57865	1.05309	0.12366
slc30a5	1.4178	0.02167	5.46116	0.50365	0.00533
dym	-1.58032	0.00643	6.78486	-0.66022	0.00116
stc1	-2.01325	0.19161	0.24295	-1.00952	0.08734
hspb3	-2.34153	0.58769	-1.42394	-1.22745	0.41814
slc30a4	1.15448	0.59862	3.94085	0.20724	0.42977
hspb1	3.33894	0.00467	3.62144	1.73939	0.00078
slc30a2	1.53894	0.73397	-0.88462	0.62194	0.58573
slc30a9	1.0525	0.79708	5.31639	0.07382	0.66579
slc30a8	-1.30971	0.27013	3.08029	-0.38925	0.13912
slc30a7	1.7533	4e-05	6.35609	0.81007	0
manf	5.81586	0	7.26368	2.53999	0
jakmip3	1.93661	0.21543	1.11404	0.95353	0.10233
jakmip2	-1.41531	0.56916	1.75325	-0.50112	0.39991
SLC35F5	-1.44043	0.00459	5.21217	-0.5265	0.00076
mc3r	-3.47774	0.05825	0.28612	-1.79815	0.01881
MCUB	-1.57568	0.05512	6.20215	-0.65598	0.01754
RSF1	1.00192	1	5.16659	0.00277	0.99154
ndel1b	1.26331	0.45728	3.54642	0.33721	0.29431
SIPA1L2	-1.19716	0.77736	2.31956	-0.25962	0.64026
sox19a	-2.94083	0.16393	-0.33189	-1.55622	0.07091
sox19b	-14.7574	0.10133	-1.77338	-3.88336	0.03823
zc3h3	-1.16775	0.36165	5.6249	-0.22374	0.20991
oser1	-1.13925	0.51167	5.83816	-0.18809	0.34437
SIPA1L1	-1.71413	0.05825	5.19578	-0.77748	0.01882
hspa8	-1.22481	0.29685	13.0408	-0.29256	0.1591
zc3h4	1.08204	0.74762	4.45415	0.11376	0.60316
si:ch73-109i22.2	2.19389	4e-05	8.05742	1.13349	0
dpysl2b	-2.76099	2e-05	2.73543	-1.46518	0
soul5l	-8.54862	0.00048	2.1939	-3.09569	5e-05
kcnk5a	-1.63396	0.16531	2.58396	-0.70838	0.0717
zc3h6	-1.368	0.12827	4.74245	-0.45207	0.05151
xpnpep2	-4.64633	0.00066	5.77581	-2.21609	7e-05
xpnpep1	-2.18974	0.00639	5.33713	-1.13076	0.00115
csmd2	1.78934	0.08852	4.21227	0.83943	0.03208
xpnpep3	-1.27941	0.13279	5.22031	-0.35548	0.05391
mc2r	-7.20439	0.1336	-1.59712	-2.84888	0.05444
tnrc6c2	-1.05298	0.75674	6.1553	-0.07448	0.61449
msrb2	-4.26346	5e-05	6.07732	-2.09203	0
SLC35G1	3.34459	0.14146	-0.88535	1.74183	0.05872
msrb3	-1.13271	0.46693	5.68547	-0.17977	0.30309
appl2	1.24824	0.13552	5.37171	0.3199	0.05547
MTSS1	1.02396	0.98551	2.59958	0.03416	0.92493
cdv3	1.46897	0.00124	5.98228	0.55481	0.00015
hoxa9b	-2.64307	0.33556	-0.00584	-1.40221	0.18891
spef2	-1.65422	0.14381	5.73562	-0.72615	0.06001
kcnk4a	9.55769	0.0024	-0.53984	3.25666	0.00034
ntng1a	1.63476	0.27516	2.40715	0.70908	0.14282
pptc7b	-1.63392	0.00028	6.33379	-0.70834	2e-05
ilvbl	-2.24019	5e-05	6.87245	-1.16362	0
ythdc1	1.51267	0.02153	4.89974	0.5971	0.00528
prtfdc1	-2.28125	0.00352	3.41456	-1.18982	0.00055
rgs9a	-1.03852	0.99125	0.90368	-0.05453	0.93333
dzip1l	-2.40206	0.03754	2.67343	-1.26427	0.01066
si:dkey-247m21.3	-3.19009	0.05847	0.0665	-1.6736	0.0189
EMC9	1.47621	0.00082	7.15628	0.5619	9e-05
p4htm	-2.60563	0.01571	2.25003	-1.38163	0.00352
batf	9.55448	0	4.25505	3.25618	0
notum2	1.42856	0.54599	0.84443	0.51456	0.37684
p4ha1a	1.06849	0.75259	7.2461	0.09557	0.60907
p4ha1b	2.71459	0.00968	4.81805	1.44073	0.00192
aadac	1.79482	0.16083	1.34408	0.84384	0.06917
ntng2b	-2.0118	0.00286	6.3261	-1.00848	0.00042
NFYB	1.09076	0.62444	5.31741	0.12534	0.45868
ntng2a	-1.0627	0.88534	3.18614	-0.08774	0.77825
glb1l	-1.09556	0.61163	6.36419	-0.13167	0.44372
mc4r	-14.2665	0.00579	-1.16856	-3.83455	0.00102
C6orf58	1.49226	0.14456	3.07741	0.5775	0.06041
anxa5a	2.0189	0.17408	0.20833	1.01357	0.07678
anxa5b	1.72801	0.00096	7.9977	0.78911	0.00011
aadat	-1.41901	0.03593	7.0597	-0.50489	0.01011
cdx4	3.49569	0.44334	-1.88779	1.80558	0.28027
cyth1b	1.44829	0.01957	8.03156	0.53435	0.00468
cyth1a	1.43731	0.02573	6.37057	0.52337	0.00663
myd88	2.01089	0.00079	5.72068	1.00784	9e-05
rbbp5	1.45512	0.01394	5.44751	0.54114	0.00304
cipca	-1.32782	0.12004	3.97184	-0.40906	0.04723
cipcb	-1.38135	0.06172	5.17598	-0.46608	0.02028
mtus1b	-1.44914	0.09957	3.33041	-0.5352	0.03735
rbbp9	-1.24437	0.11638	5.52354	-0.31541	0.0454
EME2	-2.27914	0.03362	0.78705	-1.18849	0.00926
POSTN	1.21748	0.78733	3.96887	0.2839	0.65248
mctp2a	1.63711	0.1672	3.77226	0.71115	0.07283
anxa3a	3.16327	0.17988	1.94053	1.66141	0.08013
anxa3b	-1.23742	0.26575	5.18658	-0.30733	0.13601
mctp2b	1.41922	0.19674	4.00496	0.5051	0.09044
si:ch211-87j1.4	1.45177	0.26608	3.44819	0.53781	0.13623
hoxa5a	-1.05884	0.96466	0.93787	-0.08248	0.8925
brpf1	1.27992	0.10048	5.41778	0.35605	0.03778
bckdha	-1.52248	0.03265	6.52052	-0.60642	0.00888
bckdhb	-1.51257	0.03453	6.58869	-0.597	0.0096
matk	-2.44314	0.00352	4.64575	-1.28874	0.00055
pnrc1	1.46052	0.03076	5.16289	0.54648	0.00823
pnrc2	1.30903	0.10256	5.44701	0.38849	0.03879
ptbp3	1.36479	0.05721	6.7715	0.44868	0.0184
baxa	2.03012	0.00154	2.90584	1.02157	0.0002
syngr2b	-1.23954	0.33868	5.53113	-0.3098	0.1915
stl2	1.40043	0.7725	-1.05359	0.48587	0.63388
nkiras1	1.39544	0.1898	3.26627	0.48072	0.08615
nkiras2	1.08081	0.85101	6.76082	0.11212	0.7336
stl3	5.96456	0.15606	-1.19883	2.57642	0.06657
si:ch73-242m19.1	-1.82762	0.02545	6.17325	-0.86996	0.00653
commd8	1.13753	0.40761	5.28239	0.1859	0.24787
commd7	1.18892	0.25174	6.57057	0.24965	0.12604
syngr1b	-2.00273	0.07941	2.06685	-1.00197	0.02791
commd5	1.16092	0.42901	4.87441	0.21527	0.26709
PNPT1	1.13491	0.38043	6.64647	0.18258	0.22504
commd3	1.07829	0.62177	6.20448	0.10875	0.45591
commd2	-1.08955	0.73534	3.91352	-0.12373	0.58763
syngr1a	1.18589	0.61503	2.08483	0.24597	0.44741
commd1	-1.07304	0.75915	4.5627	-0.1017	0.61777
anxa1a	1.65511	0.00359	8.51941	0.72693	0.00057
hoxa2b	-1.26744	0.92844	-1.49164	-0.34192	0.83605
stra6	-1.6477	0.48889	2.53079	-0.72045	0.32287
sobpb	-1.40551	0.21084	3.26975	-0.49109	0.09941
stil	1.43955	0.07283	3.37329	0.52561	0.02502
DIAPH3	1.00395	1	6.46453	0.00568	0.98232
sobpa	-1.5188	0.38058	1.71267	-0.60294	0.2252
stk3	1.1096	0.69844	3.70497	0.15004	0.54481
slc25a23b	1.2006	0.86383	0.09169	0.26375	0.75002
mroh1	-1.51123	0.0159	4.44643	-0.59573	0.00358
ecd	-1.34429	0.09947	4.9231	-0.42684	0.03728
maza	-1.26896	0.48226	2.49064	-0.34364	0.3167
DBI	-2.2588	0.00071	4.39773	-1.17555	8e-05
tmem121aa	-1.02692	1	-0.74833	-0.03833	1
pald1a	-1.08842	0.7426	5.75021	-0.12223	0.59759
stn1	1.19601	0.51452	4.51815	0.25822	0.34705
tmem121ab	-1.64203	1	-2.06334	-0.71548	1
col21a1	-1.15483	0.8021	1.39108	-0.20768	0.67231
celf5a	2.47183	0.0196	2.38289	1.30558	0.00469
zgc:64106	-3.52448	0.01604	1.6419	-1.81741	0.00363
gmcl1	-1.03695	0.90029	6.25381	-0.05235	0.79901
tprg1l	1.14406	0.6567	4.23344	0.19417	0.49457
tlnrd1	1.27468	0.39002	1.9663	0.35013	0.23293
si:ch211-160o17.2	1.16176	0.35382	4.92835	0.21632	0.2038
si:dkey-4p15.5	-2.63129	0.4959	-0.04703	-1.39577	0.32934
si:ch211-261d7.3	-1.44874	0.05413	3.50751	-0.5348	0.0171
arl6ip5a	1.47281	0.13296	3.91734	0.55857	0.054
slc25a22a	-1.60993	0.0099	5.27683	-0.68699	0.00198
eda	-1.45822	0.41554	2.03022	-0.54421	0.25478
syngr3a	-3.01815	0.24497	-0.25949	-1.59367	0.12166
zgc:153031	2.24984	0.19397	-0.06957	1.16982	0.08893
syngr3b	-2.0259	0.0993	0.84818	-1.01857	0.0372
si:ch73-174h16.4	-1.10806	0.75405	2.53663	-0.14804	0.61109
si:ch73-174h16.5	7.10108	0.11976	-1.62099	2.82804	0.04707
DCK	1.77354	4e-05	7.09926	0.82663	0
foxo1a	1.45986	0.15106	5.1842	0.54583	0.06394
anxa13	-1.82771	0.0001	7.18387	-0.87004	1e-05
prokr1b	6.91774	0.03919	-1.31761	2.7903	0.01128
pkd2	-2.10354	0.00127	3.8603	-1.07282	0.00016
gs04	1.09314	0.68706	5.51832	0.12848	0.53111
RT16	1.44775	0.01428	5.14824	0.53381	0.00313
spg11	-1.04425	0.85715	6.25163	-0.06246	0.74198
RT14	-1.00582	1	4.87209	-0.00837	0.97177
slc25a25b	-1.33816	0.14233	5.61254	-0.42025	0.05924
stom	-2.46863	0	5.17578	-1.30371	0
mctp1b	1.29071	0.19497	5.43825	0.36816	0.08949
mctp1a	1.41739	0.0476	6.68479	0.50323	0.0145
CFAP206	-1.692	0.2703	3.32168	-0.75873	0.13927
or113-2	4.54241	0.12021	-0.92798	2.18346	0.04731
RPS6KC1	1.0449	0.85633	4.17308	0.06336	0.74077
gs01	-1.40752	0.20187	3.66112	-0.49316	0.09356
gs02	-2.09655	0.00119	6.79923	-1.06802	0.00014
spg21	-1.13563	0.52168	4.37764	-0.1835	0.35384
zgc:153018	1.41436	0.17202	5.37372	0.50015	0.07562
dgcr2	-1.05717	0.75811	6.44624	-0.08021	0.61633
efs	-1.02019	0.97161	4.2395	-0.02884	0.90345
si:dkeyp-38g8.5	-1.09458	0.73963	3.46166	-0.13038	0.59326
dgcr6	1.06181	0.79792	4.5753	0.08652	0.66689
slc25a24l	-1.06618	1	-0.32918	-0.09244	1
egf	-1.65352	0.45874	0.94051	-0.72554	0.29564
gata1a	-1.80172	0.0509	8.28088	-0.84937	0.01584
rs15	1.1767	0.3553	10.002	0.23475	0.20503
rs14	1.12671	0.54569	10.9769	0.17211	0.37625
rs11	1.15317	0.42565	8.63766	0.2056	0.26389
samd4a	1.54402	0.02358	4.41876	0.62669	0.00591
rs13	1.28192	0.09271	7.07588	0.3583	0.03406
lcn15	-1.65399	0.90262	-1.79171	-0.72595	0.80197
esco2	1.34354	0.05584	7.07265	0.42604	0.0178
cldn15a	-2.42016	0.18882	3.11267	-1.27511	0.08555
ehf	1.47814	0.33255	4.28624	0.56378	0.18641
sv2a	-1.85712	0.23591	1.12479	-0.89307	0.11546
prr12b	-2.07716	0.00511	2.07611	-1.05461	0.00087
prr12a	-1.08062	0.61218	6.10507	-0.11186	0.44443
SCAMP1	1.36029	0.04578	5.73028	0.44392	0.01377
cdc42bpab	-1.19793	0.3898	5.21123	-0.26054	0.23267
EML4	1.32153	0.028	7.45009	0.40221	0.00733
EML6	-1.91579	0.03501	4.06682	-0.93794	0.00975
gtf2f2b	1.54249	0.52759	-0.25146	0.62526	0.35904
SNORA62	1.60832	1	-2.06531	0.68555	1
SHOX2	-7.64865	0.30121	-2.00177	-2.93521	0.1631
ctsba	2.21352	9e-05	9.51603	1.14634	1e-05
filip1b	-1.72325	0.16656	4.69852	-0.78513	0.07248
ctsbb	-2.52644	0.03441	5.29435	-1.3371	0.00955
filip1a	1.20294	0.55535	2.74989	0.26656	0.38577
PRKAR2B	1.14446	0.59857	6.56642	0.19467	0.42964
SNORA54	-1.04275	1	-1.42095	-0.0604	1
tacr3a	-2.62208	0.00801	1.71519	-1.39071	0.00151
bbc3	-2.07728	0.02055	4.74278	-1.0547	0.00497
trnau1apa	1.14405	0.41283	6.31089	0.19415	0.25204
trnau1apb	1.69383	0.00039	5.70103	0.76029	4e-05
trib1	-2.10179	0.27177	0.88804	-1.07162	0.14024
trib2	1.9419	9e-05	4.16278	0.95747	1e-05
sqlea	2.23091	0.00249	2.08292	1.15763	0.00036
trib3	2.62516	0.00197	2.86485	1.39241	0.00027
strc	2.29642	0.52067	-1.50107	1.19939	0.35298
rad9a	1.24774	0.18165	5.16127	0.31932	0.08121
si:ch211-208k15.1	1.36865	0.58008	2.63877	0.45275	0.41077
hs020	1.30523	0.13309	4.76959	0.3843	0.05414
pkig	-1.16277	0.57766	3.03673	-0.21757	0.40844
CS	1.15681	0.59552	2.93593	0.21015	0.42665
rs25	1.3473	0.12733	10.6515	0.43007	0.05093
tsen54	-1.38657	0.20404	3.62136	-0.47152	0.09491
rs21	1.09798	0.64965	10.3805	0.13485	0.48675
cngb1a	-1.08728	0.90763	0.51849	-0.12073	0.80891
SNORA47	1	1	-2.26957	0	1
cngb1b	2.65802	0.00453	2.16249	1.41035	0.00075
cisd2	2.20371	2e-05	5.26883	1.13993	0
dhfr	1.39551	0.15606	5.78697	0.48079	0.06658
duox2	5.66391	4e-05	1.04784	2.5018	0
SNORA81	1.46159	0.48869	-0.05406	0.54754	0.32266
samd11	1.02249	0.96675	4.31304	0.03208	0.89579
nfil3	1.95355	0.00057	4.76215	0.9661	6e-05
gdpd4a	-2.11188	0.09252	1.35775	-1.07853	0.03396
gdpd4b	-2.71409	0.00068	2.98597	-1.44047	7e-05
ift172	-1.30203	0.07325	5.32877	-0.38077	0.02522
pkn2	-1.33086	0.1253	5.3375	-0.41236	0.04989
stum	-1.06994	0.73163	5.04037	-0.09753	0.58277
tpd52	-1.39537	0.0795	5.396	-0.48064	0.02797
NIPBL	1.03611	0.87254	7.56258	0.05118	0.76171
aclya	1.31798	0.12788	4.61573	0.39833	0.05126
arhgef28a	-1.21942	0.56687	4.91852	-0.28619	0.39769
SNORA79	-1.08245	0.91698	0.69479	-0.1143	0.82166
usp53b	-1.05789	0.93801	1.6442	-0.08119	0.85063
SNORA77	-1.164	1	-1.72385	-0.21909	1
plvapb	-1.08108	0.7437	7.59153	-0.11247	0.59895
SNORA74	1.07326	0.96564	0.13802	0.102	0.89402
plvapa	-2.51705	0	5.32584	-1.33173	0
SNORA75	1	1	-2.26957	0	1
SNORA72	1	1	-2.26957	0	1
SNORA73	1.25567	0.80217	0.10107	0.32846	0.67242
SNORA70	-1.10751	0.91321	0.21198	-0.14731	0.81609
SNORA71	-1.19786	0.7736	0.32367	-0.26046	0.63553
ell	1.26466	0.11472	6.69697	0.33875	0.04463
ACTL6A	2.02436	6e-05	5.37344	1.01747	0
gdpd3a	-1.45425	0.29924	5.15339	-0.54028	0.16094
EMP1	1.50495	0.08215	4.64546	0.58972	0.02917
SIRT7	1.77442	0.04754	2.84951	0.82735	0.01447
F3	-3.38727	0.07102	0.31373	-1.76012	0.02431
CDC42EP4	1.00577	1	1.8331	0.0083	1
yee9	1.45425	0.00932	5.7972	0.54027	0.00183
nrn1a	-2.32249	0.06112	2.82163	-1.21567	0.01997
samd10a	2.94026	0.37901	-1.54453	1.55594	0.22366
samd10b	-2.91788	0.00122	3.1055	-1.54492	0.00015
SNORA63	1.0431	0.98268	1.61146	0.06087	0.92096
FH	-1.63721	0.16472	5.33515	-0.71124	0.07135
arfrp1	-1.17779	0.30121	5.41133	-0.23608	0.16258
pkp4	-1.88117	0.27997	0.53749	-0.91163	0.14635
fam49bb	1.7142	0.0002	7.36866	0.77753	2e-05
napepld	-1.29908	0.44983	3.06413	-0.37749	0.28622
pm14	-1.15654	0.327	7.4795	-0.20981	0.18236
stx7	1.20575	0.32578	5.98997	0.26993	0.18124
stx8	-1.06864	0.72824	5.46555	-0.09578	0.57899
fam49al	1.54931	0.24195	2.20428	0.63163	0.11944
nfatc1	1.31053	0.6365	0.68817	0.39015	0.47149
nfatc4	-1.27048	0.43684	3.07457	-0.34537	0.2744
CSMD1	1.172	0.70026	3.8399	0.22897	0.54715
MDH1	-2.10992	0.00067	9.12813	-1.07719	7e-05
glceb	-1.37116	0.1467	2.90351	-0.4554	0.0616
fmn2b	1.48458	0.65328	0.59594	0.57006	0.49049
GSX2	1	1	-2.26957	0	1
faimb	8.16639	0.20497	-1.98928	3.0297	0.09566
fbn2b	-2.29498	0	4.72429	-1.19848	0
ift140	1.32739	0.12231	4.68444	0.4086	0.04835
fbn2a	1.04879	0.94572	3.97021	0.06872	0.8631
rs4x	1.21674	0.314	11.1608	0.28302	0.17258
RIMBP2	-1.29147	0.33244	3.14201	-0.36901	0.1863
depdc7a	2.03736	0.02451	3.0762	1.0267	0.00622
pkma	2.04112	3e-05	9.59281	1.02936	0
rasl12	-3.53617	0.25167	-1.44273	-1.82219	0.12593
thsd7ab	2.25762	0.03892	1.44067	1.1748	0.01117
thsd7aa	1.28321	0.61171	2.23054	0.35976	0.44391
usp54a	-1.04374	0.93112	3.51215	-0.06176	0.84103
or129-1	1	1	-2.26957	0	1
FAM13C	-1.65738	0.01128	4.58714	-0.7289	0.00234
fnta	1.35667	0.01856	6.67567	0.44007	0.00437
fntb	1.22761	0.17861	5.07731	0.29585	0.07945
clocka	-1.06727	0.79339	4.55958	-0.09393	0.66098
fbxo36b	-2.74001	0.02763	2.58444	-1.45418	0.0072
UBE2D1	1.81371	0.00497	3.79448	0.85894	0.00084
nfip1	1.1269	0.45843	6.78486	0.17235	0.29538
fbxo36a	-4.28458	0.10612	-0.42691	-2.09915	0.04042
tmem41b	1.63	0.00179	5.07611	0.70487	0.00024
nek7	1.01912	0.95115	7.02456	0.02733	0.87087
nek6	2.20265	1e-05	5.81532	1.13924	0
HPGDS	9.70601	0	2.88696	3.27888	0
nek4	-1.34741	0.06917	5.08821	-0.43019	0.02352
crls1	-1.06975	0.75399	5.63885	-0.09727	0.61085
nek8	-2.02201	0.02158	2.94617	-1.01579	0.0053
epd	1.60553	0.26538	6.00571	0.68305	0.13571
PMPCB	-1.68079	0.00551	4.16667	-0.74914	0.00095
rbm12b	1.19803	0.19225	5.62451	0.26067	0.08769
SOCS2a2	-1.98368	0.00355	2.61648	-0.98818	0.00056
epx	1.45786	0.75811	-0.35465	0.54385	0.61627
nek2	1.34086	0.13427	3.86094	0.42316	0.0548
tmem42a	1.40906	0.10078	3.53885	0.49473	0.03792
pkn1b	1.94176	0.0002	7.11188	0.95736	2e-05
fam110a	-1.85709	0.03788	4.04586	-0.89304	0.0108
fam110c	-1.75206	0.47331	0.06662	-0.80905	0.30868
NSMAF	1.12655	0.61328	6.24276	0.17191	0.44578
metap1	-1.65387	0.00181	5.33367	-0.72585	0.00024
mep1a.1	-4.21293	0.00083	5.68576	-2.07482	9e-05
TNFRSF11B	-1.05686	0.94657	2.26788	-0.07979	0.86407
NTPCR	-1.08369	0.73837	4.08836	-0.11595	0.59092
mep1a.2	4.72489	0.07473	0.25449	2.24028	0.02587
mbip	1.14318	0.5737	4.17312	0.19306	0.40451
sh3rf2	1.10261	0.76176	2.9729	0.14092	0.62128
SOCS2	1.1098	0.71861	5.09454	0.1503	0.56768
SOCS3	4.12469	0	6.02184	2.04428	0
sytl2b	-1.60439	0.49247	2.65548	-0.68203	0.326
erf	1.18744	0.25508	5.0574	0.24786	0.12824
erh	1.35688	0.04095	6.68071	0.44029	0.01193
erg	-1.0502	0.86724	6.6535	-0.07066	0.75481
mapkbp1	-1.28112	0.28315	3.71841	-0.35741	0.14877
rbm14a	1.27121	0.1619	4.68062	0.3462	0.06975
SOCS4	-1.73585	1	-2.06441	-0.79564	1
myh10	-1.08006	0.74212	5.45602	-0.11112	0.59634
GFPT2	1.51307	0.09781	4.01039	0.59748	0.03651
myh14	1.10969	0.71183	3.99424	0.15015	0.56088
syce2	-1.09321	1	-1.7924	-0.12857	1
si:dkey-7k24.5	-3.16485	0.0463	0.92078	-1.66214	0.01396
meltf	9.26903	0	2.55139	3.21242	0
fbln7	-1.2067	0.76791	1.22718	-0.27106	0.62826
styx	1.26112	0.26238	4.93174	0.3347	0.13341
esd	1.21228	0.24329	7.39562	0.27772	0.12037
AAK1	-1.53789	0.01584	5.69811	-0.62095	0.00356
MDM2	1.33584	0.14656	4.13027	0.41775	0.06148
fbln1	1.27728	0.38669	5.21718	0.35307	0.23002
fbln5	-2.52887	0.00137	2.48427	-1.33849	0.00017
fam241a	1.64191	0.28955	1.95482	0.71537	0.15342
abi3bpb	-4.23177	0	3.41798	-2.08126	0
rbm15b	1.14721	0.61732	3.04132	0.19813	0.45034
fbln2	-1.36008	0.33526	2.89363	-0.44369	0.18869
abi3bpa	-1.44191	0.6158	1.46725	-0.52798	0.44859
MDM1	-1.03678	0.92444	3.48374	-0.05211	0.83088
azin1b	-1.25624	0.33905	5.81196	-0.32911	0.1918
ST6GALNAC2	-3.4292	0.00356	2.41446	-1.77787	0.00056
cldn10a	-4.75731	0.007	-0.35993	-2.25015	0.00128
tmem45b	1.35934	0.85362	-1.27693	0.4429	0.73693
nckap1	-1.44554	0.02407	7.03716	-0.5316	0.00608
cldn10b	-2.83889	0.00249	5.5182	-1.50533	0.00036
DGCR8	1.15099	0.41449	6.63321	0.20287	0.25353
axin2	-1.32015	0.5946	0.57349	-0.4007	0.42562
axin1	1.04087	0.85101	5.62083	0.05779	0.73378
nr2f1a	-1.97547	0.0099	2.97244	-0.9822	0.00198
tacr1a	1.66013	0.4252	0.62106	0.73129	0.26349
wnt11f2	-1.46402	0.79508	1.76666	-0.54993	0.66311
etfdh	-1.64812	0.00085	7.48772	-0.72082	0.0001
DST	-1.6628	0.00518	7.94902	-0.73361	0.00088
SH2D3A	-1.63647	0.13167	3.17836	-0.71058	0.05326
cldn11a	-2.45959	0.03832	1.33645	-1.29842	0.01096
dhps	1.07622	0.75299	4.4049	0.10597	0.60988
RAD23B	1.11159	0.51795	7.98775	0.15262	0.35021
fuca2	1.1043	0.64185	7.0387	0.14313	0.47774
DTL	1.80324	0.00145	4.20453	0.85059	0.00018
si:dkey-228d14.5	-1.44058	0.38561	2.13777	-0.52665	0.22921
cybrd1	1.16415	0.5908	4.23131	0.21927	0.42102
ct030	-1.0073	1	4.53915	-0.0105	0.95673
SLITRK1	6.16763	0.30121	-2.05716	2.62472	0.1631
fbxo30a	-1.21723	0.47653	2.80261	-0.2836	0.31181
fbxo30b	1.17196	0.60344	2.85344	0.22892	0.43484
SLITRK5	-1.59002	0.19988	1.927	-0.66904	0.09227
npdc1b	1.21203	0.5845	2.75746	0.27743	0.41517
npdc1a	-1.41954	0.01585	6.0625	-0.50542	0.00357
DUT	1.55895	0.00935	5.53511	0.64058	0.00184
s100b	-2.4383	0.0369	1.0289	-1.28588	0.01045
s100w	2.03154	0.00034	4.35076	1.02258	3e-05
tgif1	1.27069	0.28826	3.06019	0.34561	0.15257
ext1c	1.3059	0.41139	2.36251	0.38504	0.2509
ext1b	1.15497	0.59526	5.53368	0.20785	0.42643
s100z	5.46312	0.10326	-1.44595	2.44972	0.03915
MDGA2	2.32013	0	4.57321	1.2142	0
s100u	-2.65312	6e-05	4.59652	-1.40769	0
s100t	-3.4523	0.02398	0.70774	-1.78756	0.00605
s100s	2.29359	0.7926	-2.00077	1.19761	0.65974
C1orf210	-3.26796	0	3.72193	-1.70839	0
kcnj16	-3.93263	2e-05	5.91664	-1.97549	0
rabif	1.03434	0.94765	2.87849	0.04872	0.86519
srp72	1.50377	0.00364	7.94329	0.58859	0.00058
slc7a3b	1.14244	0.67992	4.00458	0.19211	0.52072
net1	1.66278	0.00074	4.79305	0.7336	8e-05
zgc:64022	-1.65453	0.14192	5.6534	-0.72642	0.05901
slc7a3a	-1.00852	1	4.77017	-0.01224	0.95958
dlx5a	2.80639	0.04714	-0.03149	1.48872	0.01429
ano11	1.94506	0.1359	0.7961	0.95981	0.05566
kcnj11	-1.50184	0.39331	0.01367	-0.58673	0.23591
kcnj14	1.71272	0.59889	-1.48726	0.77629	0.43002
kcnj13	-3.39983	0.00284	6.60002	-1.76546	0.00042
rab6ba	2.50819	8e-05	4.02136	1.32665	1e-05
rab6bb	-18.0833	0.00135	2.76695	-4.17659	0.00017
mbd3b	-2.2767	0.02252	3.89292	-1.18694	0.00558
xbp1	2.87306	0	7.3263	1.52259	0
strada	-1.65437	0.01188	4.3579	-0.72628	0.00249
crebzf	-1.21485	0.31413	6.24006	-0.28078	0.17269
sult6b1	-5.42682	0.01645	3.783	-2.44011	0.00376
ponzr6	-1.14393	0.94033	-0.21098	-0.194	0.85426
ponzr1	2.80867	0	7.13763	1.48989	0
ponzr2	1.00618	1	-2.00543	0.00888	1
ENTPD6	1.00664	1	5.56031	0.00955	0.95919
ENTPD7	1.15171	0.59087	3.25605	0.20377	0.42129
dlx4b	2.05656	0.45944	-0.77221	1.04024	0.29629
ces3	-5.48366	1e-05	6.17682	-2.45514	0
VWA5B1	1.12027	0.87044	0.99197	0.16384	0.75858
mbd1b	1.08229	0.68706	7.04854	0.11409	0.53127
adprm	-1.14799	0.83943	1.47409	-0.19911	0.71823
cerk	-2.28313	0.01105	2.56281	-1.19101	0.00228
slmapa	1.06104	0.7426	6.06776	0.08548	0.59742
slmapb	-1.03185	0.98102	2.54712	-0.04523	0.91795
si:ch1073-513e17.1	-1.49204	0.0565	6.36423	-0.57728	0.01811
cyp7b1	1.21511	0.34903	5.65637	0.28109	0.19979
panx3	1.02813	1	0.02933	0.04003	1
fosl2	3.07155	3e-05	6.24586	1.61897	0
zgc:153184	3.12639	0	5.74434	1.6445	0
rras	1.66981	0.00015	5.08238	0.73968	1e-05
im:7160594	-1.74862	0.00148	4.79952	-0.80622	0.00019
bbs5	-1.62227	0.16936	4.7042	-0.69801	0.07409
UBE2J2	1.08172	0.64487	5.74093	0.11333	0.48108
trmt10c	-1.0636	0.81057	4.13565	-0.08896	0.68284
panx2	-1.09939	0.81069	1.75252	-0.13671	0.68322
zhx3	-1.25579	0.18198	4.78723	-0.32859	0.08138
med19a	1.04649	0.81185	6.72031	0.06556	0.68437
tpbgb	-2.28246	0.01437	3.91889	-1.19059	0.00315
rrad	-1.05999	0.98276	1.08888	-0.08405	0.92123
tpbga	-1.12675	0.83864	1.065	-0.17217	0.71702
rom1a	2.41152	0.43741	-1.32057	1.26994	0.27507
rom1b	1.43149	0.72824	-0.2331	0.51752	0.57889
tpbgl	1.5055	0.7928	-1.66727	0.59024	0.66026
trmt112	1.58147	0.00182	4.64011	0.66126	0.00024
nkx2.1b	-1.53511	0.74364	-0.80637	-0.61834	0.59864
nkx2.1c	1.39176	0.50571	0.61874	0.47692	0.33826
neu1	1.2078	0.40151	5.70316	0.27238	0.2424
rapgef1b	1.21718	0.25214	5.14591	0.28354	0.1263
trim46a	-1.04634	1	0.26308	-0.06535	1
dhx9	1.35898	0.05298	8.08678	0.44252	0.01668
rapgef1a	1.70556	4e-05	7.05081	0.77024	0
dhx8	1.36579	0.01368	7.56353	0.44974	0.00297
trim46b	-1.36427	0.74465	0.41565	-0.44813	0.59998
glud1b	-1.08756	0.79532	9.75251	-0.12109	0.66363
dlx6a	5.77758	0.1928	-1.71707	2.53047	0.08817
bbs1	-1.53053	0.04141	4.55861	-0.61403	0.01207
grb7	-1.78206	0.15616	1.87655	-0.83354	0.06663
cetp	-1.42741	0.19521	3.53254	-0.5134	0.08962
rnpepl1	-1.33008	0.19384	4.49191	-0.41151	0.08878
bbs2	1.18873	0.43337	5.16593	0.24942	0.27077
mbpb	1.64904	0.00062	6.04174	0.72162	7e-05
mbpa	-3.76321	0.13689	1.19864	-1.91196	0.05623
U1	1.35505	0.67344	-0.16873	0.43835	0.51314
U2	1.47978	0.20477	3.34564	0.56538	0.09542
stx11a	1.33393	0.31996	3.6439	0.41568	0.17685
U3	1.02054	1	-2.12826	0.02934	1
U4	-1.07389	0.95927	0.3174	-0.10285	0.8841
U5	4.42619	0.05612	-0.85131	2.14607	0.01794
sb:cb470	-1.75035	0.38199	1.02138	-0.80764	0.2265
U6	1.03021	1	0.03909	0.04294	1
U7	1.28114	0.75833	-0.07111	0.35743	0.61656
U8	1.47124	0.73534	-0.67671	0.55703	0.58761
ndufs8a	-1.06346	0.80949	6.2913	-0.08876	0.68153
rad18	-1.08903	0.64384	5.52093	-0.12304	0.47979
med13b	1.13912	0.39492	6.80562	0.18792	0.23734
ifitm5	1.38917	0.85589	-1.34805	0.47423	0.73985
CLYBL	-1.08718	0.68049	5.53514	-0.12059	0.52134
med13a	-1.081	0.68705	7.87955	-0.11236	0.53102
rad17	-1.25825	0.12787	5.11762	-0.33141	0.05124
mixl1	-6.62089	0.02434	-0.6702	-2.72703	0.00617
nlrc3l	1.18287	0.26077	6.34322	0.24229	0.13225
zgc:77375	1.19204	0.72392	0.64886	0.25344	0.57419
HYAL2	-1.06542	0.79109	5.13372	-0.09142	0.65711
slc7a8a	-1.07323	0.80134	6.87757	-0.10196	0.67099
slc7a8b	1.13599	0.44258	5.23319	0.18395	0.27954
kcnj3a	-1.76785	0.3907	0.19674	-0.822	0.23382
MRPS7	-1.24885	0.48049	2.4151	-0.3206	0.31535
nkx2.2a	1.08939	0.97296	0.27863	0.12352	0.90526
nkx2.2b	3.03382	0.47725	-1.93672	1.60114	0.31238
cux1a	-1.1726	0.38638	6.3608	-0.22972	0.22978
cux1b	1.07432	0.65515	8.40356	0.10343	0.49263
ctsla	-1.38153	0.09731	8.65087	-0.46627	0.03626
sumo-1	-1.07281	0.75299	5.14257	-0.10139	0.60985
dlx3b	1.139	0.9089	0.09347	0.18777	0.8107
ARVCF	1.41312	0.05486	5.44991	0.49888	0.01744
prickle2b	-1.55454	0.08339	5.08074	-0.63649	0.02981
dlx2b	1.00372	1	-0.52638	0.00535	1
srp54	1.10214	0.56715	7.58972	0.1403	0.39799
prickle2a	-1.20312	0.89499	-0.0828	-0.26678	0.79166
nexn	1.02609	1	0.59976	0.03715	1
zgc:64051	3.51619	0	5.81661	1.81401	0
mlxipl	-2.57183	0.00162	5.01235	-1.3628	0.00021
HUWE1	1.25532	0.11914	8.12775	0.32806	0.04678
dlx2a	1.1546	1	-1.70022	0.2074	1
rabl2	-1.62663	0.10997	3.77199	-0.70189	0.04234
nkx2.4a	20.403	0.016	-1.58981	4.35071	0.00361
prickle1b	1.08854	0.84053	3.30759	0.1224	0.71951
THEMIS2	1.93849	0.00147	4.82676	0.95493	0.00019
dlx1a	3.39675	0.04479	-0.30304	1.76416	0.0134
NEDD4	1.03701	0.91646	6.51775	0.05243	0.82081
srp68	1.14461	0.34642	6.73896	0.19485	0.19783
hccsb	1.0997	0.6365	5.99701	0.13711	0.47155
nucb2a	2.26597	0	6.60806	1.18013	0
chpfa	-1.94665	0.00595	4.32136	-0.96099	0.00105
pdxkb	1.11521	0.68706	3.10618	0.15731	0.53114
pdxka	-2.73909	1e-05	6.54296	-1.4537	0
rad50	1.20686	0.20752	6.37272	0.27126	0.0972
cspg4	1.30504	0.43627	2.80793	0.38409	0.27367
rad52	1.15754	0.46933	4.73423	0.21106	0.30545
gprc5c	-2.35088	0.01489	3.92703	-1.2332	0.0033
fah	-2.92734	0.00015	3.87585	-1.54959	1e-05
zgc:55943	1.33802	0.43337	1.68831	0.4201	0.27078
ldlrap1a	-1.0732	0.86886	2.94365	-0.10192	0.75658
or116-1	-2.62895	1	-2.19869	-1.39448	1
ldlrap1b	-1.0447	0.81968	6.12398	-0.06309	0.69405
fap	2.52977	0.14801	1.37762	1.339	0.06229
rchy1	-1.11946	0.6827	4.45538	-0.1628	0.52578
sema4gb	-4.22899	0.00314	2.4781	-2.08031	0.00048
plat	-1.349	0.26795	6.48274	-0.43189	0.13772
senp3b	1.45198	0.00457	6.64399	0.53803	0.00076
lmx1al	-1.0853	0.87111	1.86504	-0.1181	0.75941
ypel3	-1.81847	0.00226	5.72848	-0.86273	0.00032
zgc:153115	1.26011	0.46127	2.85298	0.33355	0.29805
fbl	1.72258	0.00019	7.8033	0.78457	2e-05
lmx1bb	-1.77005	0.04219	3.22381	-0.82379	0.01238
lmx1ba	1.53203	0.42818	2.54037	0.61544	0.26643
RTN2	-1.76588	0.292	1.4813	-0.82039	0.15521
desi1b	1.27412	0.16472	4.61037	0.3495	0.07133
RTN1	-2.68084	0	4.79927	-1.42268	0
desi1a	-1.06591	0.89409	2.34227	-0.09209	0.79048
mst1ra	1.61331	0.0734	4.51427	0.69002	0.02528
mst1rb	-2.43925	0.01898	6.4574	-1.28644	0.0045
elf3	1.60642	0.13309	3.16352	0.68385	0.05411
elf1	1.73393	0.00125	7.41557	0.79405	0.00015
grk3	1.69731	0.00191	7.8178	0.76325	0.00026
hce23	-1.39936	0.21932	12.3003	-0.48477	0.10471
gdpd5a	-2.38053	0.04152	2.29103	-1.25128	0.01212
grk5	1.40013	0.05437	4.06601	0.48556	0.0172
grk6	1.24067	0.24974	7.57791	0.31112	0.1248
gdpd5b	1.03193	0.89561	5.32808	0.04535	0.79246
gprc6a	1.37155	0.69583	-0.56552	0.45581	0.54102
PHOX2A	-11.6283	0	3.3696	-3.53957	0
aldoca	16.2811	0	0.4903	4.02513	0
hoxd9a	-1.22903	0.66734	2.0372	-0.29752	0.50623
psd3l	1.72557	0.00037	5.0934	0.78707	4e-05
STT3B	-1.00298	1	6.70598	-0.0043	0.98195
pld2	-1.30785	0.09409	5.17399	-0.3872	0.03469
pld3	2.45163	2e-05	7.42421	1.29374	0
senp6b	1.02829	1	0.22062	0.04024	1
si:dkey-100n19.2	-1.30315	0.65956	1.35543	-0.382	0.4979
slc7a11	5.69492	0	4.60548	2.50968	0
rrm1	1.838	4e-05	8.6502	0.87814	0
fer	-1.50124	0.00251	5.78928	-0.58616	0.00036
fes	1.36836	0.06298	5.13391	0.45245	0.0208
plek	1.30179	0.21534	8.23723	0.3805	0.10226
fev	2.38699	0.33343	-0.31818	1.25519	0.18716
zic5	-2.29396	0.51998	-1.63051	-1.19784	0.35239
zic4	2.0972	0.45023	-0.51591	1.06846	0.28759
zic6	8.14833	0.0822	-1.48854	3.0265	0.02921
anpepa	1.18043	0.95569	-0.41184	0.23931	0.87853
anpepb	1.03023	1	3.68852	0.04297	0.97267
senp7b	-1.13916	0.59087	5.41757	-0.18798	0.42151
grm3	3.04743	0.00103	1.64147	1.6076	0.00012
grm4	1.0155	1	2.35377	0.02219	0.94777
zic1	-1.77452	0.27744	0.846	-0.82743	0.14452
hnf1ba	-2.45634	0.01793	8.80606	-1.29651	0.00418
rubcnl	1.44031	0.02557	5.5215	0.52638	0.00657
zic3	5.94716	0.44998	-2.06304	2.5722	0.28726
pldn	-1.48366	0.20255	5.32261	-0.56916	0.09401
trhr2	1.31067	0.75322	-0.32624	0.39031	0.61018
CHDH	-1.77078	0.03579	4.18113	-0.82438	0.01005
slc31a2	1.19319	0.35639	5.89443	0.25482	0.20586
fosab	-1.56488	0.54405	5.75974	-0.64605	0.37448
slc31a1	-2.10592	0	6.78101	-1.07445	0
sema4ba	-1.41185	0.08574	3.91744	-0.49759	0.03089
fgb	4.29195	0.05242	1.4114	2.10163	0.01645
fga	20.0204	0.01921	-1.594	4.3234	0.00457
trhra	1.76792	0.62444	-1.36833	0.82205	0.4587
cfbl	3.0089	0.43788	-1.18461	1.58924	0.27555
fgg	-1.17894	0.72402	3.06862	-0.23749	0.57457
hoxd3a	-1.58873	0.20291	2.59378	-0.66788	0.09425
zgc:92907	-1.19119	0.30293	4.9265	-0.2524	0.16446
cyb5b	1.5194	0.00702	5.31218	0.6035	0.00129
cyb5a	-3.6538	4e-05	8.50577	-1.8694	0
ACVR1C	-2.63178	0.03597	1.71862	-1.39604	0.01013
chpf2	1.3517	0.0784	5.28904	0.43478	0.02746
ntrk1	-1.81848	0.54992	-0.67793	-0.86273	0.38063
slc44a2	1.2564	0.2478	6.79407	0.32929	0.12342
hus1	-1.11987	0.57678	4.64897	-0.16334	0.40765
plod2	1.2606	0.34903	5.47628	0.33411	0.19975
sema4ab	-1.30887	0.08387	5.28874	-0.38833	0.03002
crebrf	-1.49419	0.07387	6.08363	-0.57936	0.02551
lrtm2a	9.61646	0.24846	-1.93837	3.26551	0.12399
hoxd4a	-1.22225	0.71861	0.0227	-0.28954	0.56755
grna	1.73396	1e-05	8.00405	0.79407	0
suz12a	1.37908	0.17138	2.70052	0.46371	0.07522
grnb	-1.82874	0.0001	6.82386	-0.87085	1e-05
suz12b	1.41018	0.0093	6.38808	0.49588	0.00182
mcfd2	-1.43481	0.11795	4.29674	-0.52086	0.04612
INAFM2	2.25469	0.2113	-0.1624	1.17293	0.09972
si:ch73-215d9.1	-5.26369	0.0001	3.0264	-2.39607	1e-05
ankrd34bb	-1.08296	1	-1.89514	-0.11498	1
islr2	-7.98966	2e-05	1.47034	-2.99813	0
kansl2	-1.19012	0.34138	5.67157	-0.25111	0.19389
bcan	-1.26481	0.83877	-0.47541	-0.33892	0.71733
ell2	1.71666	8e-05	6.8502	0.77961	1e-05
EHF	1.8263	0.04415	2.84181	0.86893	0.01314
kansl3	-1.29985	0.04703	6.72277	-0.37834	0.01425
TMEM200C	-2.67056	0.18275	0.05418	-1.41714	0.08181
cep170aa	1.4466	0.05499	5.11498	0.53266	0.01748
cep170ab	-1.19586	0.88619	-0.64726	-0.25804	0.77925
plk3	1.49561	0.32269	7.64098	0.58074	0.17867
plk4	1.20608	0.39435	5.36804	0.27033	0.23691
nfe2	-2.59329	0.00353	5.95734	-1.37478	0.00055
RPL35	1.16148	0.42527	11.5276	0.21597	0.2636
RPL38	1.20166	0.33855	10.8148	0.26503	0.1913
nedd4l	-2.38908	0.00014	7.12882	-1.25645	1e-05
ANKS1A	1.10533	0.5593	6.3053	0.14447	0.38955
grpr	5.03092	0.08032	-1.28161	2.33082	0.0283
RNF111	-1.02959	0.90992	5.12155	-0.04208	0.81225
si:dkey-154p10.3	-1.92909	0.01378	3.63313	-0.94792	0.003
elk3	1.8795	0	6.50978	0.91035	0
ankzf1	1.6059	0.0099	4.52176	0.68338	0.00198
elk1	-1.29531	0.19001	4.30602	-0.3733	0.0864
RPL22	1.04952	0.82091	8.8072	0.06973	0.69618
MED8	-1.19071	0.37437	5.59119	-0.25182	0.21997
MED9	1.09855	0.70379	3.35394	0.13561	0.55121
inhbab	2.15949	0.27526	-0.16539	1.11069	0.14299
AARSD1	1.17647	0.49891	4.87076	0.23446	0.33183
MED4	1.50663	0.07416	3.7124	0.59132	0.02563
c4	1.61699	0.0084	7.56404	0.69331	0.00161
c5	-1.98674	0.18773	1.04818	-0.9904	0.08488
c6	1.84013	0.00542	10.0509	0.87981	0.00093
c9	1.35688	0.26473	3.84599	0.44029	0.13522
RPL24	1.23064	0.17662	9.44712	0.29941	0.0782
rrp8	1.24015	0.19688	6.97791	0.31052	0.09052
elk4	1.05121	0.81781	4.62302	0.07206	0.69211
pstpip2	2.99933	0	7.50097	1.58464	0
crebbpa	-1.31067	0.09748	5.62274	-0.3903	0.03635
VPS26B	1.00731	1	7.09884	0.01051	0.9463
si:ch211-194e15.5	-1.81434	0.06774	4.16464	-0.85944	0.02283
rps15a	1.17649	0.40538	10.1052	0.23449	0.2461
inhbaa	3.76261	0.03352	0.20834	1.91173	0.00922
styxl1	-1.29285	0.53555	3.04985	-0.37056	0.36668
SLC16A10	-3.202	3e-05	6.49551	-1.67897	0
lonp2	-1.36659	0.16538	6.57782	-0.45058	0.07174
rrs1	1.21758	0.22483	5.15613	0.28401	0.10805
topbp1	1.26019	0.15124	5.24734	0.33364	0.06408
cp	2.45871	0.03927	0.98725	1.2979	0.01131
flr	-1.26859	0.45632	2.72658	-0.34322	0.2933
RPL3L	-2.27718	0.00087	4.19774	-1.18725	0.0001
GPR137B	1.07327	0.81176	3.76373	0.10202	0.68424
e3	-1.02271	0.98892	6.04973	-0.03239	0.92957
PRRC2B	1.00039	1	8.09788	0.00057	0.99835
cs	-1.49569	0.06561	6.51371	-0.58081	0.02195
tinf2	1.09213	0.69187	5.61119	0.12714	0.53709
e7	6.61814	0.04329	-0.63173	2.72643	0.01279
CPEB4	-1.44868	0.004	6.34237	-0.53474	0.00065
elp5	1.55134	0.00818	4.99763	0.63351	0.00155
elp4	1.48295	0.15669	2.89633	0.56847	0.0669
elp3	-1.32818	0.18806	5.59048	-0.40945	0.08511
mcee	1.06215	0.88036	2.99908	0.08698	0.77138
elp2	1.40075	0.03533	4.46823	0.4862	0.00987
gorasp1a	-1.16971	0.52743	4.37175	-0.22615	0.35885
elp1	1.11583	0.52284	6.52046	0.15812	0.35485
plp2	1.34179	0.09077	7.23404	0.42416	0.03315
ubtd2	1.48039	0.11848	5.48961	0.56598	0.04639
f2	-1.37967	0.15739	4.08259	-0.46432	0.06733
f5	-1.36865	0.38403	6.23046	-0.45276	0.228
f7	-4.63508	0.00994	0.31389	-2.2126	0.00199
f8	-1.01765	0.97678	6.43813	-0.02525	0.91096
elob	1.27282	0.069	6.39036	0.34803	0.02344
eloa	1.12715	0.46262	6.0226	0.17269	0.29921
RNF152	1.48715	0.38313	0.76505	0.57255	0.22739
lag-3	56.5327	0	4.38342	5.82101	0
EN1	2.22168	0.29648	-0.46416	1.15165	0.1587
si:ch211-105j21.9	1.51919	0.01402	5.35745	0.6033	0.00306
ctbp2a	1.0116	0.99357	4.67445	0.01664	0.93625
tmem50a	-1.5329	0.00197	6.26901	-0.61627	0.00027
AFTPH	1.05598	0.79912	4.25263	0.07858	0.66817
pllp	1.3423	0.69466	0.06559	0.4247	0.53989
cnga1b	2.00988	0.45338	-1.04156	1.00711	0.2903
cx52.6	2.1138	0.42651	-1.40074	1.07984	0.26485
cnga1a	1.87633	0.86486	-1.88461	0.90792	0.75129
myef2	1.06	0.79982	5.01549	0.08407	0.66898
cx52.9	1.17881	1	-1.73556	0.23733	1
vstm4b	1.21676	0.63503	5.89834	0.28304	0.46997
vstm4a	1.34923	0.6771	0.09732	0.43213	0.51712
cfl2	-1.51712	0.00793	5.05986	-0.60133	0.00149
dio2	-1.69691	0.27695	2.74097	-0.76291	0.14419
dio1	-2.5546	0	4.79683	-1.3531	0
nfatc2a	3.14642	0	6.112	1.65371	0
tmem51b	-2.07541	0.04772	2.43769	-1.0534	0.01456
acss2l	-1.19452	0.35468	5.88905	-0.25643	0.2046
GPR155	1.32868	0.36047	3.18431	0.41	0.20908
RNF130	1.10357	0.54884	7.82343	0.14218	0.37966
pank4	-1.26276	0.24354	4.47674	-0.33658	0.12053
usp43b	1.0994	0.8281	2.39233	0.13672	0.70421
usp43a	1.50908	0.10892	4.08912	0.59367	0.04188
GPR157	-1.26044	0.54251	2.38296	-0.33392	0.37294
nfic	-1.15745	0.34749	7.34833	-0.21095	0.19871
nfia	1.23021	0.38015	5.36267	0.2989	0.22471
gk	3.81613	0.18541	-1.41284	1.93211	0.08356
stard7	-1.24554	0.17516	5.77541	-0.31677	0.07737
fosb	1.36631	0.61167	3.16487	0.45028	0.44384
stard8	-1.28649	0.22847	4.61614	-0.36344	0.11059
stard3	1.48549	0.00356	6.07411	0.57093	0.00056
stard5	-2.07782	0.01784	2.8188	-1.05507	0.00416
nfatc3a	1.16242	0.40847	5.68432	0.21714	0.24854
nfatc3b	-1.04164	0.84713	5.78976	-0.05886	0.72739
casq1a	-3.15638	0.32744	5.90803	-1.65827	0.18269
RNF146	-1.09672	0.74382	3.60428	-0.13319	0.5991
RNF145	1.23053	0.24847	6.74546	0.29928	0.12401
casq1b	-2.87543	0.32698	5.95652	-1.52378	0.18227
cdc37l1	-1.21337	0.3184	4.75928	-0.27901	0.17579
ABI2	1.26836	0.52787	1.76471	0.34296	0.3593
en2b	1.00159	1	-1.19524	0.00229	1
en2a	3.02375	0.43347	-1.53525	1.59634	0.27111
crebl2	1.49751	0.55292	-0.18257	0.58256	0.38333
GPR149	-3.05374	0.00365	2.12589	-1.61058	0.00058
lratd2	-8.04829	0.02253	-1.18294	-3.00868	0.00559
lratd1	-5.04356	0.03206	0.19464	-2.33444	0.00869
ccn1l2	1.00951	1	3.39686	0.01365	0.96569
ccn1l1	-4.02274	0.01305	-0.45969	-2.00818	0.00281
cnga3a	1.32309	0.75656	-0.04913	0.40391	0.61411
si:dkey-72l14.4	1.06087	0.77338	4.76847	0.08525	0.63503
gchfr	-3.8091	0	7.08465	-1.92945	0
si:dkey-72l14.3	1.02945	1	-2.00024	0.04188	1
camta1b	2.07199	0.01318	2.365	1.05102	0.00284
apcdd1l	-1.43957	0.52899	0.0943	-0.52564	0.36047
vstm2l	2.85957	0.05344	0.66114	1.5158	0.01683
CHP1	-1.38988	0.01807	8.00495	-0.47496	0.00422
plp1a	1.01627	0.98665	3.77522	0.02329	0.92663
gpnmb	2.72842	0.23621	3.48563	1.44807	0.11579
rbm24b	1.85058	0.66845	-1.09772	0.88798	0.50764
rbm24a	1.24844	0.64614	1.67985	0.32013	0.48238
si:ch211-183d21.1	5.49826	0	3.45891	2.45897	0
RNF41	-1.06989	0.77564	4.74999	-0.09746	0.63786
srp09	1.01694	0.97116	5.65578	0.02424	0.90282
im:7145024	-1.05941	0.75546	5.58595	-0.08327	0.61273
alg10	1.17298	0.45522	4.12971	0.23018	0.29189
schip1	-1.26356	0.27614	4.84444	-0.33749	0.14359
alg12	1.88042	1e-05	6.59305	0.91106	0
tmem54a	-1.77234	0.06796	3.65876	-0.82566	0.02294
alg11	-1.25335	0.17835	5.88545	-0.32579	0.07927
alg13	-1.519	0.36743	0.98192	-0.60312	0.21449
rbm25b	1.18249	0.22733	7.27728	0.24183	0.10975
rbm25a	-1.11769	0.5452	6.44563	-0.16052	0.37564
polrmt	-1.0445	0.81724	5.83893	-0.06282	0.69145
ABHD3	-1.65405	0.39049	1.01562	-0.726	0.23349
ABHD2	1.63614	0.00731	5.43519	0.7103	0.00135
mcm2	1.69658	0.00293	7.24563	0.76263	0.00044
ABHD8	-1.14551	0.67831	2.94958	-0.19599	0.51915
si:ch211-243g18.2	-1.63048	0.20502	7.61359	-0.7053	0.09569
dis3	1.09547	0.60328	5.3764	0.13156	0.43469
ABHD6	1.04861	0.92844	4.72326	0.06847	0.83601
ABHD5	-1.25213	0.28648	3.75245	-0.32438	0.15104
pltp	-1.12742	0.82896	6.74047	-0.17302	0.7057
mcm5	1.59153	0.00045	6.70956	0.67041	5e-05
mcm4	1.82973	0.00015	7.94613	0.87163	1e-05
mcm3	2.071	0	7.68897	1.05033	0
daam1a	-1.47333	0.08227	5.64585	-0.55908	0.02925
gmeb1	1.09388	0.67763	5.25647	0.12945	0.51819
srp19	1.29309	0.07063	6.38682	0.37082	0.02413
srp14	1.77165	0.00026	6.19392	0.82509	2e-05
sh2d4ba	-1.85051	0.42383	-0.96153	-0.88792	0.26236
bcl9	-1.36711	0.18888	4.25732	-0.45113	0.08559
fto	-1.05133	0.83297	6.24151	-0.07221	0.7106
ccr12b.2	1	1	-2.26957	0	1
ppp2r3a	1.78091	0.00825	4.11805	0.83261	0.00157
bcl3	3.4938	0	6.00729	1.8048	0
stat1a	-1.34547	0.36336	3.59663	-0.42811	0.21119
rapgefl1	3.55652	0	3.93795	1.83046	0
dynlt1b	-1.22194	0.33343	4.15562	-0.28918	0.18719
ppp2r2d	1.23305	0.29555	4.12043	0.30223	0.15798
pknox2	-1.05582	0.86724	3.70633	-0.07836	0.75487
fus	-1.52059	0.0238	5.85118	-0.60463	0.00599
RNF14	-1.18209	0.30849	5.57365	-0.24134	0.16848
fuz	1.00476	1	1.96929	0.00685	1
bco1	-1.52467	0.39424	3.80713	-0.6085	0.23682
mb	-1.64722	0.40681	-0.39075	-0.72003	0.24713
fam234b	-1.85354	0.00765	3.56895	-0.89028	0.00143
fam234a	-1.26001	0.16393	5.0292	-0.33343	0.0709
ppp2r3c	1.09273	0.62754	5.86569	0.12794	0.46221
ppp2r5d	-1.13069	0.43347	6.61195	-0.1772	0.27105
ppp2r5b	1.91327	0.29905	0.74947	0.93604	0.16082
ppp2r5a	-1.15227	0.36354	7.13495	-0.20447	0.21135
KCNAB1	1.58564	0.35718	3.12784	0.66507	0.20642
mx	1.69023	0.12194	4.46356	0.75722	0.04815
RANGAP1	1.27831	0.10797	6.27857	0.35424	0.04138
ADRA2C	2.21339	0.54322	-1.50774	1.14626	0.37366
rpp38	1.20074	0.54818	2.55413	0.26393	0.37893
oit3	2.60443	0.0692	0.32313	1.38097	0.02354
PTBP3	-1.19324	0.39389	4.5401	-0.25488	0.23639
mcm9	1.06039	0.87592	3.0585	0.0846	0.76626
EVC	-1.84873	0.03049	2.47885	-0.88654	0.00814
rpp30	1.04648	0.80295	6.14439	0.06555	0.67392
crip2l	-1.32762	0.67326	1.63568	-0.40885	0.51295
obsl1a	1.25493	0.6397	0.72992	0.32761	0.47555
obsl1b	-1.65066	0.08186	3.2221	-0.72304	0.02898
SMARCD3	-2.20949	2e-05	5.06886	-1.14372	0
svbp	1.15233	0.56888	3.64428	0.20455	0.39966
bcor	-2.15581	0.29468	4.36987	-1.10823	0.15722
fahd1	-3.27959	0.00042	2.905	-1.71351	4e-05
tmem59l	-2.9291	0.00171	3.80607	-1.55046	0.00022
nr1d2b	-1.31392	0.14675	3.89611	-0.39387	0.06164
nr1d2a	-1.65586	0.09184	6.23981	-0.72758	0.03362
RBBP9	-5.26834	0.01351	-0.86379	-2.39735	0.00293
nipsnap3a	-2.30922	0.00175	6.0363	-1.20741	0.00023
RBBP7	1.13273	0.51801	4.50138	0.17981	0.35054
SMARCE1	1.57039	0.05178	3.21039	0.65113	0.01618
RNF26	-1.34255	0.34536	2.18591	-0.42498	0.19696
entr1	1	1	-2.26957	0	1
rpp14	-1.28881	0.25385	4.26885	-0.36604	0.12746
anks3	1.09503	0.81353	3.72246	0.13097	0.68631
si:dkey-40m6.8	-1.42192	0.7047	0.30348	-0.50784	0.55277
SLC46A2	4.39837	0	5.19327	2.13697	0
sinhcafl	1.02732	0.92636	5.79324	0.03888	0.83326
gpr37l1a	-1.88249	0.12671	0.67658	-0.91264	0.05061
cftr	1.14176	0.87112	1.58007	0.19125	0.75953
GOLGA1	-1.13869	0.48442	4.84556	-0.18738	0.31889
st14a	1.02165	1	3.04486	0.03089	0.94569
ankrd33ab	1.24219	0.88659	-0.94107	0.31289	0.78004
ankrd33aa	5.10056	0.22235	-1.48822	2.35066	0.10666
GOLGA7	-1.32898	0.15542	4.08303	-0.41032	0.06623
s1	1.6432	0.01882	9.44861	0.7165	0.00444
zn706	1.22826	0.14096	7.66587	0.29661	0.05842
ankrd33ba	2.93045	0	4.15514	1.55112	0
s8	1.23883	0.40843	7.15025	0.30897	0.24843
si:dkey-204f11.64	1.32198	0.33244	2.31953	0.4027	0.18625
nfu1	-1.31231	0.05584	5.94182	-0.39211	0.0178
si:dkey-28b4.7	-1.75882	0.00127	6.2389	-0.81461	0.00016
mcf2b	6.32386	0.10218	-1.39009	2.6608	0.0386
nr2f6a	-1.14917	0.40235	5.63635	-0.20059	0.24323
si:dkey-28b4.8	-2.04078	0	4.7515	-1.02912	0
COX7A2L	-1.41626	0.03115	6.25626	-0.50209	0.00839
cdca5	1.47409	0.0061	5.34336	0.55982	0.00108
serpinf2a	-1.24395	0.28616	4.42604	-0.31493	0.15083
nr2f6b	-1.35428	0.25807	2.79032	-0.43753	0.13047
cdca8	-1.30537	0.2624	3.99388	-0.38446	0.13346
ankrd33bb	-2.67687	1	-2.19617	-1.42055	1
GPM6A	1.04978	0.89024	4.0051	0.07009	0.78536
TSHZ1	-1.17281	0.46224	4.66586	-0.22997	0.29887
tyk2	1.82849	0.0001	7.33072	0.87065	1e-05
GPM6B	-3.00665	0	4.32187	-1.58816	0
gse1	-1.01629	0.97438	7.53137	-0.02332	0.9072
proser1	1.41904	0.04736	4.73127	0.50492	0.0144
CCDC88A	-1.18173	0.64458	5.06528	-0.2409	0.48079
tf	1.76817	0.26498	3.63532	0.82226	0.13546
tg	1.76155	0.01911	4.20618	0.81685	0.00454
spi1b	2.2329	0	7.2628	1.15892	0
capza1b	1.25462	0.11078	8.20461	0.32725	0.04274
ITM2B	1.88421	0.00033	8.6727	0.91396	3e-05
crlf3	1.51246	0.01047	5.9301	0.5969	0.00213
agxtb	-3.53889	0.00184	11.1929	-1.82329	0.00025
OLA1	1.01225	0.98075	7.06236	0.01756	0.91694
trim55a	-1.51336	0.30196	0.78521	-0.59776	0.16366
fam114a1	1.59404	0.04971	3.4505	0.67268	0.01535
ptprz1b	-1.31127	0.43636	2.00436	-0.39097	0.27377
ptprz1a	1.04019	0.95332	3.09258	0.05685	0.87427
GLIPR1	2.40661	0.09631	1.52516	1.267	0.03571
sigmar1	-1.23294	0.48006	3.85935	-0.30211	0.3149
noc3l	1.32146	0.04719	6.06878	0.40213	0.01432
stard13b	-1.96947	0.00094	4.89404	-0.97781	0.00011
nutf2	1.05651	0.75195	6.78754	0.0793	0.60835
bhlha9	4.5025	0.32698	-1.81498	2.17073	0.1823
ANKRD6	-1.49827	0.14912	3.99129	-0.5833	0.06289
mgst3b	-1.31954	0.04328	6.72996	-0.40004	0.01278
AVPR1A	-2.38929	0.29984	-0.13197	-1.25658	0.16135
arntl1a	-1.47678	0.06607	4.06909	-0.56246	0.02215
nt5c2a	1.26021	0.19384	6.03302	0.33366	0.08881
zgc:77262	1.06642	0.79482	3.48544	0.09277	0.66278
B3GNT8	1.2549	0.46499	4.22431	0.32758	0.30124
MDFIC	2.57548	2e-05	4.0553	1.36484	0
rmdn2	-2.47599	0.00042	6.76726	-1.30801	4e-05
shprh	-1.06103	0.78539	5.21145	-0.08546	0.65009
rmdn1	-2.82875	0.00076	7.53123	-1.50016	8e-05
trim55b	-1.53331	0.59782	-0.20587	-0.61665	0.42894
nt5c2b	1.09142	0.66537	5.41768	0.1262	0.50413
B3GNT4	13.1588	0.0774	-1.82365	3.71796	0.02697
B3GNT3	7.32722	0	0.86734	2.87327	0
FAM181B	-8.99604	0.20441	-1.94835	-3.16929	0.09518
FAM181A	9.82475	0.03092	-1.41533	3.29642	0.00828
FAM20A	-1.34236	0.34063	3.26764	-0.42477	0.1933
eif1ad	1.13748	0.59087	3.73862	0.18584	0.42154
MYCBP	-1.17126	0.48746	3.95489	-0.22807	0.32148
elocb	1.35429	0.01741	6.54483	0.43753	0.00404
si:ch73-60h1.1	-1.81688	0.25745	1.74843	-0.86146	0.12999
AKAP7	-1.71531	0.00155	4.59159	-0.77847	0.0002
rimkla	1.23391	0.45335	3.23504	0.30324	0.29021
FRIM	-1.74356	0.00087	8.51681	-0.80203	0.0001
ptf1a	3.94967	0.33661	-1.83419	1.98173	0.18976
sema3ga	1.37253	0.06102	6.36741	0.45684	0.01994
gc2	1.47695	0.70379	-0.70679	0.56262	0.55133
sema3gb	-2.11146	0.02427	3.98445	-1.07824	0.00614
mov10a	1.52885	0.05636	4.25267	0.61245	0.01805
tyms	1.8921	0.00028	7.30689	0.91998	2e-05
si:dkey-12e7.4	1.15193	0.69583	1.84729	0.20405	0.54115
si:dkey-12e7.1	-1.3096	0.38058	2.0679	-0.38913	0.22519
gabrp	-1.2409	0.8004	-0.4392	-0.31138	0.66975
scaf1	-1.02957	0.90904	5.97226	-0.04204	0.81114
qpct	6.09952	0	7.12142	2.6087	0
gba	-1.15074	0.50277	5.47279	-0.20256	0.33537
sgms1	1.92287	3e-05	5.46692	0.94326	0
emc8	1.23856	0.34326	4.07487	0.30866	0.1954
xk	-3.60846	0.01911	3.94995	-1.85138	0.00454
emc7	1.1126	0.48727	6.17238	0.15393	0.32122
emc6	1.44837	0.0163	4.60331	0.53443	0.0037
gbp	-1.65545	0.0187	2.94643	-0.72722	0.00441
si:dkey-31g6.6	-1.95795	0.13256	2.11141	-0.96934	0.05378
emc3	1.0879	0.73902	5.46294	0.12154	0.59186
emc2	-1.1673	0.34762	7.52753	-0.22317	0.19884
sema3fa	1.40597	0.50769	2.05156	0.49156	0.34026
sema3fb	-1.37203	0.28018	4.53018	-0.45631	0.14652
il2rb2	2.58955	1e-05	4.69775	1.3727	0
fpgt	1.3331	0.14993	3.51203	0.41479	0.06334
eloal	-4.03158	0.0056	2.02647	-2.01135	0.00097
rngtt	-1.11463	0.48422	6.8444	-0.15657	0.31859
hoxb13a	7.17435	0.23041	-1.20257	2.84285	0.11176
chodl	-2.74013	0.11082	1.05691	-1.45424	0.04277
hoxc8a	-1.95751	0.0248	2.22638	-0.96902	0.00631
slc45a1	-1.55711	0.18516	2.49247	-0.63887	0.08334
slc45a3	10.0831	0.22733	-1.89892	3.33386	0.10976
slc45a2	-2.2882	0.03947	1.08985	-1.19421	0.01139
dmxl2	1.51226	0.07414	4.18483	0.59671	0.02562
CFAP418	-1.25718	0.19576	4.21846	-0.33019	0.08993
gda	4.58906	0	7.53843	2.1982	0
foxq1a	-1.43074	1	-1.94787	-0.51676	1
syap1	-1.60514	0.02289	3.84952	-0.6827	0.0057
foxq1b	1.26132	0.94531	-0.86301	0.33493	0.86246
nfe2l2a	1.20948	0.28825	8.47512	0.27438	0.15252
KIAA2026	1.07013	0.72083	5.34385	0.09778	0.57015
hoxc9a	-2.08397	3e-05	3.80489	-1.05933	0
eomesa	2.06677	0.00277	3.35512	1.04738	0.00041
eomesb	3.07201	0.00108	1.78614	1.61918	0.00013
RELL1	1.26554	0.2384	4.28637	0.33975	0.1171
depdc1a	1.2748	0.27838	4.91518	0.35027	0.14513
phc2b	1.52176	0.00489	5.43085	0.60574	0.00083
slc6a22.2	1.20901	0.76562	2.57984	0.27383	0.62535
slc6a22.1	-2.41846	9e-05	7.68616	-1.27409	1e-05
phc2a	-1.25504	0.3405	3.89403	-0.32773	0.19316
gad1b	-3.04401	0	4.04363	-1.60597	0
gad1a	-2.45231	0.16562	0.77816	-1.29414	0.07193
usf1l	-1.33802	0.0904	5.41326	-0.4201	0.03298
gem	-1.45972	0.29016	1.99079	-0.54569	0.15387
SDCBP	-4.61426	3e-05	2.01791	-2.2061	0
hoxc6a	-2.40976	0.01911	0.95962	-1.26889	0.00455
hoxc6b	-1.92532	0.13638	1.23588	-0.9451	0.05594
agxt2	-2.82213	0.00819	9.23581	-1.49678	0.00155
si:dkey-16j16.4	-1.7741	0.10133	1.95346	-0.82709	0.0382
defbl1	22.029	0.00705	1.64057	4.46133	0.0013
HSPA8	1.26673	0.25103	5.80173	0.34111	0.12551
sema3bl	-1.28589	0.2582	3.91046	-0.36276	0.13058
il2rc2	1	1	-2.26957	0	1
PTCH1	-1.43581	0.13252	3.62828	-0.52187	0.05375
defbl3	-2.61102	1	-2.19964	-1.38462	1
zgc:153215	1.11316	0.6963	3.37811	0.15466	0.54176
gh2	-2.61102	1	-2.19964	-1.38462	1
gh1	-4.1582	0.31242	-1.83036	-2.05596	0.17144
agxta	-2.75663	0.03256	7.48293	-1.46291	0.00885
emg1	1.32047	0.19247	3.13897	0.40105	0.08784
gfra3	2.5487	0.04761	0.89184	1.34976	0.01451
tyrobp	1.60117	0.19758	3.64637	0.67912	0.09096
ehd2a	-2.66126	0.00364	1.47981	-1.41211	0.00058
zfand3	1.16526	0.44637	4.77629	0.22065	0.28288
hoxc4a	-2.13353	0.21933	-0.10795	-1.09324	0.10475
ZC3H7B	1.00106	1	5.79036	0.00153	0.99919
sema3ab	-3.96592	0.00027	2.37247	-1.98766	2e-05
zfand1	1.16535	0.43712	5.58622	0.22076	0.27473
themis	2.29079	2e-05	5.14937	1.19585	0
sema3aa	-1.86704	0.00059	4.68805	-0.90075	6e-05
fubp1	1.42549	0.00633	6.14974	0.51146	0.00113
si:ch1073-204b8.1	-10.7469	0.26739	-1.88831	-3.42585	0.13719
znf740b	1.00878	0.99783	5.59305	0.01261	0.94227
gsna	2.51929	1e-05	6.88335	1.33301	0
ghr	-2.15626	0	4.20953	-1.10853	0
hoxc5a	-1.45725	0.55826	-0.00608	-0.54325	0.38854
RNF207	1.15744	0.86669	0.9977	0.21094	0.75403
cgas	3.14213	0.00025	2.86945	1.65174	2e-05
pde11al	-1.74164	0.51795	-0.09263	-0.80045	0.3502
KCNA10	1.10227	1	-1.77084	0.14048	1
cirbp	1.15997	0.42034	6.90428	0.21409	0.25912
eml3	2.4179	0	7.32705	1.27375	0
eml2	1.33142	0.0377	7.47629	0.41297	0.01072
eml1	1.04273	0.9062	5.4279	0.06037	0.80678
RGS13	2.48751	0.00158	6.37746	1.3147	0.0002
soga3b	-2.55586	0.04688	0.7605	-1.35381	0.0142
ism2b	-1.06006	0.99968	-0.12724	-0.08415	0.94444
ubap2l	1.21342	0.16388	8.50815	0.27908	0.07086
STRN3	-1.16053	0.40218	5.50189	-0.21478	0.24306
ism2a	1.25893	0.74468	0.75841	0.3322	0.6001
zgc:55888	1.10221	1	-1.09095	0.1404	1
ACAN	3.10122	0.28775	-1.52916	1.63284	0.152
ubap2a	-1.12278	0.42065	7.14658	-0.16707	0.25939
nfe2l1a	1.85806	0.01469	4.23005	0.8938	0.00325
PALMD	-1.5138	0.26753	1.17495	-0.59818	0.13735
rac3b	-2.04565	0.03052	2.5728	-1.03256	0.00815
RGS20	-5.09774	0.2134	-1.44017	-2.34986	0.10111
RGS22	-2.15131	0.02664	4.64696	-1.10522	0.0069
CLASP1	-1.39801	0.02495	6.10016	-0.48337	0.00636
ru1c	1.23208	0.14254	6.36058	0.30109	0.05935
ppip5k1b	-1.02652	0.91486	6.18914	-0.03776	0.81879
si:dkey-275b16.2	-1.65995	0.0232	7.22501	-0.73114	0.0058
ppip5k1a	1.206	0.30334	4.23707	0.27022	0.16478
TSPEAR	-1.21163	0.56446	2.77069	-0.27695	0.39492
hoxb10a	1.21899	0.84435	0.19438	0.28569	0.7244
MEIS2	-1.20314	0.3271	5.90239	-0.26681	0.18244
DLK1	2.62044	1	-2.19705	1.38981	1
ehd1a	1.79202	2e-05	6.64671	0.84159	0
si:ch73-278m9.1	1.62571	0.07321	2.47875	0.70107	0.0252
ehd1b	-1.50622	0.02515	7.00957	-0.59093	0.00644
MEIS1	-1.72382	0.03094	5.2928	-0.78561	0.0083
mstnb	-1.17931	0.99891	-0.95115	-0.23795	0.94353
urahb	-3.84198	0.09271	2.64709	-1.94185	0.03406
si:dkey-13p1.4	-2.17413	0.32358	-0.77963	-1.12044	0.17944
tsen15	1.35669	0.44691	1.36781	0.44009	0.28351
POP1	1.43775	0.05918	3.8272	0.52381	0.01919
mep1b	-1.36751	0.90313	-1.8212	-0.45156	0.80269
ngfb	1.25496	1	-1.83683	0.32764	1
shtn1	-1.37867	0.40253	3.38864	-0.46328	0.24354
ccdc85al	1.99342	0.00098	3.73516	0.99525	0.00011
b3gntl1	-2.27777	0.01208	6.0358	-1.18762	0.00254
ap1ar	1.29102	0.09501	5.03298	0.36852	0.03509
si:ch1073-416j23.1	-1.46989	0.6683	-0.4748	-0.55571	0.50733
gla	1.14764	0.58907	4.6232	0.19866	0.41936
acod1	57.4857	0	1.60469	5.84513	0
caprin2	-4.06653	0.01897	-0.36188	-2.0238	0.00449
lcp2a	2.20555	6e-05	8.89179	1.14114	0
ngef	-2.04402	0.02873	4.62604	-1.03141	0.00756
FRS2	-1.20915	0.73756	2.21046	-0.274	0.59005
glg1a	1.4262	0.02182	5.8318	0.51217	0.00538
glg1b	3.60312	0.05039	0.4648	1.84925	0.01564
cnbpa	1.4403	0.00502	8.0535	0.52637	0.00085
cnbpb	-1.28185	0.13307	4.63643	-0.35823	0.05405
ngdn	1.22701	0.24405	5.17995	0.29515	0.12087
stoml3b	1.77408	0.04029	7.33993	0.82707	0.01169
rftn2	-1.42297	0.1865	3.15493	-0.5089	0.0841
ccdc85cb	-1.3609	0.50516	3.69864	-0.44456	0.33757
ccdc85ca	2.13978	0.23392	0.211	1.09747	0.11409
RABL3	-1.23524	0.36178	4.7986	-0.30479	0.21005
chrc1	1.37085	0.03668	6.05728	0.45507	0.01037
nrp1a	-1.15048	0.46041	6.37131	-0.20224	0.2972
emp2	-1.45446	0.20661	2.96921	-0.54048	0.09665
emp1	-2.1965	0.00552	2.18649	-1.13521	0.00096
mpp3b	1.80584	0.32682	0.24055	0.85267	0.18209
mpp3a	-2.36186	0.05212	2.17009	-1.23992	0.01633
gstr	-2.82057	0.0009	9.20996	-1.49599	0.0001
gne	-1.02909	0.90709	5.72191	-0.04137	0.80806
rsu1	1.35243	0.03451	7.45733	0.43555	0.00959
bola3	-1.58052	0.08903	3.58713	-0.6604	0.03233
mpp2a	-1.4684	0.57455	0.04458	-0.55424	0.40547
mpp2b	-2.22565	0.1633	0.96734	-1.15423	0.07054
si:dkey-103j14.5	-1.39575	0.9403	-1.53374	-0.48104	0.85405
eif2s1b	1.49115	0.00425	7.03524	0.57643	0.0007
gp9	-1.99428	0.0406	3.90338	-0.99587	0.0118
sdhdb	-1.64034	0.02785	6.71037	-0.714	0.00728
bola1	1.28155	0.18814	4.04102	0.35789	0.0852
papss1	2.29345	3e-05	5.0125	1.19752	0
fpr1	-1.02199	0.98505	5.15352	-0.03138	0.9243
gsk3ab	-1.10217	0.54253	6.11296	-0.14035	0.37304
gsk3aa	-1.09784	0.55536	6.26708	-0.13467	0.38583
aaas	1.15284	0.36349	7.21986	0.20519	0.21129
rps28	1.43698	0.02419	9.29276	0.52304	0.00612
atoh1a	-2.61102	1	-2.19964	-1.38462	1
atoh1b	2.44853	0.16032	-0.46265	1.29191	0.06884
atoh1c	2.01837	0.73519	-1.69518	1.01319	0.58727
pgbd5	-1.07371	0.87227	2.87764	-0.1026	0.76098
rps20	1.12243	0.60843	11.3566	0.16662	0.43951
rps24	1.21025	0.29155	10.1707	0.27531	0.15491
mpp5a	-1.20679	0.30138	5.97255	-0.27118	0.16328
rps23	1.08801	0.70104	10.1346	0.12169	0.54797
mpp5b	-1.53801	0.38736	1.92151	-0.62107	0.23056
rps21	1.225	0.28826	9.91857	0.29279	0.15256
igfbp1	1	1	-2.26957	0	1
igfbp2	-1.46037	0.4719	1.18828	-0.54634	0.30757
igfbp3	2.21919	0.01884	2.82043	1.15003	0.00445
gsx2	1.19356	1	-1.87693	0.25527	1
igfbp5	-2.62116	0	6.15017	-1.39021	0
NINL	-1.50448	0.03428	4.4122	-0.58926	0.0095
waca	1.11239	0.51426	7.55756	0.15367	0.3468
sting1	4.67567	0	2.90792	2.22517	0
rps14	1.19598	0.34348	10.8743	0.25819	0.19554
bdh1	-2.34479	0.00031	3.89753	-1.22946	3e-05
rps19	1.32001	0.04824	7.34006	0.40055	0.01475
SPHK1	-1.00826	1	1.64072	-0.01187	0.98543
igfbp6	3.18618	0.0001	4.09233	1.67183	1e-05
igfbp7	-2.75474	0.0001	7.88976	-1.46192	1e-05
EPS15L1	-1.11674	0.5626	4.47674	-0.15929	0.39294
rps13	1.07956	0.74571	11.5309	0.11044	0.6011
rps12	1.24784	0.22687	10.0099	0.31944	0.10948
mpp4a	3.13604	0.00024	1.66672	1.64894	2e-05
rps10	1.24663	0.20917	11.0858	0.31803	0.09821
pthlhb	-1.02603	1	-1.53082	-0.03708	1
pthlha	7.52368	0.30121	-2.00284	2.91144	0.1631
SLC7A9	-2.64554	0.00801	3.64706	-1.40356	0.00151
pkp1b	-1.47729	0.20948	3.53593	-0.56295	0.0984
mpp7a	-1.0297	0.93016	5.99375	-0.04223	0.83882
ttyh2l	2.84262	3e-05	3.98582	1.50722	0
col8a1a	1.71443	0.74042	-1.72956	0.77773	0.59423
DLST	-1.22525	0.24497	7.16203	-0.29307	0.12166
ttyh3a	-1.04895	0.8283	6.4751	-0.06895	0.70462
MFN1	1.04682	0.79532	6.87396	0.06601	0.66348
GOLM1	-1.03328	0.89273	6.07131	-0.04724	0.78828
pms2	1.10359	0.75843	4.40421	0.1422	0.6167
mpp6a	1.28222	0.18739	3.86222	0.35864	0.08461
pms1	-1.15214	0.42617	4.46211	-0.20432	0.26439
RABIF	1.0444	0.89779	3.15378	0.06267	0.79515
gsc	-2.8544	0.00479	2.17138	-1.51319	0.0008
mmel1	-3.05247	0.03841	4.79282	-1.60998	0.01099
ap1b1	1.00193	1	7.14444	0.00278	0.98867
paqr6	-4.28617	1e-05	1.44857	-2.09969	0
[truncated: 12,171 more rows]
