# Supplementary material for: Transcriptomic signatures differentiating carrier and dead-end fish hosts of proliferative kidney disease
Source: Front Cell Infect Microbiol. 2026 Jul 2;16:1856713. doi: 10.3389/fcimb.2026.1856713 (PMC13372646; doi:10.3389/fcimb.2026.1856713)
Supplement: Supplementary file 5 [file Table5.xlsx]

## Sheet: BT-upregulated
Tags	Feature	FC	FDR	logCPM	logFC	PValue
up	dram1	2.34578	0	5.27449	1.23007	0
up	ube2j1	2.2961	0	6.59177	1.19919	0
up	MPEG1	2.90024	3e-05	7.95108	1.53617	0
up	tmem47	39.7537	0	3.60571	5.31302	0
up	PTCHD3	3.08282	0.00054	6.76444	1.62425	8e-05
up	irf10	2.89524	7e-05	4.41175	1.53368	1e-05
up	cbsb	3.11138	0	4.692	1.63755	0
up	irf1b	4.71842	0	9.27806	2.23831	0
up	btk	2.13978	0	7.55328	1.09746	0
up	irf4b	5.41681	0	7.73811	2.43744	0
up	irf4a	3.04873	0.00056	5.43282	1.60821	8e-05
up	il12rb2l	2.45551	1e-05	7.16197	1.29602	0
up	si:dkey-24p1.1	3.00308	0.00089	7.4547	1.58644	0.00014
up	tars1	2.19802	0	6.36063	1.13621	0
up	TRAF5	3.08885	0	4.03821	1.62707	0
up	ntmt1	2.33644	0.00012	2.52113	1.22431	1e-05
up	bmb	3.07435	0.00014	2.17489	1.62028	2e-05
up	cbfb	2.12283	0.00174	6.42364	1.08599	0.00032
up	MAFB	2.63168	0	6.30727	1.39598	0
up	blk	5.5373	0	4.80016	2.46918	0
up	dhdds	2.19796	2e-05	3.09282	1.13617	0
up	tbx21	4.23777	0	6.59289	2.08331	0
up	spcs3	2.56986	0	5.77172	1.36169	0
up	spcs2	2.52736	0	7.28382	1.33763	0
up	spcs1	2.10687	0	6.31411	1.0751	0
up	etaa1	2.02615	0.00021	4.50904	1.01874	3e-05
up	hmgb2a	2.78696	0	9.24119	1.47869	0
up	STMN1	2.24192	0.00022	7.30491	1.16474	3e-05
up	STMN3	5.46605	0	3.24059	2.4505	0
up	dusp10	4.24685	0	4.40811	2.08639	0
up	rnd2	2.89949	0.00023	1.74414	1.5358	3e-05
up	spdl1	2.17931	0.0005	4.52326	1.12387	7e-05
up	RASGRP1	2.91455	4e-05	6.03207	1.54328	0
up	cadpsa	14.8361	0	5.16679	3.89104	0
up	irg1l	24.7899	0.00014	1.74984	4.63168	2e-05
up	il13ra2	5.42491	0.00026	3.85478	2.4396	3e-05
up	kcnb2	13.9705	0	1.13593	3.80432	0
up	calr	2.99437	0	7.30188	1.58225	0
up	eif4ea	2.04576	0.00018	3.71581	1.03263	2e-05
up	mapkapk2b	2.28196	0	7.11914	1.19027	0
up	egr3	7.06212	0	4.05254	2.8201	0
up	ptafr	2.36737	2e-05	3.53736	1.24329	0
up	kcnab2a	2.04594	9e-05	5.09232	1.03277	1e-05
up	rgs18	3.01933	0	7.33773	1.59423	0
up	hpse	2.98381	2e-05	5.01541	1.57715	0
up	chrna4a	125.837	0	1.57413	6.97541	0
up	KIAA0895L	8.87166	0	3.03298	3.1492	0
up	cyfip2	2.05231	0.00061	6.04508	1.03725	9e-05
up	si:ch211-282b22.1	2.24452	0	5.2984	1.16641	0
up	ada	5.30741	0	7.19283	2.40801	0
up	NCAN	10.6691	0	3.345	3.41536	0
up	si:dkey-110g7.8	2.94476	0	2.7948	1.55815	0
up	CDK2AP1	2.95118	8e-05	3.97716	1.56129	1e-05
up	traf1	2.66617	5e-05	4.67541	1.41477	0
up	traf3	2.49995	0	4.86746	1.3219	0
up	traf5	2.38837	0.00083	4.62106	1.25603	0.00013
up	arhgap11a	2.26332	0.00167	6.1452	1.17844	0.00031
up	CBX4	2.14145	0.00553	5.54025	1.09859	0.00136
up	CLSPN	2.24757	8e-05	5.13112	1.16836	1e-05
up	zufsp	3.71254	0	2.64713	1.89241	0
up	lman1	4.23812	0	6.98394	2.08343	0
up	mef2b	13.7625	0	4.70967	3.78267	0
up	ROBO2	3.2849	0.00113	1.68169	1.71585	0.00019
up	chid1	2.92108	0	5.27001	1.5465	0
up	cd40lg	3.55392	0.00075	3.56597	1.82941	0.00012
up	sox6	3.0589	0	2.85638	1.61301	0
up	tlr22	3.11145	0	5.7676	1.63759	0
up	ccnd2b	2.4309	0	4.96355	1.28149	0
up	abracl	2.84975	0	6.65962	1.51084	0
up	crlf1a	5.17062	0.0007	2.45357	2.37034	0.00011
up	cks1b	3.38305	0	2.51101	1.75832	0
up	il10ra	5.20089	0	5.94883	2.37876	0
up	spc25	2.66435	0.0002	5.02956	1.41378	2e-05
up	spc24	2.66223	0	4.99431	1.41264	0
up	parpbp	2.34332	9e-05	3.24876	1.22855	1e-05
up	mis12	2.71115	7e-05	3.35364	1.4389	1e-05
up	june	9.2465	0	2.56418	3.20891	0
up	tnfaip8l2b	2.56855	4e-05	5.53372	1.36095	0
up	ficd	2.52584	8e-05	3.55634	1.33677	1e-05
up	CMKLR1	3.5321	1e-05	3.20038	1.82053	0
up	asic1c	2.70676	0.0006	1.56045	1.43657	9e-05
up	sept9b	2.05353	5e-05	7.57365	1.0381	0
up	slc43a1b	3.7965	0	4.59659	1.92467	0
up	NASP	2.05606	8e-05	5.17475	1.03988	1e-05
up	sept7a	2.00585	0.00018	5.79806	1.00421	2e-05
up	ssuh2rs1	2.01154	1e-05	5.97183	1.0083	0
up	lrrc7	2.20081	0	5.10967	1.13803	0
up	kif20a	2.43001	9e-05	5.32325	1.28097	1e-05
up	CALR	2.84623	0.0008	3.22809	1.50905	0.00013
up	vps25	2.05856	0	4.59234	1.04163	0
up	SNRPD3	2.34603	0	4.96377	1.23022	0
up	abcf3	2.08962	0.00059	5.18297	1.06324	9e-05
up	si:ch211-1a19.3	2.05499	0.0004	6.18401	1.03913	5e-05
up	ARPC5	2.09086	2e-05	5.6303	1.0641	0
up	ARPC4	2.94377	0	7.09871	1.55766	0
up	samsn1a	2.92971	0	6.74513	1.55076	0
up	abch1	2.71303	6e-05	3.06749	1.43991	1e-05
up	hif1aa	2.1707	0	8.0615	1.11816	0
up	birc5a	3.14923	0	4.82138	1.655	0
up	surf6	2.03917	0.00117	3.3626	1.02798	0.0002
up	surf4	2.54731	0	6.45713	1.34897	0
up	apba2b	2.39164	0.00618	3.30956	1.258	0.00155
up	si:dkey-32e23.4	2.62426	0	5.61585	1.39191	0
up	nol4la	5.40607	0.00012	2.23111	2.43458	1e-05
up	tap2t	2.32157	0	5.01655	1.2151	0
up	si:ch211-266k8.4	2.38949	2e-05	3.21398	1.2567	0
up	tap2a	4.75562	0	5.61749	2.24963	0
up	cadm1b	2.32467	0.0021	2.29402	1.21703	0.00041
up	arid5a	3.46151	0	4.84175	1.7914	0
up	C19orf12	2.67733	0	4.79493	1.4208	0
up	si:ch211-269k10.5	3.9303	0.00265	3.55047	1.97464	0.00055
up	SS18L1	2.33844	0	4.28504	1.22555	0
up	JMJD8	2.21912	0.00129	2.86463	1.14998	0.00023
up	tpx2	2.10178	0.00136	7.25614	1.07161	0.00024
up	rrbp1b	2.97358	0.00042	5.47713	1.5722	6e-05
up	SART1	2.14918	2e-05	4.01423	1.10378	0
up	galnt18b	2.18806	0.00433	2.3225	1.12965	0.001
up	SLC15A5	3.20571	0.00019	3.75962	1.68065	2e-05
up	cars1	5.93934	0	6.66514	2.5703	0
up	sdf2l1	2.8358	0	6.23489	1.50375	0
up	fkbp11	4.9515	0	6.12408	2.30786	0
up	pclaf	2.64207	0.00011	5.82734	1.40167	1e-05
up	rps6ka3b	2.03756	4e-05	4.51671	1.02684	0
up	fndc3a	2.6674	0.00052	6.03238	1.41543	7e-05
up	haus4	2.22712	2e-05	5.38553	1.15518	0
up	smc4	2.46141	7e-05	7.34259	1.29949	1e-05
up	tmtops2b	2.72826	1e-05	8.74953	1.44798	0
up	PLCE1	5.1196	1e-05	2.6439	2.35603	0
up	fndc5a	3.13457	5e-05	3.70796	1.64827	0
up	cep55l	3.71993	0	5.1855	1.89528	0
up	brip1	2.22658	0.0008	4.04646	1.15483	0.00013
up	klhl36	3.58977	0	7.35848	1.84389	0
up	ctnnd2a	2.13868	4e-05	3.34551	1.09672	0
up	ect2	2.07458	0.00126	5.72733	1.05282	0.00022
up	CCDC134	3.66621	0	3.00018	1.87429	0
up	si:dkey-170l10.1	2.19503	3e-05	4.64185	1.13424	0
up	CCDC149	2.05267	0.00123	2.43622	1.0375	0.00021
up	tmem167a	2.08065	0	4.65071	1.05704	0
up	SATB1	2.38849	0.00369	4.91863	1.2561	0.00083
up	zgc:171844	2.24569	0.00722	1.67443	1.16716	0.00188
up	hlx1	2.24932	0	5.4707	1.16949	0
up	znrf1	4.80982	0	4.10397	2.26598	0
up	casp8	2.13823	0	4.35635	1.09641	0
up	casp7	2.5913	0	5.8128	1.37368	0
up	gtse1	2.80272	9e-05	3.5785	1.48683	1e-05
up	rin3	2.17742	8e-05	7.68817	1.12262	1e-05
up	sh3bgrl3	2.23208	0	7.91167	1.15839	0
up	arr3b	6.44323	0	3.76717	2.68778	0
up	caspa	2.08132	0	6.21541	1.0575	0
up	KPNA2	2.50902	0	7.26118	1.32712	0
up	yars1	2.30259	0	5.13753	1.20326	0
up	RIPK2	3.10008	0	5.11784	1.63231	0
up	ca10a	11.8399	0	4.59264	3.56559	0
up	tnfaip2b	2.31619	0.00094	6.83806	1.21175	0.00016
up	slbp	2.48775	1e-05	6.23217	1.31484	0
up	itgb7	2.39017	0	4.21779	1.25711	0
up	sla2	4.20109	0	5.36211	2.07076	0
up	dennd5b	2.68	2e-05	5.93001	1.42223	0
up	ankrd37	2.39626	0	4.0621	1.26078	0
up	psmb13a	3.17452	0	7.06166	1.66654	0
up	sars1	3.9769	0	7.86811	1.99164	0
up	creld2	3.02934	0	7.16207	1.599	0
up	plcl1	2.54336	0	3.99326	1.34674	0
up	rhoh	2.54386	0.00669	3.48562	1.34702	0.00171
up	selenof	2.06112	0	6.48284	1.04343	0
up	selenoh	2.20729	0.00421	4.089	1.14228	0.00097
up	selenok	2.50723	4e-05	3.17941	1.3261	0
up	TMEM184B	3.59561	0	6.33679	1.84624	0
up	map3k8	2.97587	0	4.73953	1.57331	0
up	ankrd55	3.0126	0.00018	1.93856	1.59101	2e-05
up	tp53	2.20189	0	6.08029	1.13874	0
up	rbbp8l	3.34589	0	2.49986	1.74239	0
up	ankrd44	2.19653	1e-05	6.49711	1.13523	0
up	atp6v1f	2.41499	0	4.69235	1.27202	0
up	sash3	2.80182	2e-05	7.23748	1.48637	0
up	zgc:171695	4.72615	0.00092	4.83538	2.24066	0.00015
up	DAD1	2.02519	0.00012	7.18002	1.01806	1e-05
up	rnf19b	2.00047	4e-05	5.59985	1.00034	0
up	capn7	2.06079	1e-05	5.09421	1.0432	0
up	SWAP70	2.21997	0.00022	4.83947	1.15054	3e-05
up	VMA21	3.58973	0.00233	0.94385	1.84388	0.00047
up	FGD6	4.36811	0	2.73134	2.12701	0
up	stk39	2.56668	0	3.8907	1.35991	0
up	tnfa	10.0344	0	0.78884	3.32689	0
up	ska3	2.21406	0.00791	4.10298	1.14669	0.00211
up	cacna2d2b	9.45965	0	6.09573	3.24179	0
up	cxcr3.2	2.17797	0.0033	2.55077	1.12299	0.00072
up	rnf170	2.0763	5e-05	4.05077	1.05401	0
up	gng13a	2.75193	0.0004	2.29612	1.46044	5e-05
up	WIPF1	2.55924	0.0052	1.41694	1.35571	0.00126
up	si:dkey-118k5.3	2.84326	0.00042	2.20256	1.50754	6e-05
up	rgl3a	2.80682	0	3.315	1.48893	0
up	ints7	2.05209	7e-05	3.83502	1.03709	1e-05
up	racgap1	2.18559	0.00337	5.97836	1.12802	0.00074
up	kpna2	2.62548	0	6.6859	1.39258	0
up	tmx1	2.53183	0	5.93147	1.34018	0
up	PCNA	2.51102	0	8.27643	1.32827	0
up	TOX2	2.15494	0.00043	6.11129	1.10765	6e-05
up	tent5c	3.52781	0	4.01827	1.81877	0
up	pag1	2.00608	0.00178	7.46194	1.00438	0.00034
up	grm8b	3.31272	2e-05	2.00789	1.72802	0
up	sass6	2.53151	0.00078	4.50001	1.34	0.00012
up	swap70a	3.02697	8e-05	5.51007	1.59788	1e-05
up	imp3	2.45419	0	5.62649	1.29525	0
up	upp1	5.10013	0	3.06991	2.35053	0
up	cmtm7	2.51759	1e-05	5.49	1.33204	0
up	si:ch1073-174d20.2	2.64136	0.00293	1.13007	1.40128	0.00063
up	fstl4	3.09361	0.00385	2.3764	1.62929	0.00087
up	si:dkey-122a22.2	2.0786	0.00028	3.90884	1.05561	4e-05
up	zgc:194275	2.78394	0.00328	9.21718	1.47713	0.00071
up	eftud2	2.03971	0	6.0723	1.02836	0
up	chek1	2.42662	9e-05	3.89957	1.27895	1e-05
up	SHCBP1	2.73309	0	4.53668	1.45053	0
up	rims4	2.74072	0.00062	1.973	1.45456	9e-05
up	slc7a5	2.0813	0.00059	5.77432	1.05748	9e-05
up	myca	2.96372	5e-05	4.42764	1.56741	0
up	mycb	2.16635	0.00025	3.54693	1.11527	3e-05
up	gins2	2.73367	0	3.22579	1.45084	0
up	gins1	3.52699	2e-05	3.84652	1.81844	0
up	gins4	3.30112	0	5.21016	1.72295	0
up	gins3	2.30307	0.00556	2.73007	1.20356	0.00137
up	tnfrsf9a	7.58887	0	5.50699	2.92389	0
up	hip1	42.3507	0	10.7406	5.40431	0
up	pdzph1	3.5324	9e-05	1.95072	1.82065	1e-05
up	RHOG	3.47938	0	7.06506	1.79883	0
up	MARCO	3.73887	0	8.23439	1.9026	0
up	tlr1	2.67223	0.0001	3.1039	1.41805	1e-05
up	mastl	2.14598	0.00018	4.45852	1.10164	2e-05
up	sil1	2.24202	2e-05	4.70836	1.1648	0
up	mad2l1	2.56221	6e-05	5.53786	1.35739	1e-05
up	aldh3b1	5.40788	0	2.1804	2.43506	0
up	ccl19a.1	8.12952	1e-05	8.13191	3.02317	0
up	cytip	3.04912	4e-05	6.24811	1.60839	0
up	ADAP1	2.20558	0.00156	6.06499	1.14116	0.00028
up	rfc2	2.1768	0.00023	5.45865	1.12221	3e-05
up	cntn4	2.18027	0.00269	1.90612	1.12451	0.00056
up	hic1	2.46332	7e-05	4.75586	1.30061	1e-05
up	ilf2	2.19835	0	5.54738	1.13642	0
up	vrk1	2.45727	0	6.31062	1.29706	0
up	pofut1	2.4582	0.0002	2.807	1.2976	2e-05
up	fabp7b	3.75543	0	6.14845	1.90898	0
up	borcs5	2.03164	0.00027	4.38004	1.02264	3e-05
up	ralgps1	2.27018	0	4.57856	1.18281	0
up	bcl2l10	2.15962	1e-05	5.68295	1.11078	0
up	fignl1	2.05571	0.0002	3.00593	1.03964	2e-05
up	arl3l1	2.2669	0.00037	4.70705	1.18072	5e-05
up	inppl1b	2.61541	0.00043	4.48073	1.38704	6e-05
up	mxd3	2.17693	0.00061	2.86437	1.12229	9e-05
up	sec22ba	3.10189	1e-05	3.30443	1.63315	0
up	ints12	2.14728	0.00014	2.95587	1.10251	2e-05
up	PAK3	2.21291	0.00102	4.53651	1.14595	0.00017
up	relt	3.45233	0	3.89907	1.78757	0
up	ywhag2	8.45989	0	3.78674	3.08064	0
up	bcl7ba	2.00065	9e-05	4.36629	1.00047	1e-05
up	shdb	3.61348	7e-05	2.19728	1.85339	1e-05
up	calr3b	2.85622	0	8.9966	1.51411	0
up	vwa11	6.16531	0.00239	3.57359	2.62417	0.00048
up	dnajc9	2.12157	0.00014	4.24109	1.08513	2e-05
up	pole2	2.23988	0.00143	4.25263	1.16342	0.00026
up	pole4	2.1066	0.00012	4.75416	1.07492	1e-05
up	zmp:0000001082	2.74118	0	7.79955	1.4548	0
up	atp6v1e1b	2.38364	0	5.84323	1.25316	0
up	pola1	2.11098	0.00039	5.304	1.07791	5e-05
up	fasn	2.62133	3e-05	3.36739	1.3903	0
up	ppm1j	2.54549	0	6.10124	1.34794	0
up	calub	2.94782	0	5.69125	1.55965	0
up	EIF2S1	2.6445	0	5.05722	1.40299	0
up	ddost	2.34997	0	8.33969	1.23264	0
up	slc9a7	2.31554	0	3.03378	1.21135	0
up	bub1bb	3.04925	8e-05	4.04692	1.60845	1e-05
up	TLR8	2.59407	0	6.27084	1.37522	0
up	il10	43.7053	0	4.55438	5.44974	0
up	si:dkey-261l7.2	4.2559	0	6.39086	2.08946	0
up	il21	10.5231	0	2.44911	3.39549	0
up	si:ch73-261i21.5	2.72576	6e-05	2.02748	1.44666	1e-05
up	si:dkey-174n20.1	2.29731	0.00068	1.69274	1.19995	0.0001
up	pdia3	2.17692	0	9.46195	1.12229	0
up	zgc:152968	6.84556	0	5.16165	2.77517	0
up	pdia6	2.79697	0	7.20648	1.48386	0
up	pdia4	4.49009	0	7.54859	2.16674	0
up	pdia5	2.11958	7e-05	5.39683	1.08378	1e-05
up	ssbp1	2.15932	0	4.91423	1.11058	0
up	slco2a1	3.36772	0.00269	1.89903	1.75177	0.00056
up	aspg	15.9775	0	8.04453	3.99797	0
up	PLEKHF1	2.41007	0.00949	4.72857	1.26908	0.00265
up	aspm	2.09605	0.00103	6.75352	1.06767	0.00017
up	b2ml	2.26997	3e-05	10.0239	1.18267	0
up	myl12.1	2.1352	0	8.489	1.09437	0
up	aurka	2.74597	2e-05	4.57302	1.45732	0
up	aurkb	2.51649	0	5.89356	1.33141	0
up	marcksa	2.4554	0	5.66158	1.29596	0
up	mcoln2	2.87432	0	3.6999	1.52322	0
up	zgc:113340	2.76885	3e-05	1.74123	1.46929	0
up	uchl3	2.79451	0	5.41699	1.48259	0
up	tubd1	2.12087	0.00725	1.7491	1.08466	0.00189
up	grap2a	3.45358	0	7.50378	1.78809	0
up	si:ch211-79k12.1	2.56192	0.00022	6.75967	1.35722	3e-05
up	hspa4b	3.15257	0	5.8034	1.65653	0
up	syncripl	2.40344	0	6.8692	1.2651	0
up	pdk3a	2.03301	0.00013	5.55282	1.02362	1e-05
up	fgf12b	3.03076	0.00111	3.98056	1.59968	0.00019
up	mad2l1bp	2.02216	0.00032	3.08372	1.0159	4e-05
up	C8orf34	4.72219	0	7.06934	2.23946	0
up	adap2	2.96307	4e-05	3.57908	1.56709	0
up	hspa13	3.65718	0	4.53573	1.87073	0
up	rcn3	3.34956	0	6.77816	1.74397	0
up	batf3	5.15691	0	5.33619	2.36651	0
up	sftpba	3.65106	0	7.97021	1.86831	0
up	cdh24a	3.55356	0.00013	2.27617	1.82926	1e-05
up	arv1	2.29061	0.00132	1.4607	1.19573	0.00023
up	il21r.1	13.2477	0	5.22498	3.72767	0
up	MFSD12	8.64587	0	2.91934	3.11201	0
up	rad51ap1	2.28746	0.00019	4.20198	1.19375	2e-05
up	H2AZ1	2.2739	0	7.08825	1.18517	0
up	cd4-1	3.62072	0	5.3258	1.85628	0
up	CDC25C	2.83625	0.00019	2.60679	1.50398	2e-05
up	nutf2l	2.43717	0	6.70623	1.2852	0
up	snrnp25	2.26621	1e-05	2.75417	1.18028	0
up	nusap1	2.37282	0.00022	7.42568	1.2466	3e-05
up	fa2h	2.39862	0.00019	4.95078	1.26221	2e-05
up	uck2a	2.13255	0	5.11363	1.09258	0
up	arf1	2.09585	0	6.43015	1.06754	0
up	slc1a3a	2.51145	0.00834	1.62565	1.32852	0.00226
up	chia.6	3.70819	0	7.81804	1.89072	0
up	seta	2.08762	4e-05	8.21798	1.06186	0
up	gbp2	3.24487	1e-05	5.22211	1.69816	0
up	gpr137bb	2.80143	0.00725	2.39925	1.48617	0.00189
up	mtfr2	2.32533	0.00108	3.2435	1.21743	0.00018
up	sez6b	3.67977	0.00016	1.19742	1.87962	2e-05
up	bub1	2.5962	5e-05	4.81168	1.3764	0
up	bub3	2.03502	0.00049	3.50148	1.02504	7e-05
up	lin7a	11.939	0	1.48798	3.57761	0
up	cnpy3	2.14195	0	6.46464	1.09892	0
up	cnpy2	2.0341	0.00154	5.01463	1.02439	0.00028
up	nell2b	21.5414	0	1.91115	4.42904	0
up	snrpf	2.46004	0	5.35188	1.29868	0
up	snrpa	2.0722	0	5.89446	1.05116	0
up	NAALADL2	2.4626	0.00548	1.08501	1.30018	0.00134
up	CD99L2	2.0622	0.00462	3.08304	1.04418	0.00109
up	ube2t	3.63822	0	4.63668	1.86323	0
up	nr2c2ap	2.09507	0.00183	3.04898	1.067	0.00035
up	st3gal8	2.06177	0.0017	7.31664	1.04388	0.00031
up	plekhg5b	2.47669	0	5.06681	1.30841	0
up	si:dkey-222f8.3	2.58235	0.00416	6.58966	1.36868	0.00096
up	gale	2.00273	0	5.65787	1.00197	0
up	pcdhb	2.28387	0.00123	3.88413	1.19148	0.00021
up	gltpb	3.35352	0	3.48451	1.74568	0
up	ptprea	2.1208	0	6.94561	1.08461	0
up	calm2a	2.654	0	9.6133	1.40817	0
up	slc16a9a	2.32369	0.00052	4.78021	1.21641	8e-05
up	cd276	2.31717	0	5.10008	1.21236	0
up	CCND2	2.7074	0	5.7484	1.43691	0
up	actc1c	47.7482	0	4.50028	5.57737	0
up	KLHL35	5.74098	0	1.72844	2.5213	0
up	smpd3	2.16289	0.00927	2.91621	1.11296	0.00258
up	tescb	3.01013	0	5.72541	1.58983	0
up	prr11	3.09852	0	4.35044	1.63158	0
up	calm1b	2.13607	0.00038	6.59383	1.09496	5e-05
up	rad1	2.34157	4e-05	2.64449	1.22747	0
up	PIK3R6	2.11571	4e-05	5.7915	1.08114	0
up	zgc:174917	60.4986	0	3.43164	5.91883	0
up	ada2b	3.78844	0	3.70679	1.9216	0
up	msna	3.2855	0	10.5907	1.71611	0
up	cotl1	3.7468	0	8.70428	1.90566	0
up	cdca7a	2.99749	0	5.44686	1.58375	0
up	SBNO2	2.39421	0	6.91208	1.25955	0
up	RAP1GAP	2.96276	1e-05	4.55547	1.56694	0
up	lpar5b	2.47654	0.00045	3.9457	1.30833	6e-05
up	ARF6	2.137	2e-05	3.74561	1.09559	0
up	atp2a3	2.07383	0.00106	7.7544	1.0523	0.00018
up	loxa	2.83571	0.00148	3.81743	1.50371	0.00027
up	slc17a9b	2.69958	0	5.65366	1.43274	0
up	zgc:101810	3.52342	0.00016	2.08785	1.81698	2e-05
up	scin	2.39018	0.00071	7.2877	1.25712	0.00011
up	scgn	3.32908	0	3.85749	1.73512	0
up	NR6A1	2.5622	0.00877	1.78113	1.35738	0.0024
up	c1qc	2.69981	8e-05	9.11868	1.43286	1e-05
up	dpp6b	2.53882	0.00016	2.88786	1.34416	2e-05
up	si:ch211-26b3.4	2.08047	0.0046	3.48332	1.05691	0.00108
up	c1qa	2.94548	0	9.40926	1.55851	0
up	c1qb	2.79964	1e-05	9.72455	1.48524	0
up	thap12a	2.10961	0	4.63883	1.07698	0
up	si:ch211-167j9.5	2.3579	0.00087	3.85805	1.2375	0.00014
up	gramd2aa	6.74792	0	2.30766	2.75444	0
up	zgc:85936	2.95492	1e-05	3.06135	1.56312	0
up	ccna2	2.65782	0.00015	5.94277	1.41024	2e-05
up	ier5l	2.3191	5e-05	2.94707	1.21356	0
up	ywhaqb	2.70615	0	6.96166	1.43624	0
up	si:ch211-153b23.5	4.79938	0	7.13307	2.26285	0
up	arf6a	2.08622	2e-05	4.70085	1.06089	0
up	ccne2	2.36913	0.00076	5.03731	1.24436	0.00012
up	s100a10a	2.32845	2e-05	7.73592	1.21937	0
up	ccnb3	2.47693	0	5.96857	1.30855	0
up	ccnb1	2.67647	1e-05	6.71679	1.42033	0
up	zgc:112496	2.30628	0.0031	3.81139	1.20557	0.00067
up	nuf2	2.23384	0.00089	5.55649	1.15953	0.00015
up	prmt1	2.40828	0	7.28583	1.268	0
up	slc2a1b	2.0905	0.00019	4.50595	1.06385	2e-05
up	rap1aa	2.00042	0	6.20636	1.0003	0
up	ube2l3a	2.13818	0	6.69047	1.09638	0
up	poglut3	3.32366	0	3.99504	1.73277	0
up	prnpb	2.22276	0.00014	4.53169	1.15235	1e-05
up	pfkpa	2.17704	0	6.01307	1.12237	0
up	slc4a7	2.24262	0	5.55853	1.16519	0
up	ccr12a	3.80583	0	4.95955	1.92821	0
up	nt5c1bb	2.13254	0	5.21724	1.09258	0
up	ppp3ccb	2.2893	0.0018	7.39309	1.19491	0.00034
up	arpc1b	2.35245	6e-05	9.32266	1.23416	1e-05
up	gars1	2.38517	0	6.68347	1.25409	0
up	si:dkey-234i14.13	5.24116	3e-05	8.20789	2.38989	0
up	IGKC	23.865	1e-05	9.57379	4.57682	0
up	ctsz	2.63564	0	9.71495	1.39815	0
up	creb3l2	2.43112	0.00288	6.16228	1.28162	0.00061
up	sh3bp2	2.39944	1e-05	6.0414	1.2627	0
up	txk	2.52658	0.0001	5.89713	1.33719	1e-05
up	si:ch73-362m14.4	3.05027	0.0008	0.92966	1.60894	0.00013
up	anln	2.35414	1e-05	6.03715	1.2352	0
up	ttk	2.1683	0.00103	5.99112	1.11656	0.00017
up	chaf1b	2.05548	0.00137	5.22353	1.03947	0.00024
up	b4galt2	2.46132	0.00849	1.81287	1.29943	0.00231
up	SLA	3.5792	8e-05	2.77783	1.83964	1e-05
up	coro1a	2.1195	0.00238	8.83514	1.08373	0.00048
up	clic1	2.12127	5e-05	7.40301	1.08493	0
up	EGLN3	3.93341	9e-05	2.04998	1.97578	1e-05
up	mtnr1ab	33.256	0	1.28798	5.05554	0
up	xcr1a.1	3.38097	0	2.40172	1.75744	0
up	SDS	49.2755	5e-05	6.72696	5.6228	0
up	top2a	2.05769	0.00425	8.04468	1.04103	0.00098
up	tdh	3.36497	0.00033	4.10476	1.75059	4e-05
up	nup210	2.09157	0.00117	6.54827	1.06458	0.0002
up	nop58	2.264	1e-05	5.28166	1.17888	0
up	pou2f2a	2.19757	0.00128	3.56107	1.13591	0.00022
up	KIF18A	2.23906	0.00046	4.38178	1.1629	7e-05
up	erlec1	2.9354	0	7.35336	1.55355	0
up	mybl2b	2.15193	0.00629	4.08317	1.10563	0.00159
up	si:ch211-11k18.4	3.43893	0	4.1765	1.78196	0
up	prkd1	3.28132	0.00011	1.00269	1.71428	1e-05
up	syk	2.83785	3e-05	8.25765	1.5048	0
up	setd4	2.1623	0.00758	1.92566	1.11257	0.002
up	DCSTAMP	20.8794	0	0.48859	4.38401	0
up	las1l	2.09391	5e-05	5.44532	1.0662	0
up	arhgap4a	2.13772	0.00273	7.29592	1.09607	0.00057
up	dok1b	2.01465	0.00019	6.74366	1.01053	2e-05
up	inpp5d	2.08686	0.00012	8.55626	1.06133	1e-05
up	nsl1	3.05036	0	3.72531	1.60898	0
up	gig2p	2.87352	0	4.84445	1.52282	0
up	gig2o	3.86888	0	4.40403	1.95192	0
up	iqgap3	2.05022	0.00537	5.0366	1.03578	0.00131
up	tmed2	2.05396	0	7.12973	1.03841	0
up	tmed4	2.4415	0.00027	4.28901	1.28777	3e-05
up	nr4a1	2.47793	0.00356	1.23042	1.30914	0.00079
up	kitb	7.77909	0	5.83434	2.9596	0
up	aars1	2.0425	1e-05	5.90922	1.03034	0
up	timm10	2.18886	0.00117	2.70831	1.13018	0.0002
up	PPP3R1	2.05967	5e-05	6.0644	1.04242	0
up	fbxo5	2.29473	0.00271	4.36375	1.19832	0.00056
up	tapbpl	2.75483	0	5.03343	1.46197	0
up	scd	4.72313	0	5.05433	2.23974	0
up	p2rx8	4.50957	4e-05	5.38584	2.17299	0
up	p2rx7	4.37023	0.00019	3.32231	2.12771	2e-05
up	saa	4.46249	0.00019	6.05246	2.15785	2e-05
up	cdr2l	2.23995	1e-05	7.69227	1.16347	0
up	si:ch211-147m6.1	7.97974	0	8.7804	2.99634	0
up	uhrf1	2.3063	7e-05	7.08097	1.20558	1e-05
up	SCARF2	2.13255	4e-05	4.61025	1.09258	0
up	espl1	2.56021	0.00059	4.21882	1.35626	9e-05
up	bora	3.05304	0.00041	1.58755	1.61025	6e-05
up	adcy3a	3.18694	0	4.3301	1.67217	0
up	ero1a	2.66468	0.00505	1.73192	1.41396	0.00122
up	copz2	2.04241	0.00837	6.27438	1.03027	0.00227
up	SLC43A3	3.20808	9e-05	4.22323	1.68171	1e-05
up	cgref1	4.71836	0	2.55424	2.23829	0
up	recql4	2.06914	0.00871	3.16384	1.04903	0.00238
up	CTSH	2.06296	0.00168	8.01351	1.04471	0.00031
up	PTPRO	2.70764	0.00923	2.65981	1.43704	0.00256
up	si:ch211-194m7.5	8.87374	0	9.17205	3.14954	0
up	kif4	2.58408	2e-05	6.27862	1.36965	0
up	mogs	2.36121	0	5.24161	1.23953	0
up	ALPK1	2.06106	0.00058	3.59038	1.04338	9e-05
up	alg5	2.09174	0	4.59823	1.0647	0
up	wars2	3.18606	5e-05	1.70816	1.67177	0
up	exo1	2.90588	0.00157	2.80135	1.53898	0.00029
up	hyou1	2.23265	2e-05	7.70628	1.15876	0
up	tnip2	2.88132	0	4.96911	1.52673	0
up	arhgap33	2.22561	6e-05	5.4123	1.1542	1e-05
up	yrdc	2.64619	0.00024	2.90211	1.40391	3e-05
up	krtcap2	2.17761	4e-05	5.73353	1.12274	0
up	tacc3	2.17728	0.00052	7.46942	1.12253	7e-05
up	PSMB5	2.49147	0	3.73236	1.317	0
up	zgc:86764	2.04581	0	6.01768	1.03267	0
up	PSMA6	2.1939	0	6.59008	1.1335	0
up	PSME3	2.12614	0.00036	3.87224	1.08824	5e-05
up	gpr171	2.03892	0.00141	1.76572	1.0278	0.00025
up	si:ch1073-385f13.3	5.37457	0	4.43533	2.42615	0
up	gpr156	2.34972	0.00082	3.41244	1.23249	0.00013
up	faslg	8.43276	0	1.39821	3.07601	0
up	pcdh15b	2.44211	0.00463	1.46141	1.28813	0.00109
up	pcdh15a	2.28017	0.00107	1.67651	1.18914	0.00018
up	polr2gl	2.07722	0	5.40952	1.05465	0
up	cox4i1l	8.32012	0	3.67437	3.0566	0
up	si:dkey-185e18.7	2.34017	0.00017	4.45527	1.22661	2e-05
up	gmppb	2.47584	0	4.68818	1.30792	0
up	trim45	2.24523	0.00593	1.76337	1.16686	0.00148
up	zdhhc18b	2.43038	0.00029	3.18459	1.28118	4e-05
up	trim66	2.9974	0.00037	6.25762	1.58371	5e-05
up	rangap1a	2.63942	2e-05	3.66389	1.40022	0
up	mcph1	2.92096	2e-05	4.72939	1.54644	0
up	si:ch73-91k6.2	2.01607	0	5.27972	1.01154	0
up	hcls1	2.65936	0	7.21983	1.41108	0
up	ncaph2	2.41312	0.00104	5.23672	1.2709	0.00017
up	pgam1b	2.77192	0	6.86257	1.47089	0
up	dtd1	3.39724	0	3.58911	1.76436	0
up	tap1	2.04089	1e-05	6.77485	1.0292	0
up	alkbh2	3.19938	0.00038	1.62702	1.67779	5e-05
up	CD4-2a	2.45392	0	6.39927	1.29509	0
up	CD4-2b	3.00787	0.00033	4.60605	1.58874	4e-05
up	GABRB2	2.12349	0.00897	3.21296	1.08644	0.00248
up	NFATC2	2.26093	0.0018	5.33661	1.17692	0.00034
up	h2az2b	2.02415	0.00146	8.03352	1.01732	0.00026
up	prim2	2.27037	3e-05	4.68141	1.18293	0
up	iah1	2.97272	0.00123	2.71594	1.57179	0.00021
up	efhd2	2.18849	0	7.36908	1.12993	0
up	ostc	2.29767	0	6.40532	1.20017	0
up	ccl34b.4	78.2383	0	6.21464	6.2898	0
up	psme2	2.80532	0	8.55565	1.48817	0
up	psme1	2.20669	1e-05	8.93302	1.14188	0
up	b3gnt7	6.41725	0	3.5515	2.68196	0
up	abcf2a	2.31554	0	7.29975	1.21135	0
up	psmg1	2.32097	0	5.53619	1.21473	0
up	SMARCA5	2.06105	7e-05	5.0409	1.04338	1e-05
up	psma5	2.5191	0	7.89278	1.33291	0
up	psma4	2.21002	0	6.6292	1.14406	0
up	psma3	2.14416	0	7.41444	1.10041	0
up	psmb4	2.07986	0	7.09629	1.05649	0
up	psmb3	2.26743	0	7.32733	1.18106	0
up	psmb2	2.35888	0	7.92265	1.2381	0
up	psmb1	2.28602	0	7.27432	1.19284	0
up	psma8	2.00571	0	6.98619	1.00411	0
up	CPNE5	2.81718	0.00076	1.77567	1.49425	0.00012
up	EXOG	2.14388	0.00012	2.71603	1.10022	1e-05
up	ACTR2	2.04022	1e-05	7.47829	1.02872	0
up	ACTR3	2.04597	0	4.80701	1.03278	0
up	e2f1	2.00293	0.00165	4.30094	1.00211	0.0003
up	e2f8	2.07049	0.00185	5.28927	1.04997	0.00035
up	si:dkey-225f5.4	2.67907	0.0006	3.62341	1.42173	9e-05
up	ucp2	3.8896	0	7.00296	1.95962	0
up	mki67	2.21273	0.00377	8.34379	1.14583	0.00085
up	pbk	3.33362	0	5.76168	1.73709	0
up	unm_sa911	2.76587	1e-05	6.97971	1.46773	0
up	myo1g	2.68097	7e-05	7.3483	1.42275	1e-05
up	actr3	2.55533	0	8.33824	1.35351	0
up	tnfsf18	2.1704	0.00385	2.54237	1.11796	0.00087
up	tnfsf14	3.72636	0	2.86677	1.89777	0
up	znf367	2.11671	0.00574	3.42239	1.08182	0.00142
up	drp2	2.63557	0.00061	1.98009	1.39811	9e-05
up	cenpx	2.20559	0.00223	1.88687	1.14117	0.00044
up	cenpl	2.99328	0	3.97859	1.58173	0
up	cenpo	2.17013	0.00205	2.79487	1.11778	0.0004
up	rap1gap	7.17081	0	4.9381	2.84214	0
up	cenph	3.23464	0.00021	3.2514	1.6936	3e-05
up	cenpk	2.06531	0.00044	4.28012	1.04636	6e-05
up	cenpf	2.08781	0.00362	6.61532	1.06199	0.00081
up	CXCR3	3.7933	0	3.73075	1.92346	0
up	cdkn3	2.77216	0	4.09264	1.47101	0
up	slc4a10a	4.4671	6e-05	1.61486	2.15934	1e-05
up	ACSL4	2.30221	4e-05	6.29642	1.20302	0
up	dnajb11	5.21279	0	7.11664	2.38206	0
up	vaspa	2.30842	0	7.46832	1.2069	0
up	sept2	2.23152	0	8.18132	1.15803	0
up	orc1	2.95682	1e-05	3.47356	1.56404	0
up	ubr7	2.23983	0	4.15683	1.16339	0
up	rtkn2a	2.83763	0.00337	2.89529	1.50469	0.00074
up	si:dkey-185m8.2	2.09911	0.00023	5.61944	1.06978	3e-05
up	xkrx	2.11526	0.00133	4.40165	1.08083	0.00023
up	magoh	2.11943	0	7.55294	1.08368	0
up	tafa5b	2.15554	9e-05	6.5553	1.10805	1e-05
up	uba7	2.18767	0	5.98703	1.1294	0
up	tmsb4x	2.72665	0	10.6202	1.44713	0
up	unc119a	2.76207	0.0001	4.3753	1.46575	1e-05
up	nln	132.432	0	4.1586	7.04911	0
up	ackr4b	9.43047	0	0.9748	3.23733	0
up	skap1	2.01876	0.00512	4.41493	1.01347	0.00124
up	elovl4b	2.07086	5e-05	3.97623	1.05023	0
up	ngs	7.34963	3e-05	1.21096	2.87767	0
up	dnase1l4.2	3.18663	0	3.51467	1.67203	0
up	ME1	2.54779	2e-05	4.36417	1.34924	0
up	zgc:153901	2.1168	0.00023	3.09115	1.08189	3e-05
up	rbp7b	2.45709	7e-05	4.6769	1.29695	1e-05
up	CXCL13	145.835	0	4.18896	7.1882	0
up	plxnb2b	2.63586	0	4.83708	1.39827	0
up	vav3b	2.2286	0.00023	5.54812	1.15614	3e-05
up	slc39a7	2.26522	0	6.02155	1.17965	0
up	slc39a1	2.47616	0	5.3068	1.3081	0
up	kctd12b	4.15074	0	1.15472	2.05337	0
up	celf4	3.26386	0.00016	2.25894	1.70658	2e-05
up	NOS2	20.601	1e-05	2.74966	4.36464	0
up	si:ch211-219a4.3	2.28438	0.00219	6.98097	1.1918	0.00044
up	pik3r6b	3.7608	1e-05	5.12792	1.91104	0
up	foxm1	2.07581	0.00725	3.61405	1.05367	0.00189
up	dhodh	2.01116	0.00014	3.03909	1.00803	1e-05
up	gemin6	2.07789	0.00034	2.1475	1.05512	4e-05
up	si:ch211-147k10.5	2.13483	0.00258	4.19346	1.09412	0.00053
up	ZDHHC18	2.37275	0.00296	4.51642	1.24656	0.00063
up	prdx1	3.94467	0	8.70757	1.9799	0
up	smarcad1a	2.37568	0	5.38282	1.24834	0
up	gpr55a	2.32788	0.0024	4.21628	1.21902	0.00048
up	osgin2	3.00732	2e-05	1.30291	1.58848	0
up	mmp14b	2.71515	0	6.10328	1.44103	0
up	DNAJB9	2.184	0.00145	4.49757	1.12697	0.00026
up	opa3	2.17298	0.00098	1.63925	1.11968	0.00016
up	me2	2.80035	0	6.28081	1.48561	0
up	prkcha	3.40547	2e-05	8.46717	1.76785	0
up	htr2cl2	2.37589	0.0016	2.53614	1.24847	0.00029
up	lyn	2.35134	3e-05	8.30726	1.23349	0
up	slc38a3a	3.39948	0.00279	1.31376	1.76531	0.00058
up	mcm3l	3.11068	0.00012	1.56865	1.63723	1e-05
up	thrap3a	2.74231	0	6.01795	1.45539	0
up	rnaseh2c	2.04929	0.0097	1.90405	1.03512	0.00273
up	znf277	2.06927	1e-05	4.55631	1.04912	0
up	rpp25l	2.10486	0.00344	0.98492	1.07373	0.00076
up	cln8	2.0633	0.00254	4.67646	1.04495	0.00052
up	aff3	2.09843	0	6.35052	1.06931	0
up	kars1	2.33303	0	7.53775	1.2222	0
up	mafaa	5.56655	0	4.79151	2.47678	0
up	mibp	2.69472	0.00097	5.81988	1.43014	0.00016
up	ARHGEF9	3.1978	0.00029	2.04775	1.67708	4e-05
up	nptx2b	3.10961	0.002	2.0469	1.63674	0.00039
up	eri1	2.0457	4e-05	5.17183	1.0326	0
up	PTK7	2.05855	0.00228	4.47627	1.04163	0.00046
up	fhdc4	2.18916	0.00039	2.38221	1.13038	5e-05
up	ppa1b	2.84508	0	5.8099	1.50847	0
up	golt1ba	2.28463	6e-05	2.8349	1.19196	1e-05
up	golt1bb	2.45335	0.00051	2.99018	1.29475	7e-05
up	GZMK	2.99474	0.00199	4.68229	1.58243	0.00039
up	E2F3	2.56189	0.00081	1.64195	1.35721	0.00013
up	zgc:153704	2.1615	0	7.19599	1.11203	0
up	lck	2.91864	0.00015	5.3193	1.5453	2e-05
up	lbh	2.91263	0	6.55349	1.54232	0
up	cmklr1	2.24425	0.00052	3.65226	1.16623	8e-05
up	wnt3a	13.7384	6e-05	1.67406	3.78015	1e-05
up	igsf11	3.04822	6e-05	2.0891	1.60797	0
up	kif20bb	2.50985	1e-05	6.05357	1.3276	0
up	cxcr5	3.4119	0.00256	3.90284	1.77058	0.00052
up	DUSP7	2.15122	1e-05	4.86527	1.10515	0
up	rcor1	2.09193	1e-05	5.43818	1.06483	0
up	JAK1	2.65	0	6.2879	1.40599	0
up	si:dkey-13n15.2	2.24963	0.00026	4.12889	1.16969	3e-05
up	zgc:153733	3.09182	0.00766	2.72984	1.62846	0.00202
up	dnajc3b	2.8286	0	5.81448	1.50009	0
up	dnajc3a	2.45443	0.0001	6.25853	1.29539	1e-05
up	thoc7	2.06735	2e-05	6.90077	1.04778	0
up	si:dkey-6i22.5	2.97837	0.00034	2.88324	1.57452	4e-05
up	exosc4	2.73866	0	3.65836	1.45347	0
up	C14orf132	4.1703	0.00593	1.75427	2.06015	0.00148
up	vangl2	2.51198	5e-05	3.61385	1.32883	0
up	dusp2	2.68938	0.00014	1.91831	1.42727	2e-05
up	rnaset2l	2.11479	0.00742	5.47001	1.08052	0.00195
up	chst7	2.3546	7e-05	2.76511	1.23548	1e-05
up	DNASE1L1	2.31923	0.00021	7.30293	1.21365	3e-05
up	DNASE1L3	2.39023	0	6.54984	1.25715	0
up	gulp1a	7.9904	0	5.74008	2.99827	0
up	ckbb	2.7841	1e-05	7.32697	1.47721	0
up	vat1	3.55393	0	5.50407	1.82941	0
up	ighv6-1	23.2677	1e-05	6.71267	4.54026	0
up	psmd11b	2.10118	0	6.31276	1.0712	0
up	pip5k1cb	4.05422	0.00298	1.91738	2.01942	0.00064
up	sec11a	3.00424	0	6.5061	1.587	0
up	psmb8a	3.19481	0.00143	9.53983	1.67573	0.00026
up	zgc:193690	2.32068	0.00553	2.77828	1.21455	0.00135
up	psmb9a	2.19019	0	6.64841	1.13106	0
up	cx30.3	13.1257	0	4.04048	3.71432	0
up	parvg	2.05208	0.00075	6.62057	1.03708	0.00012
up	gabrr2b	2.61759	0.00667	2.09116	1.38824	0.0017
up	bgna	5.14163	0.00016	1.53776	2.36222	2e-05
up	ruvbl2	2.51866	0	5.45784	1.33266	0
up	pik3ap1	2.01096	0.00501	7.77333	1.00788	0.0012
up	pik3cg	3.1158	0	5.73095	1.6396	0
up	ikzf2	2.74699	0.00016	5.59696	1.45785	2e-05
up	psmd12	2.23203	0	6.61728	1.15836	0
up	psmd14	2.35947	0	5.44169	1.23847	0
up	dgkaa	3.64891	0.00011	5.39674	1.86746	1e-05
up	hsp90b1	2.68101	0	10.2157	1.42278	0
up	mthfd1l	2.11872	0.00013	4.79341	1.08319	1e-05
up	slc35b1	3.56022	0	5.14627	1.83197	0
up	ppib	2.7851	0	9.34888	1.47773	0
up	ppie	2.27343	0	4.82154	1.18487	0
up	marcksl1b	3.20921	1e-05	5.57795	1.68222	0
up	sdk2a	8.22622	0	1.68611	3.04023	0
up	TLCD3A	2.09788	0.00251	5.51781	1.06893	0.00051
up	pcdh1a	3.37354	5e-05	2.20876	1.75426	0
up	g2e3	2.0553	7e-05	5.15272	1.03935	1e-05
up	znf710a	2.07688	2e-05	3.98497	1.05442	0
up	ppan	2.51718	0	5.4052	1.33181	0
up	mboat2b	2.82552	0	5.51427	1.49852	0
up	si:ch211-244b2.4	2.72972	0	5.70436	1.44875	0
up	si:ch211-244b2.3	2.95869	0	3.99049	1.56496	0
up	cndp2	2.14694	7e-05	7.95592	1.10228	1e-05
up	pycard	2.60442	0	6.80876	1.38096	0
up	lcp1	2.74933	0	10.8728	1.45908	0
up	sh2d1aa	19.1749	0	2.49352	4.26115	0
up	sh2d1ab	3.1669	0.0001	6.44154	1.66307	1e-05
up	dusp23a	2.75387	4e-05	4.10425	1.46146	0
up	dusp22b	3.25862	4e-05	4.96131	1.70426	0
up	phgdh	5.258	1e-05	4.91016	2.39452	0
up	chtf8	2.01321	0.00132	2.32182	1.0095	0.00023
up	PGAP2	3.137	0	3.18877	1.64939	0
up	erap2	2.73221	0	6.56561	1.45007	0
up	pstpip1a	2.48658	0.00044	7.08975	1.31416	6e-05
up	ifi35	2.25942	0	6.72371	1.17595	0
up	TRHDE	13.9793	0	3.92444	3.80522	0
up	sncgb	2.00657	0.00323	1.89966	1.00473	0.0007
up	mettl13	2.6573	5e-05	1.92422	1.40996	0
up	cybc1	2.25953	2e-05	4.49773	1.17602	0
up	VAT1	2.08853	0.00273	3.76493	1.06249	0.00057
up	acp5a	2.51409	0.001	4.50756	1.33004	0.00017
up	fermt3a	2.65854	1e-05	6.50566	1.41063	0
up	si:dkey-148a17.6	5.20797	1e-05	1.92597	2.38072	0
up	WDR1	2.50137	0	8.24432	1.32272	0
up	hnrnpabb	2.14911	0	6.65373	1.10374	0
up	gpr18	2.25174	0.00154	5.76434	1.17104	0.00028
up	kntc1	2.41954	2e-05	5.1966	1.27473	0
up	ranbp1	2.47788	0	7.00149	1.3091	0
up	ptgis	3.72049	1e-05	3.30152	1.89549	0
up	kif2c	2.25543	7e-05	5.9751	1.17341	1e-05
up	melk	2.28179	7e-05	4.36063	1.19016	1e-05
up	kif22	2.13702	0.00119	5.12708	1.0956	0.0002
up	SLC39A1	3.44224	0	3.65302	1.78335	0
up	kif23	2.28441	0.00144	5.52696	1.19182	0.00026
up	kif11	2.68754	0.00021	7.67382	1.42629	3e-05
up	kif15	2.6518	0.00018	6.00433	1.40697	2e-05
up	ccdc85b	2.33518	0.00265	2.41872	1.22354	0.00055
up	cdkn2c	3.72306	0	2.86331	1.89649	0
up	prdm1b	18.9133	0	4.87984	4.24133	0
up	hk2	3.19186	0	5.2814	1.6744	0
up	psmb12	3.72815	0	5.77536	1.89846	0
up	psmb10	3.21921	0	6.28226	1.68671	0
up	fam98a	2.01562	0.00019	2.51648	1.01123	2e-05
up	kcnh4a	5.9153	3e-05	0.95595	2.56445	0
up	GCA	2.15856	0	7.0531	1.11007	0
up	hck	3.14386	0	9.42546	1.65253	0
up	rfxank	3.35479	0	3.05143	1.74622	0
up	chrng	2.24095	0.00031	2.0869	1.16411	4e-05
up	ncapg	2.63013	0.0054	5.70189	1.39513	0.00132
up	ncaph	2.31391	0	5.50184	1.21033	0
up	dctpp1	2.63129	0.00024	4.01378	1.39577	3e-05
up	phf19	2.93899	0	5.49024	1.55532	0
up	wdr55	2.72223	0.00023	2.64431	1.44479	3e-05
up	acot7	2.12575	0	5.91917	1.08797	0
up	TTC39C	2.33573	3e-05	5.16423	1.22387	0
up	ighv7-1	7.68371	0.0031	5.01357	2.9418	0.00067
up	psma6l	2.54351	2e-05	6.37358	1.34682	0
up	sec24d	2.07489	0.00059	5.64854	1.05303	9e-05
up	mdm2	2.19573	0.00084	2.4689	1.1347	0.00013
up	pms2	2.10983	0.00041	2.94618	1.07713	6e-05
up	sting1	6.69376	0	1.76107	2.74282	0
up	knstrn	2.39806	0.00397	6.48814	1.26187	0.0009
up	papss1	2.03482	5e-05	5.49645	1.0249	0
up	lcp2a	2.22441	0.00162	7.82225	1.15342	0.0003
up	cgas	6.46523	0	4.91602	2.6927	0
up	gsna	2.61485	4e-05	7.39767	1.38673	0
up	themis	3.65494	0.00046	4.09723	1.86985	7e-05
up	ELMO3	2.29401	0	4.2903	1.19787	0
up	eomesa	4.08279	0	6.20389	2.02955	0
up	slc45a3	2.6159	0.00047	0.95202	1.38731	7e-05
up	psat1	5.12315	0	5.80431	2.35703	0
up	ndc80	2.5035	0.00831	2.88861	1.32395	0.00225
up	chodl	49.0708	0	3.31166	5.61679	0
up	tyms	2.53228	4e-05	6.4258	1.34044	0
up	rmdn3	2.28073	0	4.87027	1.1895	0
up	MDFIC	2.23615	0	4.88919	1.16102	0
up	si:dkey-61p9.11	209.279	0	7.21351	7.70928	0
up	cdca8	2.58245	0	6.07532	1.36874	0
up	cdca5	2.89505	0	5.14848	1.53359	0
up	mcm7	2.15217	0.00269	7.44351	1.10579	0.00056
up	fus	2.59672	0	5.56232	1.37669	0
up	rapgefl1	2.22035	0.00163	2.17139	1.15078	0.0003
up	bcl3	2.36147	0.00029	5.47692	1.23968	4e-05
up	mcm4	2.21654	0.00012	6.53171	1.14831	1e-05
up	mcm5	2.63214	0	5.51327	1.39624	0
up	mcm6	2.44466	5e-05	6.82036	1.28963	0
up	mcm2	2.20131	0.00011	6.02299	1.13836	1e-05
up	nfatc2a	3.00475	1e-05	5.53985	1.58724	0
up	cfl1	2.42423	0	10.9708	1.27752	0
up	plp2	2.36034	0	5.08835	1.23899	0
up	MED4	2.03361	9e-05	2.98216	1.02404	1e-05
up	ell2	2.44255	1e-05	7.06	1.28839	0
up	cyb5b	2.35302	0	4.33092	1.23451	0
up	fosaa	2.76888	0	4.68239	1.4693	0
up	rrm1	2.21239	0.00016	7.77694	1.14561	2e-05
up	slc7a11	6.91629	0	4.24233	2.79	0
up	pld3	2.33418	0	7.0664	1.22291	0
up	pld7	2.472	0	6.1586	1.30568	0
up	si:ch211-207d6.2	2.61253	0.00515	5.59349	1.38545	0.00125
up	rad51	2.07854	0.00036	3.90043	1.05557	5e-05
up	zgc:64051	4.04283	0	8.36193	2.01536	0
up	bxdc2	2.26045	1e-05	5.36467	1.17661	0
up	rras	2.12818	0	6.34895	1.08962	0
up	zgc:153184	3.96782	0	5.46343	1.98835	0
up	xbp1	2.38075	0	7.98717	1.25142	0
up	DUT	2.76662	0	5.81396	1.46812	0
up	SOCS3	2.35167	6e-05	7.01538	1.23368	1e-05
up	nek2	2.64787	0.008	2.3102	1.40483	0.00214
up	nek6	2.49922	0	5.84724	1.32148	0
up	fam49al	2.23109	0.00045	6.12758	1.15775	6e-05
up	fam49ba	2.3328	8e-05	8.54548	1.22206	1e-05
up	ighv10-1	8.69816	0	4.13429	3.12071	0
up	dhfr	2.82047	0	3.79346	1.49593	0
up	cisd2	2.69491	0	4.84841	1.43024	0
up	ctsba	2.87165	1e-05	9.2265	1.52188	0
up	esco2	2.32797	8e-05	5.32497	1.21907	1e-05
up	arl6ip5a	2.64829	0	5.13106	1.40506	0
up	ebp	3.20609	0.00242	1.33953	1.68082	0.00049
up	rbbp4	2.36784	0	6.58866	1.24357	0
up	myd88	2.13514	0	5.54471	1.09433	0
up	cyth1b	2.10036	0	6.31549	1.07064	0
up	anxa5b	2.00868	0	7.57516	1.00624	0
up	C6orf58	2.8942	0.00242	1.51126	1.53317	0.00049
up	batf	4.84443	0	4.27956	2.27633	0
up	hspa5	2.13785	0.00173	8.94093	1.09616	0.00032
up	si:ch73-109i22.2	2.16759	0.0044	7.48383	1.11609	0.00103
up	ighv4-5	4.87218	0.00131	2.27586	2.28457	0.00023
up	manf	4.5115	0	6.59854	2.17361	0
up	si:ch73-352p4.5	2.15924	0.0002	3.49415	1.11052	2e-05
up	kcnk3a	11.9687	0	2.8189	3.58119	0
up	cyth4a	4.51133	0	6.43527	2.17355	0
up	mms22l	2.07285	0.00279	3.56067	1.05162	0.00059
up	nf1a	2.26	0.00033	8.39469	1.17632	4e-05
up	ppp3ca	3.23475	4e-05	1.83096	1.69366	0
up	kcnk1b	3.01685	0	3.58853	1.59304	0
up	bcl11ab	2.4864	0.00595	5.42979	1.31406	0.00148
up	cdo1	116.507	0	9.44184	6.86427	0
up	rpz5	2.40445	0.00161	3.85332	1.26571	0.00029
up	cdk1	2.47829	7e-05	7.04777	1.30935	1e-05
up	cdk2	2.74844	0	4.78506	1.45861	0
up	tgfbi	4.93494	0	7.66005	2.30303	0
up	gucy2c	2.08828	0.00623	3.4047	1.06231	0.00156
up	xaf1	2.79518	0	4.74845	1.48294	0
up	cdc6	2.91091	1e-05	4.13688	1.54147	0
up	rpn2	2.49763	0	7.74816	1.32056	0
up	ssr1	2.02874	0	7.07398	1.02058	0
up	PLK1	2.88413	0	6.18867	1.52813	0
up	fancd2	2.33452	0	5.1949	1.22313	0
up	ssr3	2.25943	0	7.13928	1.17596	0
up	NUP85	2.01221	3e-05	5.2301	1.00878	0
up	ssr4	4.18533	0	7.61697	2.06534	0
up	RRM2	3.03006	0	8.20972	1.59935	0
up	CBS	8.07699	0	5.31795	3.01382	0
up	dck	2.21034	0.00014	5.9175	1.14427	2e-05
up	CBL	2.29277	0	6.40076	1.19709	0
up	lsm14b	2.44232	0.00061	4.07944	1.28825	9e-05
up	GFOD1	2.23373	0.00072	3.18257	1.15945	0.00011
up	arhgef3	2.36903	0	5.70243	1.2443	0
up	tbkbp1	4.72261	0	2.92577	2.23959	0
up	tceanc2	2.16271	0.00071	2.50019	1.11284	0.00011
up	rpa2	2.16075	0	6.99123	1.11153	0
up	stt3a	2.19748	0	7.41187	1.13585	0
up	rpa3	2.40632	0	6.11911	1.26683	0
up	NET1	2.66792	0	5.37891	1.41572	0
up	rnf213a	3.52971	5e-05	6.3549	1.81955	0
up	KCNQ4	2.3289	0.00039	4.16186	1.21965	5e-05
up	NINJ1	2.24342	0.00024	5.6684	1.1657	3e-05
up	ccnf	2.3452	0	4.79308	1.22971	0
up	si:dkey-9i23.4	19.328	0	8.82316	4.27262	0
up	ccnk	2.18883	4e-05	3.77624	1.13016	0
up	erap1b	2.20882	0	6.99318	1.14328	0
up	slc25a15b	2.41472	0.00535	3.72826	1.27185	0.0013
up	tmbim4	2.11925	0.00569	5.53105	1.08355	0.0014
up	lrwd1	2.19989	0.00278	3.72193	1.13743	0.00058
up	abi3a	2.8516	0	6.88971	1.51177	0
up	sh2d3ca	2.39166	0.002	7.26019	1.25801	0.00039
up	mydgf	2.49769	0	5.79754	1.32059	0
up	pim2	3.36114	0	6.61449	1.74895	0
up	pim1	2.25073	0	7.27793	1.1704	0
up	akap6	3.85476	0	4.19706	1.94664	0
up	dffa	2.06552	0.00045	4.37956	1.0465	6e-05
up	pif1	2.68367	0.0003	2.53274	1.42421	4e-05
up	ubash3bb	2.15497	4e-05	4.29311	1.10766	0
up	cdc20	2.53023	0.00024	5.55389	1.33927	3e-05
up	fli1b	2.12861	0.00251	8.48414	1.08991	0.00051
up	rab8a	2.0713	1e-05	5.02158	1.05054	0

## Sheet: BT-downregulated
Tags	Feature	FC	FDR	logCPM	logFC	PValue
down	bcat1	-10.2436	0.00948	10.11	-3.35664	0.00265
down	scara3	-2.5678	0.00449	3.41497	-1.36053	0.00105
down	stox1	-2.31278	5e-05	4.23718	-1.20963	0
down	scara5	-3.37415	0	2.68275	-1.75452	0
down	gcdhb	-2.18438	6e-05	6.25491	-1.12722	1e-05
down	gcdha	-2.58569	0.00302	3.35645	-1.37055	0.00065
down	cat	-3.82398	1e-05	8.60939	-1.93507	0
down	TGFBR2	-2.70219	0	6.84822	-1.43413	0
down	KLF15	-4.6937	1e-05	4.90626	-2.23072	0
down	rab3ip	-5.82112	0.00067	4.75338	-2.5413	0.0001
down	KLF10	-3.16286	0.00092	2.90271	-1.66123	0.00015
down	scarb1	-2.51336	0.00027	5.62524	-1.32962	3e-05
down	scn4bb	-2.77831	0.00075	2.81057	-1.47421	0.00012
down	pcsk5b	-3.85095	0	4.50992	-1.94522	0
down	phyh	-5.3371	1e-05	5.52484	-2.41606	0
down	tmem37	-7.34957	0.00373	1.02836	-2.87766	0.00084
down	dusp8a	-2.26602	0.00437	4.78458	-1.18016	0.00102
down	mocs1	-3.62766	0	5.16495	-1.85904	0
down	minpp1a	-3.51808	2e-05	5.70001	-1.81479	0
down	irf1a	-2.06628	0.00603	2.1485	-1.04703	0.00151
down	ngfrb	-5.48369	0	3.85601	-2.45515	0
down	cd22	-2.56243	0.00467	6.19297	-1.35751	0.0011
down	crhbp	-9.47288	0	1.43598	-3.2438	0
down	cyp3a65	-5.59588	1e-05	6.10842	-2.48436	0
down	adam19b	-4.62491	3e-05	2.29877	-2.20942	0
down	rflna	-4.83134	0.00399	6.18903	-2.27242	0.00091
down	rflnb	-2.12423	0.00439	5.32449	-1.08694	0.00102
down	csrnp2	-2.5915	0.00051	4.2629	-1.37379	7e-05
down	slc41a1	-2.97167	0	5.16646	-1.57127	0
down	agtr2	-3.1487	0	3.13356	-1.65476	0
down	PTPN14	-2.29089	0.00131	3.70399	-1.19591	0.00023
down	boc	-2.23349	0.00358	3.352	-1.1593	0.0008
down	rogdi	-3.87584	0.00277	2.85419	-1.95451	0.00058
down	si:ch211-286b5.5	-2.0863	0.00971	4.04683	-1.06095	0.00273
down	col1a2	-2.12346	0.00152	8.18285	-1.08641	0.00028
down	bspry	-5.30121	6e-05	3.50298	-2.40632	1e-05
down	itga6b	-3.66889	0.00142	6.21838	-1.87534	0.00025
down	tbx3a	-3.22138	2e-05	3.69154	-1.68768	0
down	gnsa	-2.44984	0	4.84736	-1.29269	0
down	itga6l	-6.90437	0.00068	5.73363	-2.78751	0.0001
down	enpp6	-4.85369	0.00256	7.01854	-2.27908	0.00052
down	enpp5	-2.02235	0.00517	2.90367	-1.01603	0.00125
down	itga3b	-7.17544	0.00817	3.03302	-2.84307	0.0022
down	enpp1	-6.66873	0	7.25313	-2.73741	0
down	tbx2a	-3.26383	0.00126	3.54727	-1.70656	0.00022
down	PPTC7	-5.45081	0	5.78187	-2.44647	0
down	fhod3b	-4.07347	0	2.12648	-2.02626	0
down	CDH2	-2.32954	0.0001	4.96895	-1.22005	1e-05
down	CDH6	-3.59907	1e-05	5.07524	-1.84762	0
down	gnmt	-2.67476	0.0002	5.73877	-1.41941	2e-05
down	si:ch73-147o17.1	-2.07149	0.00491	2.82173	-1.05067	0.00118
down	adamts1	-3.80306	0.00258	5.6967	-1.92716	0.00053
down	adamts9	-4.4124	0	3.42406	-2.14156	0
down	rab42a	-6.87512	0.00062	3.69598	-2.78138	9e-05
down	ip6k2a	-2.40323	0.00081	1.98946	-1.26497	0.00013
down	qki2	-2.29994	3e-05	4.1604	-1.2016	0
down	mustn1a	-4.52925	0.00474	1.66436	-2.17927	0.00112
down	abhd11	-3.55268	1e-05	4.13867	-1.82891	0
down	amotl2a	-3.04897	0.00034	4.9145	-1.60832	4e-05
down	amotl2b	-2.91824	0.00093	4.88896	-1.5451	0.00015
down	hmgb3a	-2.0095	0.00662	7.88342	-1.00683	0.00169
down	tnfrsf11a	-3.29563	2e-05	6.31444	-1.72055	0
down	rab40b	-3.0425	0	4.32852	-1.60525	0
down	rdh8a	-7.81719	0	2.64444	-2.96665	0
down	cox4i2	-6.39195	8e-05	8.23671	-2.67626	1e-05
down	ttpa	-2.45669	0	5.40154	-1.29672	0
down	b4galnt1a	-3.40996	0.00042	4.06582	-1.76976	6e-05
down	prss16	-2.18188	5e-05	5.08404	-1.12557	0
down	adamts15b	-2.76324	0.00038	5.20888	-1.46636	5e-05
down	kcnj8	-2.56951	5e-05	2.99895	-1.3615	0
down	kcnj5	-4.0216	0.00092	1.0231	-2.00777	0.00015
down	cebpd	-8.53655	0	8.01668	-3.09365	0
down	cebpa	-2.40673	9e-05	7.55311	-1.26707	1e-05
down	cav2	-2.42831	0.00013	2.59273	-1.27995	1e-05
down	frem2b	-3.56344	0.00566	4.15792	-1.83327	0.00139
down	frem1b	-5.67967	0.00787	2.44132	-2.50581	0.0021
down	apoeb	-3.30148	0.00017	7.94836	-1.72311	2e-05
down	gria3a	-2.42424	0.00778	2.62406	-1.27754	0.00207
down	kcne4	-4.57235	1e-05	2.86187	-2.19294	0
down	fkbp5	-2.54521	0.00885	8.7741	-1.34778	0.00244
down	yap1	-3.32613	0	3.71611	-1.73385	0
down	spon1a	-2.16651	0.00784	2.80122	-1.11537	0.00209
down	spon1b	-3.72153	2e-05	5.32974	-1.8959	0
down	c8g	-6.27817	0.00023	6.14882	-2.65034	3e-05
down	cox5b2	-4.77848	2e-05	5.77688	-2.25655	0
down	znrf2a	-4.53611	0.00022	4.25402	-2.18145	3e-05
down	apooa	-2.209	0.00204	5.26366	-1.1434	0.0004
down	capslb	-2.03073	0.00834	3.62183	-1.022	0.00226
down	ddr1	-2.45044	0.00049	5.76387	-1.29304	7e-05
down	niban2a	-2.12541	0.00041	4.7246	-1.08774	6e-05
down	abcb11b	-9.75457	0.0001	6.33272	-3.28608	1e-05
down	lmf2a	-2.20578	0.00094	3.82392	-1.14129	0.00016
down	nrxn3a	-2.20751	0.00668	4.02898	-1.14242	0.00171
down	klhdc8a	-8.5377	0	0.35247	-3.09385	0
down	zbtb4	-2.02511	0	5.05048	-1.018	0
down	ctdsplb	-2.86519	0	4.39179	-1.51863	0
down	igfn1.4	-19.9077	0.00601	4.24744	-4.31526	0.0015
down	GOT2	-2.68856	0.0001	6.02351	-1.42683	1e-05
down	aadacl4	-4.79082	0.0024	1.03312	-2.26027	0.00048
down	xirp2a	-2.13604	0.00277	6.33835	-1.09494	0.00058
down	ak4	-2.88367	0.00157	6.02842	-1.52791	0.00029
down	adm2b	-5.81323	0.00988	4.73121	-2.53934	0.00279
down	PIM3	-5.3788	0	4.94928	-2.42729	0
down	snx10a	-3.25966	0	4.47155	-1.70472	0
down	apobec2a	-21.2523	0.00027	2.65018	-4.40955	3e-05
down	klhl4	-2.55481	8e-05	4.89511	-1.35322	1e-05
down	klhl3	-2.16037	0	4.09288	-1.11128	0
down	LRRC9	-4.15187	0.00358	2.86434	-2.05376	0.0008
down	gstt2	-5.40329	0.00023	5.80171	-2.43384	3e-05
down	emp3b	-3.10972	1e-05	2.45869	-1.63678	0
down	tspo	-2.15391	0.0036	7.57937	-1.10696	0.0008
down	ace	-4.41849	0.00803	5.4332	-2.14355	0.00215
down	si:dkey-219e21.2	-9.627	0.00333	3.91325	-3.26709	0.00073
down	ABCB1	-6.30521	0.00673	4.31914	-2.65654	0.00172
down	tsku	-2.87623	0.00035	4.40601	-1.52418	5e-05
down	gstz1	-3.89955	0.00615	5.49971	-1.96331	0.00154
down	zbtb16a	-3.20582	0	5.60432	-1.68069	0
down	sema5ba	-2.15065	0.00032	4.22971	-1.10478	4e-05
down	unm_hu7910	-2.31621	0	6.09685	-1.21177	0
down	atp1b2b	-4.72507	3e-05	1.75487	-2.24034	0
down	si:ch211-171h4.5	-2.39904	0.00012	6.64691	-1.26246	1e-05
down	atp1b3b	-2.85204	1e-05	3.44903	-1.51199	0
down	luzp2	-4.42961	0.00041	3.17612	-2.14718	6e-05
down	hsd17b4	-4.44197	0	6.39538	-2.1512	0
down	rcan3	-2.93024	0.00047	1.25073	-1.55102	7e-05
down	dcxr	-2.81343	2e-05	5.8915	-1.49233	0
down	NRCAM	-4.61312	0.0002	5.30829	-2.20574	2e-05
down	atp1b1b	-4.55503	0.00135	6.83315	-2.18746	0.00024
down	zte38	-3.80549	7e-05	2.0871	-1.92808	1e-05
down	mid1ip1a	-3.99154	0.00053	0.96154	-1.99694	8e-05
down	pgrmc1	-2.9098	0.0002	8.10431	-1.54092	2e-05
down	fabp3	-6.80996	0	9.40985	-2.76765	0
down	si:dkey-152b24.6	-79.6793	0.00176	3.06431	-6.31613	0.00033
down	zgc:158328	-3.22573	0.00022	2.35093	-1.68963	3e-05
down	SLC22A17	-2.84061	0.00176	2.63193	-1.5062	0.00033
down	ROBO1	-7.93274	0	4.61132	-2.98782	0
down	cttnbp2	-3.11344	0.00032	3.45178	-1.63851	4e-05
down	si:dkey-191g9.5	-3.42104	0.0002	0.58839	-1.77443	2e-05
down	veph1	-4.41128	4e-05	5.32984	-2.1412	0
down	abcb4	-6.5564	0	3.53295	-2.7129	0
down	hebp2	-2.0054	0.00012	4.72605	-1.00389	1e-05
down	si:dkey-266m15.6	-3.22199	6e-05	4.4013	-1.68795	1e-05
down	rspo1	-2.98769	0.00614	1.16083	-1.57903	0.00154
down	slc52a2	-7.01783	0.00018	6.21233	-2.81102	2e-05
down	slc52a3	-8.16463	0.00149	5.34691	-3.02939	0.00027
down	klf15	-10.3947	0.00147	5.0734	-3.37777	0.00027
down	sord	-2.65546	0.01	4.71739	-1.40896	0.00283
down	mvb12bb	-6.08721	0.00567	5.16311	-2.60578	0.0014
down	HGFAC	-4.40589	0.00015	5.2748	-2.13943	2e-05
down	avpr2aa	-5.9835	5e-05	2.67024	-2.58099	0
down	gnav1	-2.89055	0.00117	2.57212	-1.53134	0.0002
down	sost	-6.23215	0.00722	3.54383	-2.63973	0.00188
down	nup42	-2.50305	0.00249	4.6469	-1.32369	0.00051
down	si:ch211-195b13.1	-7.97698	0.00011	7.58927	-2.99584	1e-05
down	fam169b	-2.6623	0.00326	2.98249	-1.41267	0.00071
down	nav2a	-2.6952	0.00769	4.07761	-1.43039	0.00204
down	adgrb1a	-5.5793	0.00061	2.27214	-2.48009	9e-05
down	maco1b	-2.10371	0.00545	4.56204	-1.07293	0.00133
down	zgc:100920	-19.4855	0	1.43075	-4.28433	0
down	gli3	-3.40364	0.00387	3.89091	-1.76708	0.00087
down	diabloa	-6.87957	0	4.97506	-2.78232	0
down	creg2	-2.93551	0	5.06908	-1.55361	0
down	si:ch211-214j8.1	-11.1972	0.00684	3.15453	-3.48506	0.00176
down	RBPMS2	-2.76631	0.00176	6.97049	-1.46796	0.00033
down	camkva	-3.31741	0.00426	2.59722	-1.73006	0.00099
down	gldc	-3.38756	2e-05	6.48161	-1.76025	0
down	sema6dl	-3.26503	0.00829	4.38901	-1.7071	0.00224
down	slc43a2b	-4.38343	0.00067	7.34261	-2.13206	0.0001
down	enox1	-2.30743	6e-05	2.62555	-1.20629	1e-05
down	sept9a	-2.38584	5e-05	5.73461	-1.2545	0
down	treh	-7.81039	0	3.40654	-2.96539	0
down	acta1b	-41.0412	0.00837	8.47288	-5.359	0.00227
down	sept8b	-3.85316	2e-05	3.11365	-1.94604	0
down	rnd1b	-4.89323	0.00022	1.29268	-2.29079	3e-05
down	slc9a3r1b	-3.29234	0	7.69226	-1.71911	0
down	pex3	-2.17488	4e-05	4.82459	-1.12094	0
down	ppfibp1b	-3.11907	0.00103	5.67407	-1.64111	0.00017
down	stard14	-8.29079	8e-05	3.34006	-3.05151	1e-05
down	elavl4	-3.05294	0.00013	1.16381	-1.6102	1e-05
down	sh3bp4a	-2.83189	0.00109	1.82686	-1.50177	0.00018
down	lrrc1	-2.70808	0.00033	5.40292	-1.43727	4e-05
down	sh3bp5b	-3.74959	0	5.27948	-1.90673	0
down	perp	-3.02824	0.00207	7.01775	-1.59848	0.00041
down	YAP1	-2.60465	2e-05	3.75504	-1.38109	0
down	kif21a	-5.41183	0.00012	3.23279	-2.43612	1e-05
down	pyroxd2	-5.81133	0.00042	6.45984	-2.53887	6e-05
down	col4a2	-2.2361	0.00436	6.53506	-1.16099	0.00101
down	col4a5	-3.79134	0	2.59889	-1.92271	0
down	per3	-3.85062	0	3.61829	-1.94509	0
down	si:dkey-190g11.3	-14.289	0.00119	3.49549	-3.83683	0.00021
down	per2	-2.14705	0.00014	4.18095	-1.10235	2e-05
down	si:ch73-233m11.2	-2.15264	0.00743	6.32601	-1.10611	0.00195
down	pemt	-2.27213	0.00126	5.84283	-1.18405	0.00022
down	cngb3.1	-2.58233	0.00484	1.97057	-1.36867	0.00115
down	gkup	-2.67953	3e-05	4.9565	-1.42198	0
down	spag1a	-3.74288	0.00377	1.68531	-1.90415	0.00085
down	cox7a1	-4.12722	4e-05	4.75909	-2.04517	0
down	LDLRAD3	-2.18498	0.00012	3.65536	-1.12762	1e-05
down	zgc:110239	-2.00174	0.00117	8.25923	-1.00126	0.0002
down	spata6l	-3.66303	0.00988	1.39151	-1.87304	0.00279
down	ROCK2	-3.39913	2e-05	5.721	-1.76517	0
down	ITGA6	-8.18011	0.0001	7.23429	-3.03212	1e-05
down	abcc9	-2.8547	0.00244	3.9487	-1.51334	0.00049
down	abcc5	-2.23946	0.00019	4.27639	-1.16315	2e-05
down	OSBPL1A	-2.43302	0.0003	3.39825	-1.28275	4e-05
down	traf4a	-2.3174	0.00496	5.01668	-1.21251	0.00119
down	ZNF423	-2.03392	0.00484	4.21965	-1.02426	0.00115
down	ppdpfa	-10.5425	0	3.34525	-3.39814	0
down	pecr	-2.40196	0	4.88317	-1.26421	0
down	si:dkey-205h13.1	-7.8189	0.0056	7.96174	-2.96697	0.00138
down	spata13	-5.54551	0.00092	5.79595	-2.47132	0.00015
down	rbms2a	-2.56962	0.0041	4.6688	-1.36155	0.00094
down	rab11fip3	-3.70147	0	6.73228	-1.8881	0
down	EGFR	-4.14597	0	1.67755	-2.05171	0
down	c2cd4a	-6.32294	0.0009	1.16937	-2.66059	0.00015
down	pcgf5a	-3.45556	0.00271	4.20773	-1.78892	0.00056
down	lamb1b	-4.33786	0.00012	6.87065	-2.11698	1e-05
down	ehhadh	-4.37572	2e-05	4.1631	-2.12952	0
down	sema6bb	-2.60819	0	5.56095	-1.38305	0
down	itih2	-2.68449	0.00362	1.82752	-1.42465	0.00081
down	lamb2l	-4.74801	0.00352	4.99589	-2.24732	0.00078
down	itih6	-4.98576	0.00013	5.16073	-2.31781	1e-05
down	hykk.1	-2.54824	5e-05	4.59738	-1.3495	0
down	oxct1a	-2.54923	0.00467	5.9495	-1.35006	0.0011
down	map3k10	-4.79349	0.00056	4.14102	-2.26108	8e-05
down	iqcg	-2.5814	0.00872	3.2029	-1.36815	0.00239
down	iqch	-2.88889	0.00014	3.20724	-1.53051	2e-05
down	reep1	-4.12401	0.00036	1.30094	-2.04405	5e-05
down	dkk1b	-37.2172	0.00026	7.22443	-5.2179	3e-05
down	tspan7b	-4.02899	3e-05	1.86586	-2.01042	0
down	slc20a1a	-5.90862	0	7.57748	-2.56282	0
down	cadm1a	-5.36814	1e-05	4.1673	-2.42442	0
down	cnksr3	-3.16058	0	5.65855	-1.66019	0
down	stmn2b	-6.57356	0	1.33712	-2.71668	0
down	arid3c	-3.81588	0	5.67774	-1.93202	0
down	cyp39a1	-3.2741	0.00147	3.4132	-1.7111	0.00026
down	auts2a	-5.94327	0	4.82216	-2.57126	0
down	gsg1l2b	-8.34174	0.00015	1.95701	-3.06035	2e-05
down	tctn1	-2.51723	0	5.15307	-1.33183	0
down	slc44a5b	-3.5977	1e-05	5.49927	-1.84708	0
down	cachd1	-3.39418	0.00172	3.80348	-1.76306	0.00032
down	cacna1aa	-3.5595	0.0016	2.74196	-1.83168	0.00029
down	edn1	-3.26057	0.00265	0.97598	-1.70512	0.00055
down	map1lc3b	-2.28205	4e-05	7.11298	-1.19033	0
down	myo9aa	-2.10398	0.00656	4.71128	-1.07312	0.00167
down	pdk4	-3.74291	0	4.88832	-1.90416	0
down	tspan3a	-2.57388	0	5.12262	-1.36394	0
down	GLUL	-3.54055	0.00017	6.39427	-1.82397	2e-05
down	RUSC2	-4.8538	0	3.60049	-2.27912	0
down	igfbp1a	-10.4891	0	4.78643	-3.39082	0
down	dag1	-2.72312	0.00041	3.99361	-1.44526	6e-05
down	zgc:194551	-2.6742	0.00336	2.18405	-1.41911	0.00073
down	tpt1	-3.55016	0	4.94336	-1.82788	0
down	cacna1sb	-14.4473	0.00124	2.52333	-3.85273	0.00022
down	ube2ql1	-4.69613	0.00034	3.75024	-2.23147	4e-05
down	galnt18a	-2.20591	0.00168	4.39002	-1.14137	0.00031
down	dab2	-4.10931	0	9.33151	-2.0389	0
down	igfbp5a	-4.80223	0.00761	1.37791	-2.26371	0.00201
down	fkbp1b	-2.3694	5e-05	4.7451	-1.24452	0
down	fgf7	-2.6723	0.00618	2.1312	-1.41808	0.00155
down	fgf2	-2.94443	0.00026	2.67366	-1.55799	3e-05
down	kcnq5a	-2.39488	1e-05	5.47096	-1.25995	0
down	si:ch211-130m23.3	-2.27224	0	4.83542	-1.18411	0
down	cyb5r2	-4.98364	0	3.62265	-2.3172	0
down	tmtops3a	-5.34194	0.00208	2.38223	-2.41736	0.00041
down	kif1ab	-6.15065	0	1.79525	-2.62074	0
down	PLCB2	-2.71518	0.00241	0.81093	-1.44105	0.00049
down	PLCB4	-2.61791	0.0043	6.39013	-1.38841	0.001
down	clec3ba	-5.11652	0.00213	3.43429	-2.35516	0.00042
down	SLC6A6	-2.1348	0.00941	2.12877	-1.0941	0.00263
down	si:ch1073-303k11.2	-3.91497	0.00549	2.48814	-1.969	0.00134
down	zgc:92040	-10.7908	0.00441	7.2237	-3.43173	0.00103
down	ednrba	-2.73261	0.00051	3.02623	-1.45028	7e-05
down	klhl31	-15.6403	0.00129	1.92134	-3.9672	0.00023
down	angptl4	-4.09877	1e-05	7.66253	-2.03519	0
down	plcd4a	-5.0784	1e-05	4.10776	-2.34437	0
down	ARHGEF17	-2.44066	0.00741	4.41555	-1.28727	0.00194
down	plcd3b	-3.83477	9e-05	3.30557	-1.93914	1e-05
down	dvl3b	-2.73625	2e-05	3.17925	-1.4522	0
down	klhl26	-2.8362	2e-05	2.17	-1.50396	0
down	SOBP	-3.50162	0	3.06653	-1.80802	0
down	acad11	-5.66396	0.00016	4.87549	-2.50181	2e-05
down	aldh6a1	-8.63293	0.00962	8.10074	-3.10985	0.0027
down	plcd1b	-2.06175	0.00049	3.90307	-1.04387	7e-05
down	l2hgdh	-4.84567	4e-05	3.57988	-2.2767	0
down	ACAA2	-2.55586	0.00116	7.06084	-1.35381	0.0002
down	pacsin1a	-5.76633	0	2.05172	-2.52765	0
down	pacsin1b	-2.74026	0.003	5.07744	-1.45431	0.00064
down	dsc2l	-4.59251	3e-05	4.57388	-2.19928	0
down	si:dkey-283j8.1	-2.20532	0.0045	3.14008	-1.14099	0.00105
down	arhgef7a	-2.72581	5e-05	3.38059	-1.44668	0
down	pck2	-5.33196	0.00072	7.19116	-2.41467	0.00011
down	pck1	-16.8191	0.00278	8.87272	-4.07203	0.00058
down	gipr	-5.5912	0.00252	5.56363	-2.48316	0.00051
down	TAGLN3	-6.0983	0.00156	3.73234	-2.60841	0.00028
down	eci2	-2.14668	0.0005	6.72883	-1.10211	7e-05
down	chchd3b	-2.85307	0	5.52963	-1.51251	0
down	ece1	-3.33028	0	6.84122	-1.73564	0
down	chchd10	-2.90694	0.00114	4.215	-1.5395	0.00019
down	rhpn1	-2.67674	0.00358	2.82633	-1.42047	0.0008
down	rhpn2	-3.4462	0.00781	3.95571	-1.78501	0.00208
down	dao.3	-6.29282	0.00011	4.98736	-2.65371	1e-05
down	cbx7a	-4.84956	0	1.67118	-2.27785	0
down	top1	-2.95534	0.00194	1.62251	-1.56333	0.00037
down	fam160a1a	-3.62484	0.0001	2.85582	-1.85792	1e-05
down	g6pca.2	-17.3282	0.00205	9.43718	-4.11505	0.0004
down	dennd2b	-2.16569	6e-05	4.63863	-1.11483	0
down	ulk1a	-3.94653	0	3.35213	-1.98058	0
down	hlfa	-6.30374	0	7.07592	-2.65621	0
down	itga5	-2.25829	9e-05	5.85861	-1.17523	1e-05
down	ablim2	-3.45971	0	3.78369	-1.79065	0
down	itgb4	-3.70232	0.0004	5.06342	-1.88843	6e-05
down	dvl1a	-2.03097	4e-05	4.15828	-1.02217	0
down	pdha1b	-4.30718	0.00096	1.30658	-2.10674	0.00016
down	notch1a	-2.27571	0.00571	2.70791	-1.18631	0.00141
down	numbl	-2.24074	0.00045	4.71885	-1.16397	6e-05
down	SLC4A7	-4.18424	0	6.13208	-2.06497	0
down	cldn7a	-4.33952	0.00556	3.4171	-2.11754	0.00136
down	hsd3b7	-12.7055	0	8.823	-3.66738	0
down	cntnap5a	-2.0425	0.0004	5.61609	-1.03033	5e-05
down	fgfr1a	-3.74897	0.00822	5.23209	-1.9065	0.00222
down	myo7ab	-2.47869	0	2.99225	-1.30958	0
down	plod1a	-2.47911	0.0004	6.16096	-1.30982	5e-05
down	mknk2b	-3.04944	0.00111	8.41761	-1.60854	0.00019
down	gsdmea	-2.55806	0.00228	2.47524	-1.35505	0.00046
down	csf1a	-9.34814	0.00012	4.8166	-3.22468	1e-05
down	ntrk2a	-4.60669	0	5.00538	-2.20373	0
down	si:dkey-246g23.4	-6.37083	0.00416	3.63048	-2.67148	0.00096
down	si:dkey-246g23.2	-2.28178	4e-05	4.53487	-1.19016	0
down	cldn19	-2.48005	0.00312	3.78106	-1.31037	0.00067
down	pip4p2	-2.0186	0.00446	2.64218	-1.01335	0.00104
down	ghrb	-2.18407	0	4.28888	-1.12702	0
down	ghra	-6.84701	0.00155	4.16839	-2.77547	0.00028
down	plch1	-3.80813	0.0044	3.79359	-1.92908	0.00103
down	plcb3	-2.00503	1e-05	6.27475	-1.00362	0
down	intu	-2.15797	0.00056	3.59573	-1.10968	8e-05
down	sat2b	-2.04328	0.00837	4.72295	-1.03089	0.00228
down	zgc:171775	-2.72083	0.00714	1.69202	-1.44404	0.00185
down	si:ch211-157b11.8	-3.83333	0.00026	2.75524	-1.9386	3e-05
down	echdc2	-2.26673	0.00091	5.28243	-1.18061	0.00015
down	adgrd2	-5.95624	0.00033	2.04462	-2.5744	4e-05
down	si:ch73-61d6.3	-3.4917	0.0006	5.69619	-1.80393	9e-05
down	MFAP2	-3.21159	0.00413	2.29824	-1.68329	0.00095
down	kctd17	-2.57355	0	4.54346	-1.36376	0
down	ccdc13	-2.20221	0.0001	3.05113	-1.13895	1e-05
down	ahcyl2b	-2.72373	0.00788	6.32682	-1.44558	0.0021
down	si:dkey-28n18.9	-3.66863	0	5.66423	-1.87524	0
down	tulp4b	-3.78888	0.00039	3.04206	-1.92177	5e-05
down	eepd1	-2.5632	1e-05	3.58668	-1.35795	0
down	gipc2	-2.64846	0.00011	4.57463	-1.40515	1e-05
down	pdzrn3b	-2.78633	0.00177	4.45513	-1.47837	0.00033
down	rab25b	-3.46363	0	5.80343	-1.79228	0
down	SLC4A11	-5.11569	0	5.21036	-2.35493	0
down	acaa1	-2.04767	0.00958	4.69841	-1.03398	0.00268
down	ctnnal1	-2.97938	0	5.29767	-1.57501	0
down	trpm1a	-3.3381	0.0017	2.32882	-1.73903	0.00031
down	acadm	-2.52029	0.00011	7.48134	-1.33359	1e-05
down	acadl	-2.16632	0.00067	6.59656	-1.11524	0.0001
down	pawr	-3.70266	0.00027	6.08085	-1.88856	3e-05
down	rnf130	-2.05155	0.00135	7.91179	-1.03672	0.00024
down	acacb	-2.46189	0	6.92804	-1.29976	0
down	stk35	-3.71661	0	2.19044	-1.89399	0
down	sik2b	-3.78001	0	6.38792	-1.91839	0
down	adgrv1	-2.02647	0.00213	2.86415	-1.01897	0.00042
down	galnt14	-4.65849	0.00207	5.84546	-2.21986	0.0004
down	pacs2	-2.20075	9e-05	3.63447	-1.13799	1e-05
down	ypel2a	-2.03642	0.00203	2.00689	-1.02603	0.00039
down	ADCY9	-2.84323	0.00016	4.63846	-1.50753	2e-05
down	cpamd8	-4.88244	6e-05	6.39589	-2.2876	1e-05
down	spink2.1	-2.91719	0	7.26807	-1.54458	0
down	fndc1	-5.40994	5e-05	2.75496	-2.43561	0
down	ZMIZ2	-5.51472	0	6.34264	-2.46329	0
down	ankrd28b	-3.94558	0.00058	2.32995	-1.98024	9e-05
down	chrnb4	-5.56985	4e-05	1.03097	-2.47764	0
down	CYTH3	-3.16768	0	2.51508	-1.66343	0
down	kif5aa	-2.77206	0.00934	1.103	-1.47096	0.0026
down	celsr1a	-3.82827	0.00701	5.69077	-1.93669	0.00181
down	SHROOM2	-4.48525	0.00579	6.82838	-2.16519	0.00143
down	ecm1b	-2.17443	0.0001	7.98735	-1.12064	1e-05
down	csrnp1a	-3.89529	0	6.2284	-1.96173	0
down	pomt2	-3.17465	9e-05	2.84545	-1.6666	1e-05
down	map4k3a	-2.05494	0	4.8039	-1.03909	0
down	map4k2	-2.18325	0.00072	2.03809	-1.12648	0.00011
down	CYP8B1	-11.7924	0	6.10887	-3.55978	0
down	si:ch211-159i8.4	-5.58982	0	0.81496	-2.4828	0
down	rgma	-4.02967	0.0028	1.00032	-2.01066	0.00059
down	ubxn2a	-5.72354	0	2.23959	-2.51691	0
down	scn1ba	-4.29325	3e-05	3.11315	-2.10207	0
down	ccdc80	-3.21759	0.0005	3.11874	-1.68598	7e-05
down	etnppl	-6.81324	0.0004	6.22857	-2.76834	6e-05
down	per1b	-2.70079	0	4.7689	-1.43338	0
down	ripk4	-5.07621	0.00348	3.67636	-2.34375	0.00077
down	per1a	-2.36303	0	4.85133	-1.24064	0
down	mfsd2b	-2.13844	0.00098	1.74163	-1.09656	0.00016
down	zgc:56622	-2.57835	0.00089	4.60085	-1.36645	0.00014
down	gna14	-2.50058	0.00075	4.62444	-1.32226	0.00012
down	acadvl	-2.16652	0.00014	7.35505	-1.11538	1e-05
down	hivep2b	-2.74442	0.00032	3.13754	-1.4565	4e-05
down	sipa1l2	-2.19185	0.00091	3.57936	-1.13215	0.00015
down	zgc:171579	-2.84535	0.0067	1.13628	-1.50861	0.00171
down	smim13	-2.33531	0.00633	3.97859	-1.22361	0.0016
down	lrp2a	-8.36959	0.00884	9.06419	-3.06516	0.00243
down	cmtm4	-5.03875	0.00316	5.72352	-2.33307	0.00068
down	rgcc	-5.74258	1e-05	8.43919	-2.5217	0
down	acbd7	-13.1175	0	1.25524	-3.71342	0
down	AMDHD1	-5.28505	1e-05	4.61904	-2.40192	0
down	sh3glb2b	-2.68832	0.00059	3.93655	-1.42671	9e-05
down	LAPTM4B	-7.73593	1e-05	3.96947	-2.95158	0
down	cd82a	-5.78316	0.00149	6.62894	-2.53186	0.00027
down	mtmr7b	-2.2078	0.0021	2.06424	-1.14261	0.00041
down	rnaset2	-2.03285	0.00092	6.87655	-1.0235	0.00015
down	satb2	-4.66123	0.00457	4.13912	-2.22071	0.00107
down	aldh8a1	-3.35769	2e-05	4.84759	-1.74747	0
down	SNX27	-7.21395	2e-05	2.74279	-2.85079	0
down	myof	-2.86215	0.0041	6.37387	-1.5171	0.00094
down	mical2a	-4.73027	0	4.11523	-2.24192	0
down	thap4	-3.71413	0.00322	3.97065	-1.89302	0.0007
down	sgsm1a	-3.79416	0.0047	5.63505	-1.92378	0.00111
down	nceh1a	-7.42656	0	4.40445	-2.89269	0
down	tnfrsfa	-2.8435	0.00218	4.8895	-1.50767	0.00043
down	CACNA2D1	-4.80383	0	4.7101	-2.26419	0
down	pi4k2a	-3.18633	0.00061	6.33116	-1.6719	9e-05
down	sgip1a	-3.09394	0	3.8765	-1.62944	0
down	xylb	-2.10874	0.00338	5.03698	-1.07638	0.00074
down	pygma	-33.5527	0.00266	5.60974	-5.06836	0.00055
down	upb1	-4.49484	0.00093	5.20244	-2.16827	0.00015
down	myl1	-60.9332	0.00611	6.09601	-5.92916	0.00153
down	mfap5	-2.74384	2e-05	3.90118	-1.4562	0
down	slc7a9	-6.16317	0.00199	6.35184	-2.62367	0.00039
down	il17rc	-5.89988	0.00382	6.28023	-2.56069	0.00086
down	ajuba	-3.34241	2e-05	3.70245	-1.74089	0
down	si:dkey-6n6.1	-3.11069	0	2.98098	-1.63724	0
down	plag1	-3.90199	0.00045	1.32413	-1.96421	6e-05
down	tmem132e	-3.79117	0.00012	2.35628	-1.92264	1e-05
down	TNNT3	-38.6042	0.00798	6.14611	-5.27068	0.00214
down	si:dkey-91i10.3	-19.6426	2e-05	5.57783	-4.29591	0
down	echs1	-2.14417	0.00062	6.85917	-1.10042	9e-05
down	tex2l	-4.91933	0.0088	2.88819	-2.29846	0.00242
down	tlr3	-6.25376	0	6.74231	-2.64472	0
down	dglucy	-3.14548	0.00017	5.87111	-1.65328	2e-05
down	tfcp2l1	-7.14653	0.00701	5.26804	-2.83724	0.00181
down	jarid2a	-3.6135	0.00024	4.58117	-1.8534	3e-05
down	TNS1	-3.27523	0.00109	4.80965	-1.7116	0.00018
down	TNS3	-2.18925	0.00013	6.02741	-1.13044	1e-05
down	snx33	-2.31009	0.00784	2.60847	-1.20795	0.00209
down	TNNI2	-11.2601	0.00932	6.10627	-3.49315	0.0026
down	TNNI1	-2.2797	0.00263	1.65603	-1.18884	0.00054
down	sema3b	-3.53756	0.00115	3.25335	-1.82276	0.0002
down	sema3d	-6.01908	1e-05	4.79454	-2.58954	0
down	tlcd5a	-3.59853	0	3.52293	-1.84741	0
down	gpc5b	-3.55722	0.0005	4.20295	-1.83075	7e-05
down	gpc5c	-2.31733	0.00778	2.74226	-1.21247	0.00207
down	hsd11b2	-6.08722	0.00019	4.82367	-2.60578	2e-05
down	sema6d	-2.30447	0.00097	4.08393	-1.20444	0.00016
down	sema6e	-3.80033	0.00044	5.16168	-1.92612	6e-05
down	slco4a1	-4.00643	0.00046	7.58776	-2.00232	7e-05
down	agtr1b	-3.56048	0.00027	2.67183	-1.83207	3e-05
down	sult1st6	-6.99512	0.00091	7.71665	-2.80635	0.00015
down	ndrg1a	-5.64995	0.00476	8.76343	-2.49824	0.00113
down	TINAGL1	-3.36419	2e-05	5.14422	-1.75026	0
down	a1cf	-2.4912	9e-05	6.17577	-1.31684	1e-05
down	rhbdl3	-3.89107	0.00515	0.91843	-1.96017	0.00125
down	UNC13A	-3.48447	1e-05	1.79691	-1.80094	0
down	tns2b	-2.33899	0.00246	2.56251	-1.22588	0.0005
down	tns2a	-2.00952	2e-05	7.25114	-1.00685	0
down	aldh9a1b	-2.74607	0.0005	5.92276	-1.45737	7e-05
down	SH3TC1	-3.43804	0.00064	5.72959	-1.78159	0.0001
down	map6d1	-7.58011	0.00102	1.74404	-2.92222	0.00017
down	si:ch73-12o23.1	-2.10001	0.00011	4.59338	-1.07039	1e-05
down	si:ch211-246m6.5	-4.59832	4e-05	1.92937	-2.20111	0
down	atp6v0a2a	-3.25551	0.00342	3.81694	-1.70288	0.00075
down	slc6a8	-7.99973	5e-05	5.39322	-2.99995	0
down	KHSRP	-2.36701	0.00017	2.37114	-1.24306	2e-05
down	trip10b	-3.00995	0.0021	3.30808	-1.58974	0.00041
down	agmat	-5.00129	0.00392	5.58415	-2.3223	0.00089
down	atp1a1a.1	-4.18349	0.0023	10.6804	-2.06471	0.00046
down	mybpc2b	-51.6416	0.00061	5.45017	-5.69046	9e-05
down	mapre3b	-2.75737	0.00099	3.95213	-1.46329	0.00017
down	si:dkey-90l8.3	-2.5219	0.00846	1.10915	-1.33451	0.0023
down	mapre3a	-6.41033	0.00026	4.81123	-2.6804	3e-05
down	jag1a	-2.00096	0.00656	4.65495	-1.00069	0.00167
down	si:dkey-43k4.3	-2.26486	0.0051	4.93639	-1.17942	0.00123
down	smtnl	-3.01017	0.00701	2.634	-1.58984	0.00181
down	adcy9	-2.10079	0.00197	4.49802	-1.07093	0.00038
down	armc3	-4.21329	0	7.76742	-2.07495	0
down	gpd1a	-3.82762	4e-05	3.04151	-1.93645	0
down	gpd1b	-8.89966	0.00038	7.51202	-3.15375	5e-05
down	reck	-2.13494	0.00025	6.04166	-1.0942	3e-05
down	sardh	-3.71082	0.00541	2.60096	-1.89174	0.00132
down	aldh1l1	-3.76139	0	5.38733	-1.91127	0
down	si:dkey-242g16.2	-30.0013	0	4.05104	-4.90695	0
down	dnaja1	-2.19427	0	6.70937	-1.13374	0
down	sephs2	-2.35259	0.00579	6.94628	-1.23425	0.00143
down	dnajb4	-4.09931	0	2.14513	-2.03538	0
down	dnajc6	-2.37722	0.00271	3.74191	-1.24928	0.00056
down	MAPKAPK3	-2.52027	0.00803	4.50504	-1.33358	0.00215
down	mcoln1b	-3.36335	0	3.47471	-1.7499	0
down	acot11b	-2.35862	0.00179	3.1743	-1.23794	0.00034
down	adra1bb	-2.82409	0.00067	1.35016	-1.49779	0.0001
down	TMC7	-3.43216	3e-05	4.15701	-1.77912	0
down	faub	-2.06018	0.00714	6.07907	-1.04277	0.00185
down	exoc3l1	-2.5514	0.00075	1.97678	-1.35129	0.00012
down	pld1a	-2.19808	0.00595	6.08758	-1.13624	0.00148
down	MYO6	-3.57481	0.00071	4.03712	-1.83787	0.00011
down	phactr4b	-2.16983	0.00016	3.50049	-1.11758	2e-05
down	ppm1k	-2.03571	0.00052	5.25961	-1.02553	8e-05
down	CIART	-3.07963	0.00016	0.70675	-1.62276	2e-05
down	aldh5a1	-3.90441	0.0002	4.63177	-1.9651	2e-05
down	rergla	-3.2524	0.00618	1.38415	-1.70151	0.00155
down	agtrap	-4.00254	0.00186	6.14379	-2.00091	0.00035
down	SHISA6	-3.49339	0.0075	3.64654	-1.80463	0.00197
down	hspb11	-31.0732	4e-05	1.63666	-4.9576	0
down	tnnc2	-19.4596	0.00592	6.50742	-4.28241	0.00147
down	lrrc8aa	-2.65655	0	5.13109	-1.40956	0
down	tjp3	-4.43017	0.00948	6.89975	-2.14736	0.00265
down	SIM2	-4.04232	0.00866	4.68712	-2.01518	0.00237
down	nxnl2	-2.56227	0.00059	2.46866	-1.35742	9e-05
down	tp53i11b	-2.31391	2e-05	5.74024	-1.21033	0
down	tp53i11a	-2.0695	0.00205	4.43802	-1.04928	0.0004
down	vipr1a	-2.66051	0	2.83036	-1.4117	0
down	tspan7	-2.34547	1e-05	6.2696	-1.22988	0
down	TLN2	-2.26153	0.00407	3.28822	-1.1773	0.00093
down	sytl1	-2.69599	0	4.25389	-1.43082	0
down	gdf3	-7.1564	8e-05	3.72174	-2.83923	1e-05
down	mthfs	-2.27544	0.00319	2.15376	-1.18614	0.00069
down	znf532	-2.15339	0.00035	3.11725	-1.10661	5e-05
down	faah	-8.55984	0.00402	5.97382	-3.09758	0.00092
down	ptger4a	-3.4629	0.00579	3.40749	-1.79198	0.00143
down	atoh8	-3.22932	1e-05	2.60242	-1.69123	0
down	P2RY2	-3.78078	0.00144	3.72549	-1.91868	0.00026
down	zmp:0000001102	-11.8525	0.00472	8.21921	-3.56712	0.00112
down	lrig3	-2.94076	0	6.00418	-1.55619	0
down	ptprua	-3.20734	8e-05	4.20812	-1.68138	1e-05
down	mybphb	-36.65	0.00203	5.84965	-5.19574	0.0004
down	mat1a	-9.6483	0.00106	7.31756	-3.27028	0.00018
down	aspa	-3.37589	0.00078	6.30472	-1.75527	0.00012
down	sgcg	-5.13658	0	2.55715	-2.36081	0
down	sgce	-2.50915	0.0004	3.28187	-1.3272	5e-05
down	sgcd	-2.23759	4e-05	3.47292	-1.16195	0
down	nalcn	-2.4202	0.00023	3.91535	-1.27512	3e-05
down	hsd17b12a	-3.18966	0.00086	0.72938	-1.6734	0.00014
down	xkr8.3	-2.60546	0.00819	1.81942	-1.38154	0.00221
down	tmem163a	-4.94738	0.00015	3.45657	-2.30666	2e-05
down	tcp11l2	-2.88469	0	5.59147	-1.52842	0
down	flvcr2a	-3.63683	3e-05	3.87976	-1.86268	0
down	si:dkeyp-74b6.2	-6.33963	0.00289	1.46179	-2.6644	0.00061
down	adra2da	-3.83885	0.00188	1.92411	-1.94068	0.00036
down	dgat1a	-3.4548	0.00013	3.72639	-1.7886	1e-05
down	dgat1b	-2.22152	0.00098	3.44723	-1.15155	0.00016
down	pla1a	-4.00816	0	4.56829	-2.00294	0
down	zgc:162396	-3.73377	0.00046	8.04473	-1.90063	7e-05
down	mybpc1	-15.8277	0.00434	4.64027	-3.98438	0.00101
down	slco2b1	-2.89789	9e-05	6.9125	-1.535	1e-05
down	nid1a	-2.97729	0	5.89826	-1.574	0
down	marc1	-3.81803	0.0019	6.6954	-1.93283	0.00036
down	pdk2b	-5.6172	0	8.0796	-2.48985	0
down	spire1b	-4.09941	0.00074	4.3644	-2.03542	0.00012
down	aldh4a1	-3.94415	6e-05	7.29985	-1.97971	0
down	sdr16c5b	-5.01293	0.00327	4.06016	-2.32565	0.00071
down	htra1b	-5.26396	0	4.9412	-2.39615	0
down	rtn1a	-6.96019	0	2.81507	-2.79913	0
down	msrb1a	-3.1412	2e-05	6.44239	-1.65132	0
down	hspa1b	-5.05226	0.00934	1.76687	-2.33693	0.0026
down	gclc	-3.23696	8e-05	7.44933	-1.69464	1e-05
down	dcbld2	-3.14266	0.00952	4.90336	-1.65198	0.00267
down	BHLHE22	-3.8953	1e-05	3.225	-1.96173	0
down	alcamb	-4.63604	0.00292	6.31445	-2.21289	0.00062
down	ZADH2	-2.94634	0.00022	3.57372	-1.55892	3e-05
down	gch1	-4.33133	0	0.96371	-2.11481	0
down	plekha7a	-3.63286	8e-05	6.45433	-1.86111	1e-05
down	ALDH6A1	-2.41606	0.00032	7.21256	-1.27266	4e-05
down	mfge8a	-5.14744	0.00815	2.84022	-2.36385	0.00219
down	hsdl2	-2.19395	0.00077	7.22851	-1.13353	0.00012
down	lrp5	-2.01225	0.00147	6.15656	-1.00881	0.00026
down	lrp4	-3.59718	5e-05	5.59171	-1.84687	0
down	myo1ca	-2.28148	1e-05	6.09988	-1.18997	0
down	si:dkeyp-28d2.4	-2.25273	0.00071	4.92608	-1.17167	0.00011
down	ulk2	-3.56924	0	7.07742	-1.83562	0
down	myo1ea	-2.50477	0.00062	3.6772	-1.32468	9e-05
down	slc1a2b	-6.38262	0.00188	4.9581	-2.67415	0.00036
down	cttnbp2nlb	-3.00357	0.00207	3.36998	-1.58668	0.00041
down	eef2l2	-7.62591	0.00416	3.17374	-2.93091	0.00096
down	ATP6	-2.06367	0.00906	12.4402	-1.04522	0.00251
down	myo1hb	-2.61222	0	5.28624	-1.38528	0
down	MPV17L	-5.87087	0.00213	6.16508	-2.55357	0.00042
down	frmd3	-6.72942	0.00102	4.28368	-2.75048	0.00017
down	arg1	-5.55318	0.00343	6.1077	-2.47331	0.00075
down	plppr2b	-4.65403	0.00278	2.10312	-2.21848	0.00058
down	cideb	-6.39937	2e-05	3.31503	-2.67793	0
down	si:ch211-106h11.3	-4.5462	0.00137	2.27612	-2.18466	0.00024
down	VANGL2	-2.50451	0	4.43491	-1.32453	0
down	cnstb	-4.2602	0.00085	4.64572	-2.09092	0.00014
down	ddr2l	-2.12531	0.00146	4.34449	-1.08768	0.00026
down	prune2	-6.1381	0.00477	7.40233	-2.61779	0.00113
down	slc27a2a	-17.2723	0.00086	5.13738	-4.11039	0.00014
down	uck2b	-3.04261	2e-05	5.78882	-1.60531	0
down	GATA2	-2.62732	0.00771	2.59828	-1.39359	0.00204
down	cbr1l	-4.65758	0.00184	6.45277	-2.21958	0.00035
down	si:ch211-152p11.4	-3.51644	0.00612	5.25399	-1.81411	0.00153
down	slc39a10	-2.63205	4e-05	6.19868	-1.39619	0
down	syt13	-2.15992	0.00405	2.93936	-1.11098	0.00093
down	serinc2l	-2.73511	0	5.74416	-1.4516	0
down	IER5L	-16.6977	0	0.94844	-4.06158	0
down	dmgdh	-2.93676	0.0029	1.83584	-1.55422	0.00062
down	PDE4B	-2.27529	1e-05	6.26939	-1.18605	0
down	snrkb	-2.7098	0.00019	3.25888	-1.43818	2e-05
down	adgrl1a	-2.34894	0.00282	1.91359	-1.23201	0.00059
down	afdna	-2.66807	0.00522	6.4021	-1.4158	0.00127
down	syt2a	-4.69097	0.00011	2.26207	-2.22989	1e-05
down	cdc42ep5	-2.72535	0.00105	2.5394	-1.44644	0.00018
down	TJP2	-2.20718	0.00461	4.22494	-1.1422	0.00108
down	hhipl1	-5.95869	0.00668	5.61416	-2.57499	0.00171
down	smoc1	-3.13127	0.00234	1.57113	-1.64675	0.00047
down	ephb2b	-3.39193	0.00308	3.80134	-1.76211	0.00066
down	ephb3a	-3.15746	0	4.36539	-1.65876	0
down	ACADSB	-2.20088	0.0002	5.54674	-1.13808	2e-05
down	ihha	-6.07939	0.00517	2.38841	-2.60393	0.00125
down	DDIT4L	-11.8045	0	5.12548	-3.56127	0
down	heg1	-2.29178	1e-05	4.64735	-1.19647	0
down	mttp	-5.86174	0.00533	1.72043	-2.55133	0.0013
down	PDE1C	-5.9588	0	3.1852	-2.57502	0
down	gba2	-2.3063	0.00088	6.34969	-1.20558	0.00014
down	CYP27A1	-5.69512	1e-05	3.44293	-2.50973	0
down	slc16a12b	-6.01337	0	5.68456	-2.58817	0
down	si:ch1073-272o11.3	-3.01553	0.00392	4.01853	-1.59241	0.00089
down	ASS1	-2.89734	7e-05	5.13034	-1.53473	1e-05
down	rasef	-5.67097	0.00983	3.87773	-2.50359	0.00277
down	mapk4	-3.21633	0.00091	1.90272	-1.68541	0.00015
down	SGCG	-2.45398	0.00642	1.6442	-1.29513	0.00163
down	limk2	-10.8684	1e-05	7.10823	-3.44207	0
down	sh3bgr	-3.80283	0.00019	3.74503	-1.92707	2e-05
down	thbd	-3.36216	4e-05	2.66352	-1.74939	0
down	CYTB	-2.95357	7e-05	14.1996	-1.56246	1e-05
down	vgll4b	-2.58069	6e-05	3.90746	-1.36775	1e-05
down	mlphb	-5.82876	0.00055	3.83038	-2.54319	8e-05
down	HMBOX1	-2.78482	0.00072	5.6779	-1.47759	0.00011
down	tha1	-5.92212	0.00035	4.18616	-2.56611	5e-05
down	zgc:172341	-2.25316	0.00496	2.07641	-1.17195	0.00119
down	CALCRL	-2.12339	0.00012	5.24546	-1.08637	1e-05
down	zfp36l1b	-2.41763	0	7.13442	-1.27359	0
down	GRB14	-2.6873	5e-05	6.47014	-1.42616	0
down	camk2n1a	-8.05268	0.0011	1.46302	-3.00947	0.00019
down	zgc:85777	-4.19279	0.00021	6.86508	-2.06791	3e-05
down	ANKRD50	-2.59271	0	4.0498	-1.37446	0
down	svilc	-4.24171	0.00057	3.75487	-2.08464	8e-05
down	skila	-2.57718	0.0005	4.53273	-1.36579	7e-05
down	atmin	-3.07126	5e-05	1.1333	-1.61883	0
down	A1CF	-5.21794	0.00405	5.38556	-2.38348	0.00093
down	gas8	-3.23621	0.00895	4.89616	-1.6943	0.00247
down	slc16a1b	-2.09885	0	5.56179	-1.0696	0
down	draxin	-6.40884	0.00373	7.23575	-2.68006	0.00084
down	gamt	-7.94283	9e-05	9.07738	-2.98965	1e-05
down	slc16a13	-3.76143	5e-05	3.24336	-1.91128	0
down	VIT	-5.1534	0.00051	2.43281	-2.36553	7e-05
down	sugct	-3.75834	9e-05	5.42783	-1.9101	1e-05
down	st8sia6	-5.38845	0	6.70906	-2.42987	0
down	st8sia5	-2.92814	0.00228	1.94768	-1.54998	0.00046
down	atp7b	-3.25206	0.00037	3.65512	-1.70135	5e-05
down	ptprga	-2.30896	0.00027	5.46464	-1.20724	3e-05
down	sox4a	-7.3941	0	3.59383	-2.88637	0
down	spred2a	-2.01424	0.00282	4.4518	-1.01023	0.00059
down	aebp1	-2.72663	0	5.82715	-1.44712	0
down	rbfox2	-2.78407	0.00083	3.91543	-1.4772	0.00013
down	VDR	-3.30395	5e-05	7.01408	-1.72419	0
down	si:ch211-180a12.2	-7.01043	0.00117	2.83189	-2.8095	0.0002
down	prr33	-7.06651	0.00026	4.48426	-2.821	3e-05
down	myo15b	-3.34212	0.00928	7.20815	-1.74076	0.00258
down	dnm3a	-2.36396	1e-05	2.87495	-1.2412	0
down	sdha	-2.28234	0.00116	7.406	-1.19051	0.0002
down	kdf1b	-2.56661	0.00805	2.8915	-1.35986	0.00216
down	igf1ra	-3.3193	0.00753	6.11638	-1.73088	0.00198
down	igf1rb	-2.59985	0.00627	1.69986	-1.37843	0.00158
down	si:ch73-193i2.2	-3.3391	0.00064	1.41229	-1.73946	0.0001
down	ptprn2	-3.5555	0.0004	3.52537	-1.83005	5e-05
down	rxfp2a	-8.68516	5e-05	5.18827	-3.11855	0
down	NCOA3	-2.02494	1e-05	6.38548	-1.01788	0
down	tesca	-5.78483	0	3.21808	-2.53228	0
down	sdc2	-4.02884	0.00072	7.30535	-2.01036	0.00011
down	msra	-2.72106	0	6.60738	-1.44417	0
down	ptprsa	-2.0663	0.00012	6.84954	-1.04705	1e-05
down	gab1	-2.00378	5e-05	7.40483	-1.00272	0
down	mst1	-3.47977	0.00533	3.72655	-1.79899	0.0013
down	appb	-4.60159	0	6.71442	-2.20213	0
down	sox17	-2.36605	0.00503	3.47493	-1.24248	0.00121
down	PIK3R3	-2.53627	6e-05	4.21064	-1.34271	1e-05
down	si:ch73-81k8.2	-2.39593	0.00093	4.99906	-1.26058	0.00015
down	si:ch211-251b21.1	-2.55251	0.00013	6.96839	-1.35191	1e-05
down	igf1	-2.19964	0.00563	2.89856	-1.13727	0.00139
down	col6a3	-2.80026	0	4.1209	-1.48556	0
down	zgc:174904	-4.05818	0	6.92117	-2.02083	0
down	cxcl19	-30.793	0	1.60567	-4.94453	0
down	cxcl14	-3.31737	0.0003	3.62304	-1.73004	4e-05
down	vwf	-2.49752	9e-05	5.69713	-1.32049	1e-05
down	cant1a	-2.29885	0.00379	5.01326	-1.20091	0.00085
down	arl15b	-2.13098	5e-05	5.94314	-1.09151	0
down	slc22a13a	-9.04673	0.00506	2.40982	-3.1774	0.00122
down	slc22a13b	-8.29465	0.00158	7.06399	-3.05218	0.00029
down	TUBA4A	-2.69179	0.00051	3.62476	-1.42856	7e-05
down	cldnd1a	-5.40134	0	1.82621	-2.43332	0
down	bmpr1bb	-2.07061	0.00453	1.77739	-1.05005	0.00106
down	bmpr1ba	-2.93601	0.00455	1.66439	-1.55386	0.00107
down	mylk4b	-6.2977	2e-05	1.64919	-2.65483	0
down	hspa12b	-3.17937	0.00421	1.66927	-1.66874	0.00097
down	hspa12a	-2.84855	1e-05	1.92388	-1.51023	0
down	RILPL1	-3.18243	0	3.75143	-1.67013	0
down	pkdcca	-2.94209	0.00358	5.02337	-1.55684	0.0008
down	igf2bp2a	-2.10805	1e-05	5.37654	-1.07591	0
down	hsc70	-3.84445	0.00562	4.21492	-1.94278	0.00138
down	COL1A1	-2.5674	0	7.39181	-1.36031	0
down	slc2a2	-7.11957	0.00234	5.61543	-2.83179	0.00047
down	slc2a5	-8.55791	0.00146	3.38833	-3.09726	0.00026
down	lpar4	-3.29894	3e-05	1.86465	-1.722	0
down	kyat1	-3.09223	0	7.23125	-1.62865	0
down	HPCAL1	-5.16864	0.00017	3.21837	-2.36978	2e-05
down	bcl2l1	-2.42782	0	6.21735	-1.27966	0
down	tead1b	-2.35515	0.00395	4.31402	-1.23582	0.0009
down	etv5a	-3.82863	0.00163	6.83756	-1.93683	0.0003
down	BAMBI	-2.46767	1e-05	4.66636	-1.30315	0
down	ZMAT4	-3.76366	0.00035	1.84466	-1.91214	5e-05
down	si:ch211-129c21.1	-2.55162	0.00033	3.9833	-1.35141	4e-05
down	tmem119b	-7.54164	0.00012	3.16541	-2.91488	1e-05
down	aox6	-3.40245	0	6.42666	-1.76657	0
down	slc5a5	-11.0942	0	1.4529	-3.47173	0
down	cyp1a	-18.2407	0.00022	5.30788	-4.18909	3e-05
down	sypl1	-5.26265	0.00057	5.39092	-2.39579	8e-05
down	sort1a	-4.35183	3e-05	3.03557	-2.12162	0
down	sort1b	-2.85945	8e-05	6.94238	-1.51574	1e-05
down	si:dkey-5i3.5	-2.43442	0.00129	5.24937	-1.28358	0.00023
down	gls2a	-9.90203	7e-05	6.43916	-3.30772	1e-05
down	zgc:162816	-3.63665	8e-05	4.37633	-1.86261	1e-05
down	aldh1a2	-3.57216	0.00049	7.64469	-1.8368	7e-05
down	agpat3	-2.07821	1e-05	7.15305	-1.05534	0
down	tmem110l	-4.40921	0	3.52627	-2.14052	0
down	srd5a2a	-10.8738	0.0008	7.64341	-3.44279	0.00013
down	fgfrl1b	-4.26157	0.00166	4.38106	-2.09138	0.00031
down	zgc:85932	-4.14441	0	3.37598	-2.05117	0
down	podxl	-4.28839	0.00483	5.51876	-2.10044	0.00115
down	klf4	-5.35926	0	3.93704	-2.42203	0
down	klf9	-4.55727	0.00123	6.30738	-2.18817	0.00021
down	aatkb	-3.79983	0	3.61037	-1.92593	0
down	mxra8b	-3.03909	0	2.3032	-1.60364	0
down	mxra8a	-2.62437	0	5.58021	-1.39197	0
down	crispld2	-3.66568	0.00035	3.72372	-1.87408	5e-05
down	ERMP1	-2.48445	4e-05	5.11902	-1.31293	0
down	cltcl1	-2.78554	1e-05	4.38867	-1.47796	0
down	rragd	-7.35051	0	4.1679	-2.87785	0
down	TKT	-6.25384	0.00034	3.59767	-2.64474	4e-05
down	tppp3	-2.8568	0.00063	3.61129	-1.5144	0.0001
down	ildr2	-2.89334	2e-05	3.84348	-1.53274	0
down	kaznb	-2.38426	0.00571	3.65424	-1.25354	0.00141
down	kazna	-2.08357	0	4.50089	-1.05906	0
down	RARG	-2.00975	0.00191	6.22273	-1.00702	0.00037
down	atp1b4	-3.85404	0.00146	3.11431	-1.94637	0.00026
down	tert	-4.35907	2e-05	4.94403	-2.12402	0
down	slc2a3a	-3.47066	0.00471	1.15172	-1.79521	0.00111
down	cubn	-7.9961	0.00067	8.93192	-2.9993	0.0001
down	epha3	-2.63809	0.00049	2.80474	-1.3995	7e-05
down	hapln3	-3.93364	0.00398	0.60332	-1.97587	0.00091
down	nectin4b	-3.59211	0.00024	5.22751	-1.84483	3e-05
down	akt1s1	-2.40541	0	5.71391	-1.26628	0
down	pfkma	-13.4819	0.00577	3.73059	-3.75295	0.00143
down	nectin3b	-2.6816	0.00629	2.59874	-1.42309	0.00159
down	dhrs11a	-3.3539	0.00138	5.23722	-1.74584	0.00025
down	exoc3l2a	-2.23084	0	6.25626	-1.15759	0
down	exoc3l2b	-2.59784	0.00563	7.45173	-1.37731	0.00139
down	cbln6	-7.99836	6e-05	7.84505	-2.9997	1e-05
down	lnx1	-3.3572	0.00143	4.49239	-1.74726	0.00026
down	esrp2	-4.19952	0.00668	4.1944	-2.07022	0.00171
down	map6a	-2.87783	0.00537	0.6529	-1.52498	0.00131
down	si:dkey-239i20.2	-9.50723	0.00022	8.42808	-3.24903	3e-05
down	map4l	-6.0384	0.00113	5.75181	-2.59417	0.00019
down	pfkla	-3.15363	0	6.53858	-1.65702	0
down	si:dkey-51e6.1	-2.16886	9e-05	3.31459	-1.11694	1e-05
down	tmem238a	-4.93203	0.00914	1.01426	-2.30218	0.00253
down	si:ch211-210c8.6	-3.34666	0.0079	4.9244	-1.74272	0.00211
down	tefb	-2.4782	0.00061	6.42242	-1.30929	9e-05
down	snap25a	-4.08765	0.00048	1.5236	-2.03127	7e-05
down	cpeb1b	-4.27406	0.00169	1.86854	-2.09561	0.00031
down	PRICKLE1	-2.06227	0.00177	3.49923	-1.04423	0.00033
down	notch3	-2.0991	0.00082	4.6665	-1.06977	0.00013
down	dachd	-2.34772	4e-05	5.2732	-1.23126	0
down	nudt13	-3.40929	2e-05	3.32469	-1.76947	0
down	ctsf	-2.57409	0	7.57641	-1.36406	0
down	stc2b	-16.6197	0	2.6669	-4.05482	0
down	atp2b3a	-3.05164	0.00223	2.58585	-1.60959	0.00045
down	col1a1b	-2.44824	3e-05	7.09235	-1.29174	0
down	sorbs2b	-3.546	0.00738	4.52016	-1.82619	0.00193
down	col1a1a	-3.00126	0.00055	7.72246	-1.58557	8e-05
down	sh3d19	-2.42317	0.00368	3.75608	-1.2769	0.00082
down	UNC79	-7.76519	0.00012	2.41112	-2.95702	1e-05
down	SRL	-23.7754	0	1.51237	-4.5714	0
down	GAPDH	-9.1043	5e-05	9.37836	-3.18655	0
down	tanc2a	-2.10756	1e-05	4.54929	-1.07558	0
down	gtf3ab	-4.3804	0.00149	0.93313	-2.13106	0.00027
down	b4galt4	-2.08778	0.00012	5.07893	-1.06197	1e-05
down	ephx5	-5.10628	0.00033	5.37428	-2.35227	4e-05
down	ephx1	-2.25869	0	5.99081	-1.17548	0
down	ndrg4	-3.31228	1e-05	3.23709	-1.72783	0
down	slc19a1	-5.47188	8e-05	3.45402	-2.45204	1e-05
down	clic4	-2.55854	0.0001	6.61308	-1.35532	1e-05
down	eif4ebp3l	-2.11762	0	6.39979	-1.08244	0
down	RAPGEF4	-2.68013	2e-05	4.47914	-1.4223	0
down	ctbs	-2.50124	0.00254	5.4149	-1.32264	0.00052
down	corin	-3.90894	0.00848	2.97477	-1.96678	0.00231
down	PPFIBP2	-4.02227	0.00213	7.20287	-2.00801	0.00042
down	hao1	-5.27843	4e-05	6.03531	-2.40011	0
down	chadlb	-5.21062	0.00805	2.12007	-2.38146	0.00216
down	ugt8	-3.57139	0.00123	2.44059	-1.83649	0.00021
down	wwtr1	-2.19229	0.00039	6.49752	-1.13244	5e-05
down	nuak1b	-5.56024	0.00017	5.91493	-2.47515	2e-05
down	efr3ba	-2.9527	0.00036	2.94404	-1.56203	5e-05
down	SPRY3	-2.49999	0.00487	2.31097	-1.32192	0.00116
down	B3GAT1	-4.32803	0.00134	3.7776	-2.11371	0.00024
down	si:ch1073-459j12.1	-3.29301	0.00797	2.66378	-1.71941	0.00213
down	ido1	-10.0231	0	2.27324	-3.32526	0
down	adhfe1	-6.60528	0	4.68204	-2.72362	0
down	zgc:163080	-2.37338	0.00631	4.62408	-1.24694	0.00159
down	cpt1b	-9.10964	0.00278	6.31145	-3.18739	0.00058
down	epas1b	-2.27208	0	5.61651	-1.18401	0
down	cacng6b	-16.7413	0	2.54727	-4.06534	0
down	efemp2a	-4.85229	0.00181	9.31802	-2.27866	0.00034
down	pcmtd2a	-3.99324	0.00022	4.08461	-1.99756	3e-05
down	ccn2a	-3.04595	0.0048	7.97179	-1.60689	0.00114
down	si:ch211-132f19.7	-5.0869	3e-05	2.66652	-2.34679	0
down	prkg3	-6.12367	0.0039	4.52176	-2.6144	0.00089
down	cables1	-2.9891	6e-05	5.05438	-1.57971	1e-05
down	CADPS2	-2.63347	0.00463	4.9522	-1.39696	0.00109
down	sacs	-2.05611	0.00089	4.67397	-1.03992	0.00015
down	ccdc153	-4.09308	0.00096	1.65901	-2.03319	0.00016
down	ccn4a	-2.764	0	5.53913	-1.46676	0
down	KIF13B	-5.82399	2e-05	5.74544	-2.54201	0
down	ccdc146	-4.11199	0.00064	1.93527	-2.03984	0.0001
down	ccdc141	-3.72528	0	5.43556	-1.89735	0
down	itpkcb	-2.50568	0.00042	6.08371	-1.3252	6e-05
down	itpkca	-2.21272	0.00059	5.88661	-1.14582	9e-05
down	deptor	-2.13095	0	4.57193	-1.0915	0
down	TMCC3	-3.61079	2e-05	3.9514	-1.85232	0
down	ift46	-2.05042	0.00056	4.96106	-1.03592	8e-05
down	dzip1	-2.24709	3e-05	4.42556	-1.16806	0
down	ccdc180	-3.32244	0.00015	4.5591	-1.73224	2e-05
down	zcchc14	-2.31567	0.00629	0.96552	-1.21143	0.00159
down	frem3	-3.24246	0.00819	1.48628	-1.69709	0.00221
down	slc24a4b	-5.01245	0	3.20854	-2.32552	0
down	BTBD7	-2.18196	0.00462	3.35754	-1.12563	0.00109
down	fermt2	-2.04872	0.00399	6.24455	-1.03472	0.00091
down	ptpn13	-9.24212	7e-05	7.63633	-3.20822	1e-05
down	thbs1b	-2.42624	0.00044	7.86562	-1.27872	6e-05
down	crabp2b	-5.7833	0.00357	2.26865	-2.53189	0.00079
down	MORN1	-4.78635	5e-05	4.07416	-2.25893	0
down	osbpl2b	-2.74738	1e-05	5.32575	-1.45806	0
down	csad	-2.30498	0	5.55739	-1.20475	0
down	pygl	-2.35162	0.00081	8.64612	-1.23365	0.00013
down	C11orf96	-4.04888	0.00416	2.78946	-2.01752	0.00096
down	MYOM2	-16.1773	0.00331	4.98781	-4.0159	0.00072
down	PRSS23	-2.47566	0.00063	1.87874	-1.30782	0.0001
down	brinp3a.2	-3.71109	0.00112	3.42628	-1.89184	0.00019
down	scp2a	-4.63479	0.00014	7.71416	-2.21251	1e-05
down	tcn2	-2.1946	4e-05	9.17419	-1.13396	0
down	cryz	-2.36632	0.00585	3.61587	-1.24265	0.00145
down	GALNT3	-4.56814	0.00918	2.543	-2.19161	0.00254
down	CLCN2	-2.6964	0.00344	4.15644	-1.43103	0.00076
down	pfkfb4b	-2.12877	2e-05	4.5009	-1.09002	0
down	SCN4A	-4.8283	0	4.06771	-2.27152	0
down	adcy6b	-3.64515	0.00027	5.51189	-1.86598	4e-05
down	cyp2p6	-8.50983	0.00863	4.82538	-3.08913	0.00236
down	si:ch73-234b20.5	-4.07043	0.00583	4.76525	-2.02518	0.00144
down	GALNT9	-4.58846	2e-05	3.9921	-2.19801	0
down	SUPT6H	-2.12933	0.00077	2.88513	-1.0904	0.00012
down	alpl	-5.02115	0	6.47573	-2.32802	0
down	si:ch73-222h13.1	-2.66385	0.00349	4.12148	-1.41351	0.00077
down	esr2a	-8.78149	0	4.38269	-3.13447	0
down	esr2b	-13.9549	0	6.71785	-3.8027	0
down	postnb	-5.96344	0.00161	3.05732	-2.57614	0.0003
down	RAMP1	-2.21292	0.00138	1.82549	-1.14595	0.00025
down	tp53inp1	-2.08433	0.00358	5.40941	-1.05958	0.0008
down	allc	-5.91595	0.00089	2.23315	-2.56461	0.00015
down	RAMP3	-2.73059	0	2.66913	-1.44921	0
down	irx3a	-3.13369	0.00125	3.74779	-1.64786	0.00022
down	crot	-2.08919	0.00045	5.60031	-1.06294	6e-05
down	cc2d2a	-2.17363	0.00013	3.77833	-1.1201	1e-05
down	cyp2x9	-9.48313	0.00172	5.05023	-3.24536	0.00032
down	ANO1	-3.50796	0	4.11202	-1.81063	0
down	ANO4	-3.03442	0	4.86341	-1.60142	0
down	pard6b	-3.12653	0.00339	5.49639	-1.64456	0.00074
down	pard6a	-2.46236	0.00281	1.63715	-1.30004	0.00059
down	PTPRF	-2.99739	0	5.38007	-1.5837	0
down	PTPRK	-2.04686	0.00057	5.38205	-1.03341	8e-05
down	PTPRT	-2.29248	0.00949	4.31606	-1.19691	0.00265
down	ctnnd1	-2.87064	0	5.55416	-1.52137	0
down	prkag2a	-2.40719	7e-05	5.15383	-1.26735	1e-05
down	kif6	-2.9593	0.00885	4.42341	-1.56526	0.00244
down	daam2	-2.2836	0.00024	5.49841	-1.19131	3e-05
down	oplah	-2.57143	0.00083	3.62932	-1.36257	0.00013
down	fhl3b	-2.05937	0.00018	4.74962	-1.0422	2e-05
down	ACVR1	-2.14071	0.00043	3.8446	-1.09809	6e-05
down	KIF21A	-4.3182	0.00034	4.45028	-2.11043	4e-05
down	asb2a.1	-5.09731	0.00672	3.53937	-2.34974	0.00172
down	prkag3a	-3.16941	4e-05	3.16183	-1.66421	0
down	pacsin3	-3.99904	0.00508	5.04943	-1.99965	0.00122
down	ERRFI1	-7.89492	0.00492	2.5191	-2.98092	0.00118
down	rpz	-2.57177	0.00473	1.94466	-1.36276	0.00112
down	si:ch211-153j24.3	-4.89377	1e-05	0.80199	-2.29095	0
down	slit3	-2.51428	0.00124	4.0756	-1.33014	0.00022
down	ift74	-2.34271	0.00115	4.88342	-1.22818	0.0002
down	pde6b	-7.78598	0	2.41791	-2.96088	0
down	cert1a	-3.40124	0.00061	5.64207	-1.76606	9e-05
down	magi1b	-2.32983	0	5.30301	-1.22022	0
down	arhgap18	-2.77096	0.00024	6.56402	-1.47039	3e-05
down	pde9a	-5.72037	0.00514	5.60551	-2.51611	0.00124
down	arhgap28	-3.27714	0.00148	4.51614	-1.71244	0.00027
down	PTPRB	-2.09918	2e-05	6.95859	-1.06983	0
down	PTPRD	-4.33635	0.00176	6.64028	-2.11648	0.00033
down	abcd3a	-2.27473	2e-05	6.16202	-1.18569	0
down	fgfr2	-3.35898	9e-05	6.05803	-1.74802	1e-05
down	mrtfbb	-3.39496	0.00013	4.41031	-1.76339	1e-05
down	tcirg1a	-2.90873	0.00028	1.62476	-1.54039	4e-05
down	PLXDC1	-2.90206	0.00148	3.03664	-1.53708	0.00027
down	rgn	-3.96988	0	3.51856	-1.9891	0
down	pxdn	-3.36046	0.00014	5.32104	-1.74866	1e-05
down	ren	-2.63263	0.00796	4.58647	-1.39651	0.00213
down	tcima	-3.60084	0.00029	5.44341	-1.84833	4e-05
down	akr7a3	-2.0051	0.00026	5.30848	-1.00368	3e-05
down	EZH1	-2.81429	0	4.99996	-1.49277	0
down	tnika	-2.01104	0.00014	6.31038	-1.00794	1e-05
down	calcoco1a	-2.56211	0	4.70416	-1.35733	0
down	TMEM82	-9.87864	0.00184	1.58966	-3.30431	0.00035
down	gapdh	-6.11527	0.00026	8.20767	-2.61242	3e-05
down	mllt11	-15.1461	0	0.85061	-3.92088	0
down	MCRIP2	-8.17658	1e-05	1.63771	-3.0315	0
down	FAM168A	-2.39249	0	5.13921	-1.25851	0
down	RBMS3	-2.15738	2e-05	5.21418	-1.10928	0
down	gcshb	-5.02364	0.00168	6.43098	-2.32873	0.00031
down	akna	-3.01192	0	3.05341	-1.59068	0
down	otx1	-3.32228	0.00045	1.33205	-1.73218	6e-05
down	gpr157	-2.09702	0.00202	3.16201	-1.06834	0.00039
down	gpr161	-2.65585	2e-05	3.20174	-1.40917	0
down	kitlga	-2.40661	0	5.18104	-1.267	0
down	tsga10	-5.44986	0.00834	2.80492	-2.44622	0.00226
down	gpr146	-2.54682	0.00826	2.83855	-1.34869	0.00223
down	gpr143	-10.1204	0	2.54688	-3.33919	0
down	kank1a	-3.314	0	5.95949	-1.72857	0
down	znf281b	-3.7693	0.00219	8.34527	-1.9143	0.00043
down	quo	-2.24967	0.00187	7.9601	-1.16971	0.00036
down	glis2b	-4.11445	3e-05	1.25411	-2.0407	0
down	gal3st2	-4.82478	0.00608	1.6801	-2.27046	0.00152
down	pmp22a	-3.08816	0.00483	1.38137	-1.62675	0.00115
down	PM20D2	-2.21639	5e-05	3.20463	-1.14821	0
down	dtna	-3.01196	0	6.62147	-1.5907	0
down	trim3b	-4.23184	0.00077	1.54051	-2.08129	0.00012
down	hmbox1a	-2.05803	0.00279	5.26401	-1.04127	0.00058
down	pcdh10b	-6.16963	1e-05	6.10896	-2.62518	0
down	si:ch73-141c7.1	-3.60294	3e-05	3.71759	-1.84918	0
down	cadm3	-5.91766	0	3.97127	-2.56503	0
down	comtb	-21.9159	0.00029	3.95489	-4.45391	4e-05
down	syn2a	-9.47569	0	2.41744	-3.24423	0
down	nr2f2	-2.13173	0.00234	4.74344	-1.09203	0.00047
down	gnao1b	-6.30797	6e-05	2.10772	-2.65718	1e-05
down	ADAMTS2	-3.64478	0.00177	5.00743	-1.86583	0.00033
down	ADAMTS5	-3.56921	0.00067	1.84648	-1.83561	0.0001
down	wasf3b	-3.39186	4e-05	1.79999	-1.76208	0
down	pcdh18b	-3.5607	5e-05	4.01095	-1.83216	0
down	pcdh18a	-3.22237	2e-05	2.63125	-1.68812	0
down	wscd2	-2.63724	0.00014	5.03683	-1.39903	2e-05
down	MPC2	-8.58695	0.00087	4.32088	-3.10215	0.00014
down	DHRS9	-6.01833	0.00487	7.30589	-2.58936	0.00116
down	phf20b	-2.03998	0.0033	5.88911	-1.02855	0.00072
down	tal2	-11.826	0.00073	1.0146	-3.56389	0.00011
down	slc16a4	-8.02474	0.00437	6.77739	-3.00445	0.00102
down	GABRG3	-2.43614	0.00123	3.07491	-1.28459	0.00021
down	slc1a1	-11.9152	0.00071	8.08777	-3.57473	0.00011
down	slc1a5	-2.5971	0.00163	7.77972	-1.3769	0.0003
down	NCKAP5	-2.8512	0	5.79545	-1.51157	0
down	fzd6	-2.89442	7e-05	4.66562	-1.53328	1e-05
down	aplnra	-5.83503	0.00055	2.16325	-2.54474	8e-05
down	bmp16	-2.10641	0.00416	2.14874	-1.07479	0.00096
down	CRY2	-2.21822	0.00487	1.82365	-1.14941	0.00116
down	pipox	-2.27924	0.00248	3.44775	-1.18855	0.0005
down	rbpms	-2.51351	0.00358	6.25113	-1.3297	0.0008
down	NABP2	-2.49494	0.0051	5.63923	-1.31901	0.00123
down	cyp4v7	-12.1661	0.00048	3.40717	-3.6048	7e-05
down	vegfaa	-5.02535	0.00038	5.08225	-2.32922	5e-05
down	vegfab	-4.28374	0	7.10388	-2.09887	0
down	mmp9	-4.3686	0.00116	7.31065	-2.12717	0.0002
down	mmp2	-3.75025	0	5.87322	-1.90699	0
down	tfpia	-2.70494	0.00037	5.76821	-1.43559	5e-05
down	bmp2b	-2.69274	0.00014	2.71656	-1.42908	2e-05
down	dhtkd1	-4.27265	6e-05	7.0496	-2.09513	0
down	bmp1b	-3.79964	0	2.80512	-1.92586	0
down	dspb	-2.99051	0	4.7356	-1.58039	0
down	aldh9a1a.1	-6.4656	0	6.61429	-2.69278	0
down	bmp7a	-4.30369	0.00099	3.45055	-2.10557	0.00016
down	RANBP3L	-3.79101	1e-05	3.09607	-1.92258	0
down	osr2	-4.08385	7e-05	3.22077	-2.02993	1e-05
down	ARNTL2	-3.58456	0	4.5939	-1.8418	0
down	KIF9	-2.2061	0.00103	5.13617	-1.1415	0.00017
down	cpn1	-3.17067	0	7.59983	-1.66479	0
down	NRP1	-2.53693	0	4.94397	-1.34309	0
down	creb5a	-3.19393	0.00054	3.25766	-1.67533	8e-05
down	ppl	-3.08276	0	2.2051	-1.62422	0
down	pmt	-12.9939	0.00092	8.04993	-3.69976	0.00015
down	gap43	-10.0115	0	0.72811	-3.32359	0
down	lnx2b	-3.8405	8e-05	6.51664	-1.94129	1e-05
down	lnx2a	-6.24386	0.00033	3.26682	-2.64244	4e-05
down	plg	-11.8077	2e-05	5.57786	-3.56166	0
down	epdl2	-3.84962	0.00402	4.48847	-1.94472	0.00092
down	fam13a	-2.96192	0	4.14882	-1.56653	0
down	inka1a	-3.68209	0.00025	4.22471	-1.88052	3e-05
down	slc28a1	-9.49626	0.00045	5.23077	-3.24736	6e-05
down	cdc42ep4b	-2.14124	0.00623	1.95602	-1.09845	0.00156
down	cdc42ep1b	-2.46359	0.00071	2.22591	-1.30076	0.00011
down	pih1d3	-3.53238	0.0082	1.29977	-1.82064	0.00221
down	nr3c2	-2.15765	0.00219	3.17407	-1.10946	0.00043
down	cpb2	-15.3656	9e-05	3.47785	-3.94163	1e-05
down	CRAT	-3.0988	0	4.74582	-1.63171	0
down	foxred1	-2.64956	0.00163	4.34772	-1.40575	0.0003
down	ucp1	-5.99089	0.00213	1.95928	-2.58277	0.00042
down	PPARG	-3.79293	3e-05	5.0304	-1.92331	0
down	slc15a2	-8.52301	0.00136	7.49651	-3.09136	0.00024
down	tnnt3b	-35.7863	0.00971	6.88625	-5.16134	0.00273
down	ptpra	-2.14788	0	5.61161	-1.10291	0
down	RNF223	-7.76454	0.00259	3.02624	-2.9569	0.00053
down	cry3b	-6.46758	0	5.74073	-2.69323	0
down	ptprq	-8.33463	0.00198	4.7283	-3.05912	0.00038
down	CRABP1	-12.6081	0	4.02129	-3.65628	0
down	AKT2	-3.025	9e-05	7.88375	-1.59693	1e-05
down	myo1b	-2.44326	0.00214	6.27473	-1.28881	0.00042
down	nos1	-3.77523	0.00334	1.59864	-1.91656	0.00073
down	syt11a	-2.76646	0.00015	1.23812	-1.46804	2e-05
down	DOCK3	-2.81379	0.0005	2.57915	-1.49252	7e-05
down	ACSF2	-3.07206	1e-05	6.57723	-1.61921	0
down	cdkl1	-5.90789	0.00058	3.97208	-2.56264	9e-05
down	slc4a2a	-5.23166	0.00075	6.71903	-2.38727	0.00012
down	comp	-4.45598	0.00634	1.26134	-2.15574	0.0016
down	tnfsf10	-2.27803	0.00302	4.89063	-1.18779	0.00065
down	cab39l	-2.22878	0.0014	3.91343	-1.15626	0.00025
down	cenpv	-2.38167	0.00019	4.00185	-1.25198	2e-05
down	plekhg7	-2.23634	0	3.99125	-1.16114	0
down	pabpc4	-5.82345	0	4.42164	-2.54187	0
down	gpr137c	-3.90994	1e-05	3.97668	-1.96715	0
down	OTOR	-3.7783	0.00016	2.16331	-1.91774	2e-05
down	grhprb	-5.83395	1e-05	5.7576	-2.54447	0
down	plekhh2	-3.19282	0.0001	4.82036	-1.67483	1e-05
down	atp8a2	-2.78138	9e-05	2.60666	-1.4758	1e-05
down	cep85	-2.16992	0.00011	4.10635	-1.11764	1e-05
down	mlf1	-2.58103	5e-05	3.85199	-1.36795	0
down	MTARC2	-2.32676	0.00724	3.07789	-1.21832	0.00189
down	KCNIP2	-2.25028	0.00289	4.64611	-1.17011	0.00061
down	si:dkey-44g23.5	-3.94406	9e-05	4.29962	-1.97968	1e-05
down	smad6b	-3.72117	0.00127	1.85798	-1.89576	0.00022
down	cobl	-4.71974	0.00327	5.61726	-2.23871	0.00071
down	dnah6	-2.44535	4e-05	5.24543	-1.29004	0
down	dnah5	-4.4082	0.00835	4.45178	-2.14019	0.00227
down	epb41l5	-2.70499	1e-05	6.3361	-1.43562	0
down	ND6	-2.8143	0.0004	10.381	-1.49278	5e-05
down	ND4	-2.28112	0.00466	12.1837	-1.18974	0.0011
down	ND5	-2.69723	0.00078	12.0393	-1.43148	0.00012
down	ND2	-2.43546	0.00247	11.7406	-1.2842	0.0005
down	ND3	-2.09961	0.00976	9.02832	-1.07012	0.00275
down	ND1	-2.30673	0.00776	11.0372	-1.20585	0.00206
down	trpv4	-2.3582	0.00036	3.11057	-1.23769	5e-05
down	prelid3b	-4.6584	0	4.12506	-2.21983	0
down	GRAMD4	-4.08969	0.00031	4.54483	-2.03199	4e-05
down	zswim5	-2.91891	0.00374	4.76129	-1.54543	0.00084
down	camsap2a	-3.35847	0	3.62469	-1.7478	0
down	myom2a	-23.3462	0.00011	4.74706	-4.54511	1e-05
down	slc27a6	-2.07015	0.0019	2.8815	-1.04973	0.00036
down	CDK18	-6.54929	1e-05	5.73013	-2.71134	0
down	myo6a	-2.66234	0.00181	6.86144	-1.4127	0.00034
down	nupr1b	-7.67543	0	6.80251	-2.94025	0
down	prkg1b	-2.66364	6e-05	4.52332	-1.4134	1e-05
down	fras1	-3.80857	0.00027	5.33807	-1.92925	3e-05
down	igsf9bb	-3.04296	0.00259	4.01227	-1.60548	0.00053
down	pxylp1	-3.58339	0.00399	3.62849	-1.84132	0.00091
down	EPS8L2	-3.95667	0.00942	4.53038	-1.98429	0.00263
down	tafa5a	-2.02492	0.00731	3.7401	-1.01786	0.00191
down	fnbp1l	-3.05686	0.00026	6.23538	-1.61205	3e-05
down	fnbp1a	-6.15894	0.00013	3.67782	-2.62268	1e-05
down	cnr2	-2.94031	4e-05	3.97708	-1.55597	0
down	ccdc102a	-3.28136	0.00015	4.53792	-1.71429	2e-05
down	ric8a	-2.59854	0.00889	0.76343	-1.3777	0.00245
down	pitpnc1b	-2.91799	8e-05	5.61587	-1.54498	1e-05
down	pink1	-2.26156	0.0019	5.63967	-1.17732	0.00036
down	fat1a	-2.81191	0.00288	6.06549	-1.49155	0.00061
down	farp2	-3.22005	0.00329	6.22769	-1.68708	0.00071
down	dhrs1	-2.19723	0.00087	6.94556	-1.13569	0.00014
down	dhrs4	-2.03027	0.00213	4.93872	-1.02167	0.00042
down	tm7sf3	-2.49401	1e-05	5.89299	-1.31847	0
down	aifm3	-5.1731	3e-05	5.41579	-2.37103	0
down	SBSPON	-5.98011	0.00925	3.49442	-2.58017	0.00257
down	dhrs7	-2.11017	0.00066	4.5546	-1.07736	0.0001
down	hook1	-4.49276	0.008	7.28819	-2.1676	0.00214
down	cdk2ap2	-2.50641	7e-05	6.53077	-1.32562	1e-05
down	gas2l1	-2.18625	0.00468	3.03661	-1.12846	0.0011
down	SLC25A36	-2.6838	0	5.72752	-1.42428	0
down	myo18aa	-5.10207	0	5.52527	-2.35108	0
down	SLC25A38	-4.79536	0.00474	2.77091	-2.26164	0.00112
down	cd151l	-2.33699	0.00456	5.28901	-1.22465	0.00107
down	pebp1	-2.64962	0	5.7249	-1.40578	0
down	SLC25A29	-3.59012	6e-05	5.24573	-1.84403	0
down	usp30	-2.18246	0.0018	3.87199	-1.12595	0.00034
down	ngb	-3.36695	0.00321	1.77677	-1.75144	0.00069
down	plekha6	-3.70657	0	5.90155	-1.89008	0
down	SLC25A12	-2.86746	0.00045	5.41498	-1.51977	6e-05
down	dnmt3ba	-3.33702	0.00201	3.02137	-1.73856	0.00039
down	nr1d1	-5.59492	0	5.88263	-2.48412	0
down	rhobtb2a	-2.54489	0.00363	4.88929	-1.34761	0.00081
down	tmem106ba	-4.24933	0	3.86013	-2.08724	0
down	irs2b	-4.93436	0	6.43819	-2.30286	0
down	slc13a5a	-6.97568	0.00203	5.73293	-2.80233	0.00039
down	slc13a5b	-11.3389	0.00147	3.99613	-3.5032	0.00026
down	mmp25b	-2.14576	0.00777	6.30809	-1.10149	0.00206
down	g6fl	-2.86086	0.00163	4.26217	-1.51645	0.0003
down	cyhr1	-2.54291	0	4.7228	-1.34648	0
down	rassf1	-3.49237	0	3.25947	-1.8042	0
down	neb	-12.9073	0.00621	6.36073	-3.69011	0.00156
down	slc25a48	-3.21997	0.00367	3.60703	-1.68705	0.00082
down	pter	-3.10437	0.00036	6.48229	-1.6343	5e-05
down	slc25a42	-2.941	0.0001	3.40208	-1.5563	1e-05
down	loxl1	-2.56998	0.00194	2.84207	-1.36176	0.00037
down	asrgl1	-9.72438	0.00081	7.39436	-3.28161	0.00013
down	FOXN4	-4.75861	0.00357	3.31457	-2.25054	0.00079
down	slc25a33	-2.31719	0.00017	6.25393	-1.21237	2e-05
down	slc25a27	-2.95197	0.00216	1.26317	-1.56168	0.00043
down	slc25a21	-2.56573	8e-05	5.64423	-1.35937	1e-05
down	usp2a	-3.42273	1e-05	5.15301	-1.77515	0
down	usp2b	-10.7394	0.00021	8.10599	-3.42484	3e-05
down	slc25a10	-3.64651	1e-05	7.3117	-1.86652	0
down	ANKIB1	-2.11076	0.00673	3.18822	-1.07776	0.00172
down	EVC2	-2.73893	0.0002	3.21697	-1.45361	2e-05
down	tcea3	-3.55328	0.00872	3.23721	-1.82915	0.00239
down	FAM222A	-4.51584	4e-05	4.68379	-2.17499	0
down	anks1ab	-2.14463	0.00179	2.46063	-1.10073	0.00034
down	nfil3-5	-3.90123	0	3.49692	-1.96393	0
down	nfil3-6	-3.3025	0	4.21152	-1.72356	0
down	si:ch211-191i18.2	-2.1597	0	3.83197	-1.11083	0
down	dpys	-7.45366	0.00099	6.21212	-2.89795	0.00016
down	agmo	-6.63658	0.00881	5.99465	-2.73044	0.00242
down	COX1	-3.08543	4e-05	15.0431	-1.62547	0
down	COX2	-3.07151	4e-05	13.9259	-1.61895	0
down	CFAP69	-2.34775	0.00127	5.44757	-1.23128	0.00022
down	COX3	-2.70716	0.00028	13.4799	-1.43678	4e-05
down	ppp1r3ca	-21.2647	0	2.81453	-4.41039	0
down	ppp1r3cb	-2.02132	0	5.21773	-1.0153	0
down	slc37a4a	-4.79147	0.00421	4.90947	-2.26047	0.00097
down	slc26a6	-3.18061	0.00192	5.84855	-1.6693	0.00037
down	npnta	-2.68042	5e-05	5.7847	-1.42246	0
down	twsg1a	-2.0115	0.00716	2.97312	-1.00827	0.00186
down	rnf150a	-2.67598	0.00693	3.03752	-1.42007	0.00178
down	foxk2	-3.05188	0	7.34586	-1.6097	0
down	CDH12	-4.36654	0.00503	4.60352	-2.12649	0.00121
down	DDAH1	-4.25775	2e-05	5.99704	-2.09009	0
down	mtr	-2.89603	2e-05	4.24975	-1.53407	0
down	zpr1	-2.32021	3e-05	7.493	-1.21425	0
down	dpp4	-7.81609	0.00783	6.51836	-2.96645	0.00208
down	mt2	-2.61449	0.00272	7.40819	-1.38653	0.00057
down	LPL	-6.22065	0.00127	4.18124	-2.63707	0.00022
down	mpz	-25.6104	3e-05	4.74326	-4.67866	0
down	lmnl3	-3.14568	0.00472	2.8693	-1.65337	0.00111
down	CNDP1	-10.2609	4e-05	7.03015	-3.35908	0
down	si:dkey-51a16.9	-3.44107	0.00028	4.94947	-1.78286	4e-05
down	ppargc1a	-5.60692	0.00617	5.43227	-2.48721	0.00155
down	tcaim	-2.6005	2e-05	3.70562	-1.37879	0
down	syne2b	-8.84335	3e-05	3.12709	-3.14459	0
down	si:ch211-132b12.7	-8.94279	0	3.18467	-3.16073	0
down	ubald1b	-3.49	0	6.62982	-1.80323	0
down	acsl1b	-2.19834	0.00885	5.28671	-1.13642	0.00244
down	lrrc58a	-21.9573	0	3.32385	-4.45663	0
down	gucy1b1	-3.21526	0	3.19879	-1.68494	0
down	cdk16	-2.14288	0.00764	2.20542	-1.09955	0.00202
down	bicc1a	-2.83819	0.00105	5.3847	-1.50497	0.00018
down	cmbl	-3.50565	0.00117	5.23734	-1.80968	0.0002
down	trim35-12	-13.9056	7e-05	1.23155	-3.79759	1e-05
down	DNAJA4	-6.47647	0.00058	7.07972	-2.69521	9e-05
down	mmp15a	-2.14248	0	4.84428	-1.09928	0
down	si:dkey-52j6.3	-2.31236	0.00087	2.67216	-1.20937	0.00014
down	si:ch211-248a14.8	-10.0726	0.00011	3.67798	-3.33236	1e-05
down	slc26a10	-3.43752	0.00041	4.43113	-1.78137	6e-05
down	zgc:103559	-26.1147	0	2.85886	-4.70679	0
down	OSBPL8	-2.06668	0.00198	6.287	-1.04731	0.00038
down	mmp11a	-2.28253	0.00017	4.22363	-1.19064	2e-05
down	abcc12	-4.44129	0.0014	5.14794	-2.15098	0.00025
down	si:dkey-69o16.5	-2.80494	0	5.10899	-1.48797	0
down	bivm	-2.09192	5e-05	4.4924	-1.06483	0
down	plxna1a	-2.96199	0.00178	2.81157	-1.56657	0.00034
down	npm2a	-6.32154	0	4.75984	-2.66028	0
down	slc12a1	-7.20016	0.00926	7.34275	-2.84803	0.00257
down	si:dkey-246i14.3	-3.29651	0.00965	0.65387	-1.72094	0.00271
down	lfng	-2.18734	0	5.09301	-1.12918	0
down	slc26a6l	-9.35427	0.00644	5.95328	-3.22563	0.00163
down	slc38a5b	-3.33872	2e-05	7.02798	-1.7393	0
down	zgc:175214	-3.05968	0	3.66003	-1.61338	0
down	ctxn3	-6.87047	1e-05	1.53402	-2.78041	0
down	lum	-2.72706	0.00054	4.30268	-1.44735	8e-05
down	igsf9b	-2.96156	0.00225	4.4476	-1.56636	0.00045
down	rapgef3	-2.4872	2e-05	5.42096	-1.31452	0
down	ncam1b	-2.43891	0.00185	2.76839	-1.28623	0.00035
down	si:ch211-220f16.2	-2.15465	4e-05	5.7901	-1.10745	0
down	si:ch211-232b12.5	-4.98914	0.00015	3.53966	-2.31879	2e-05
down	LTB4R	-11.649	0	4.01304	-3.54214	0
down	lpl	-9.52205	0	6.99194	-3.25127	0
down	slc5a12	-6.90104	0.00398	6.21481	-2.78681	0.00091
down	slc5a11	-11.3722	0.00115	4.62261	-3.50744	0.0002
down	prph	-16.5616	0	2.75109	-4.04977	0
down	mafba	-2.59937	4e-05	5.26735	-1.37816	0
down	cygb2	-4.62889	0.00117	1.24462	-2.21067	0.0002
down	ACOT11	-2.78917	0	4.95079	-1.47983	0
down	dctn1b	-3.1907	0.00041	1.36696	-1.67387	6e-05
down	ivns1abpa	-2.24909	0.00036	8.61662	-1.16934	5e-05
down	FILIP1L	-3.22689	0	7.41198	-1.69014	0
down	mid2	-2.55498	0	4.76189	-1.35331	0
down	sall1a	-2.42161	0.00077	5.34979	-1.27597	0.00012
down	naa80	-2.16458	0.00074	3.23969	-1.11409	0.00012
down	ARHGEF7	-2.8026	0.00766	4.19967	-1.48676	0.00203
down	nptx1l	-2.9737	0.00698	1.27887	-1.57226	0.0018
down	PPP3CA	-2.00843	6e-05	6.39726	-1.00607	1e-05
down	rorcb	-3.33751	0	4.5367	-1.73877	0
down	rorca	-3.63141	0.00012	3.75319	-1.86053	1e-05
down	slc5a8l	-4.16109	0	6.30367	-2.05696	0
down	A3GALT2	-2.65859	6e-05	4.20836	-1.41066	1e-05
down	micu3b	-3.3181	0	2.95027	-1.73036	0
down	vat1l	-2.26164	0.00727	3.03937	-1.17737	0.0019
down	lamc1	-2.14226	0.00014	7.32795	-1.09913	2e-05
down	dock6	-2.51996	1e-05	3.65667	-1.3334	0
down	lamb2	-2.87534	0	4.80978	-1.52373	0
down	bahcc1a	-2.99613	0.00201	5.05597	-1.5831	0.00039
down	lama1	-3.50342	0.00777	5.5317	-1.80877	0.00206
down	lama5	-4.1099	0.00052	5.33439	-2.0391	8e-05
down	ETFA	-6.85624	0.00072	2.03115	-2.77742	0.00011
down	txlnba	-36.8123	0.0009	3.93491	-5.20212	0.00015
down	BFSP1	-12.8031	0.00016	7.11871	-3.67842	2e-05
down	acsf2	-3.84751	8e-05	6.19122	-1.94392	1e-05
down	tnni2a.1	-134.752	0.00521	5.77511	-7.07417	0.00126
down	eif4ebp3	-21.6591	0	1.64414	-4.4369	0
down	mylz3	-19.5615	0.00827	5.84767	-4.28994	0.00223
down	LGR6	-4.50906	0.00623	1.44144	-2.17283	0.00157
down	fth1b	-5.26472	0.00137	5.46738	-2.39636	0.00024
down	antxr2b	-2.89541	0.00206	1.1409	-1.53377	0.0004
down	cyp1b1	-8.22044	0.00059	6.23051	-3.03922	9e-05
down	asb5b	-2.86082	0.00394	2.12177	-1.51643	0.0009
down	hacl1	-6.84696	0	0.44676	-2.77546	0
down	zgc:73226	-3.95241	0.00837	5.84047	-1.98273	0.00228
down	si:dkey-32m20.1	-7.07801	0.0008	4.61644	-2.82334	0.00013
down	zfhx4	-2.5783	6e-05	4.32693	-1.36642	1e-05
down	ampd1	-14.7861	0.00999	4.79533	-3.88617	0.00283
down	pacs1a	-2.60888	1e-05	5.0226	-1.38343	0
down	egfra	-4.11741	0.00069	5.70801	-2.04174	0.00011
down	glyctk	-3.63229	0.00013	3.96632	-1.86088	1e-05
down	phyhd1	-8.58686	0.00038	6.91086	-3.10213	5e-05
down	adrb2b	-6.48435	0.00039	1.01741	-2.69696	5e-05
down	si:dkey-119f1.1	-3.16289	9e-05	6.19408	-1.66124	1e-05
down	acsm3	-4.10806	0.00205	6.53898	-2.03846	0.0004
down	ppp1r9ala	-3.78221	7e-05	6.03887	-1.91923	1e-05
down	sfrp2	-9.49167	0.00014	2.00518	-3.24666	1e-05
down	ckma	-49.5861	0.00479	7.40496	-5.63186	0.00114
down	pik3r2	-3.7299	0	5.10285	-1.89914	0
down	PTGIS	-3.288	0.0029	2.33668	-1.71721	0.00062
down	JMY	-2.40514	0.00211	5.50058	-1.26612	0.00041
down	oaz1a	-2.27903	0.00019	8.5883	-1.18842	2e-05
down	SMAD6	-3.87937	0.00035	0.68036	-1.95582	5e-05
down	slc23a1	-8.55739	0.00379	7.2982	-3.09717	0.00085
down	kmo	-2.67938	7e-05	6.13833	-1.4219	1e-05
down	adss1	-3.94975	4e-05	5.1669	-1.98176	0
down	slc10a1	-15.4333	3e-05	3.67592	-3.94797	0
down	slc10a2	-6.28882	0.00168	5.98784	-2.65279	0.00031
down	KCTD1	-2.89682	0.00233	4.93942	-1.53447	0.00047
down	oaz2a	-3.54849	0.00018	7.43522	-1.82721	2e-05
down	SYDE1	-3.55899	1e-05	2.45034	-1.83147	0
down	SYDE2	-3.93906	0.00742	4.6711	-1.97785	0.00195
down	wnt2ba	-2.1334	0.00163	3.00856	-1.09315	0.0003
down	dusp7	-2.53672	0.0045	3.65361	-1.34296	0.00105
down	dusp6	-2.22029	2e-05	6.20146	-1.15075	0
down	kifc3	-2.96225	0.0004	2.88823	-1.56669	6e-05
down	kiz	-2.62483	0	3.37455	-1.39222	0
down	khk	-5.04231	0.00288	4.92161	-2.33409	0.00061
down	crocc2	-2.62663	0.00044	4.18296	-1.39322	6e-05
down	phldb1a	-5.88868	0.00758	1.76901	-2.55794	0.002
down	RYR3	-3.09892	0.00059	2.85922	-1.63177	9e-05
down	phospho1	-6.92583	0	3.85853	-2.79199	0
down	RYR1	-3.72513	0.00013	2.46275	-1.89729	1e-05
down	si:ch73-334d15.1	-3.39166	2e-05	5.76576	-1.76199	0
down	bcl2b	-2.52741	0.0001	4.89392	-1.33766	1e-05
down	tmem176	-2.5434	0	5.08411	-1.34676	0
down	si:ch73-334d15.2	-2.29961	0.00049	2.15358	-1.20139	7e-05
down	SLC6A20	-10.3729	0.0032	3.59349	-3.37475	0.00069
down	MGST1	-3.86073	5e-05	5.93302	-1.94887	0
down	gnrhr4	-13.9714	0.00064	1.10441	-3.8044	0.0001
down	coq8aa	-2.21681	7e-05	6.23687	-1.14848	1e-05
down	tmem145	-5.91898	0.00075	1.18934	-2.56535	0.00012
down	tmem131	-2.20948	0.0015	3.87986	-1.14371	0.00027
down	ftcd	-7.62197	7e-05	8.4845	-2.93016	1e-05
down	acox3	-3.35657	1e-05	6.108	-1.74699	0
down	GADL1	-2.83567	0.00624	2.81333	-1.50369	0.00157
down	gpt2l	-7.57558	0.00078	10.032	-2.92136	0.00012
down	acox1	-2.85875	0	7.88604	-1.51538	0
down	prkaa2	-2.48458	0.00017	4.02069	-1.313	2e-05
down	pip5k1bb	-2.12799	0.00047	5.96614	-1.08949	7e-05
down	cep152	-2.48897	0.00023	6.59566	-1.31555	3e-05
down	MITF	-4.42403	0.00015	4.0658	-2.14536	2e-05
down	IGFBP4	-2.32297	2e-05	4.50377	-1.21597	0
down	IGFBP5	-9.33526	0.00015	6.50064	-3.22269	2e-05
down	sec16b	-3.74437	0.003	5.20041	-1.90472	0.00064
down	IYD	-9.35186	0.00065	5.89519	-3.22525	0.0001
down	adamts13	-9.62565	0.00179	5.87434	-3.26688	0.00034
down	adamts17	-3.31481	0.00298	2.73836	-1.72893	0.00064
down	prf1.5	-5.74582	0	2.54665	-2.52251	0
down	RYBP	-2.04631	3e-05	4.9359	-1.03302	0
down	raph1b	-2.80184	0.00205	4.35798	-1.48637	0.0004
down	bgnb	-3.26082	0.00019	1.59398	-1.70524	2e-05
down	CSRP2	-3.46449	0.00398	2.04858	-1.79264	0.00091
down	jun	-2.61153	0.00025	5.83295	-1.38489	3e-05
down	bnip3la	-2.33103	0.00592	5.07267	-1.22096	0.00147
down	ldha	-37.7937	0.0019	4.87321	-5.24007	0.00037
down	decr2	-2.43593	5e-05	4.75676	-1.28447	0
down	PRIMA1	-4.82121	0.00019	2.5539	-2.26939	2e-05
down	adgb	-3.60786	0.00741	2.88417	-1.85114	0.00194
down	lrrc75bb	-6.16284	0	1.35479	-2.6236	0
down	si:ch211-131k2.3	-3.75335	2e-05	2.11907	-1.90818	0
down	zfand2a	-2.02581	0.00239	5.43922	-1.0185	0.00048
down	lyve1b	-2.8707	0.00714	4.63061	-1.5214	0.00186
down	eva1ba	-3.0327	0	5.34272	-1.60061	0
down	pparab	-6.2761	8e-05	3.71929	-2.64987	1e-05
down	axdnd1	-2.58768	0.00075	2.7176	-1.37166	0.00012
down	FUT9	-7.45751	0.00233	4.58227	-2.89869	0.00047
down	mthfd1a	-3.62382	0.00025	3.69322	-1.85751	3e-05
down	mvb12a	-2.40709	0.00472	1.60608	-1.26729	0.00112
down	DOK7	-2.89964	0.00625	2.66626	-1.53588	0.00157
down	G6PD	-3.0374	4e-05	5.28024	-1.60284	0
down	slc22a2	-12.4492	0.00782	8.09669	-3.63798	0.00208
down	pparda	-4.59075	0	5.96846	-2.19873	0
down	nostrin	-4.37741	0.001	5.77068	-2.13008	0.00017
down	errfi1a	-3.06824	0.00013	4.42272	-1.61741	1e-05
down	sptbn5	-7.70625	0.00138	6.81263	-2.94603	0.00024
down	zgc:154075	-4.9199	0	5.24511	-2.29863	0
down	zgc:154093	-3.5922	7e-05	3.62365	-1.84487	1e-05
down	KIF27	-4.35722	0.00279	3.55201	-2.12341	0.00058
down	TLCD3B	-4.35127	0.00266	1.10314	-2.12144	0.00055
down	pcdh1b	-2.89184	0.00023	5.07797	-1.53199	3e-05
down	mapk8a	-3.62445	1e-05	3.98135	-1.85776	0
down	rab11fip5a	-2.46653	0	4.26269	-1.30248	0
down	ltb4r	-2.08319	0.0041	5.73586	-1.05879	0.00094
down	PAQR5	-28.4709	0	2.53234	-4.83142	0
down	lmbrd2a	-2.45462	1e-05	4.79752	-1.2955	0
down	AHCYL2	-2.06354	0.00092	6.917	-1.04512	0.00015
down	ppp1r9a	-2.10132	0	5.67827	-1.07129	0
down	cxadr	-2.95044	0.00928	5.05415	-1.56093	0.00259
down	lrrc73	-3.42936	0	3.89504	-1.77794	0
down	SLC25A1	-2.14969	0	5.9771	-1.10413	0
down	aco2	-2.0052	0.00336	8.33384	-1.00375	0.00074
down	syngap1a	-2.48536	6e-05	2.59092	-1.31345	1e-05
down	acp7	-3.17823	0.0002	7.22731	-1.66822	2e-05
down	SLC9A3	-6.33578	0.00011	8.36678	-2.66352	1e-05
down	si:ch73-233f7.1	-19.1317	6e-05	3.62268	-4.2579	1e-05
down	si:dkey-190l8.2	-4.95532	0.00174	4.89456	-2.30898	0.00032
down	nit1	-4.05621	0.00052	5.1049	-2.02013	8e-05
down	nit2	-2.22977	0.0001	5.15787	-1.1569	1e-05
down	ppp1r1c	-2.50428	0.00884	2.27689	-1.32439	0.00243
down	slitrk2	-7.15075	0	0.37132	-2.83809	0
down	MICALL1	-3.12098	0.00897	0.54953	-1.642	0.00248
down	pla2g15	-2.27592	0	6.28437	-1.18645	0
down	frzb	-4.46333	0	3.60036	-2.15812	0
down	sgsm2	-3.14374	2e-05	1.42891	-1.65248	0
down	sgsm3	-2.09109	0.00418	3.98035	-1.06425	0.00096
down	VAMP2	-4.47759	0.00127	0.98199	-2.16272	0.00022
down	lrrc23	-2.04508	0.00256	4.89269	-1.03216	0.00053
down	porb	-2.94301	0	7.29716	-1.55729	0
down	shisa4	-2.69666	0	2.50687	-1.43117	0
down	ace2	-12.6641	0.00336	3.0669	-3.66267	0.00073
down	doc2d	-11.3694	0.00094	5.36521	-3.50709	0.00016
down	dll4	-2.00004	0.00077	3.47645	-1.00003	0.00012
down	PPP2R2C	-2.51213	0.00214	0.67414	-1.32891	0.00042
down	si:ch211-195e19.1	-2.83769	0.0004	1.00037	-1.50472	5e-05
down	lcat	-2.34031	0.0002	2.87917	-1.2267	2e-05
down	HLF	-5.27337	0.00023	3.88333	-2.39872	3e-05
down	hnf1a	-4.47324	0.00315	5.05249	-2.16132	0.00068
down	FBLN2	-3.08751	0	3.76391	-1.62644	0
down	tob1a	-6.72403	0	5.25243	-2.74933	0
down	dlg1	-2.28381	0.00026	4.78825	-1.19144	3e-05
down	sfxn5b	-3.35419	0	3.89421	-1.74596	0
down	podn	-2.38931	0.00685	4.15879	-1.2566	0.00176
down	noctb	-3.14449	0.00262	2.67421	-1.65283	0.00054
down	nocta	-4.29792	1e-05	5.35884	-2.10364	0
down	cgnl1	-2.12386	0.00014	6.10452	-1.08669	2e-05
down	FAM189A1	-3.13422	0.0001	1.26948	-1.64811	1e-05
down	trim9	-2.81031	0.0001	1.97796	-1.49073	1e-05
down	sparcl1	-3.40423	0.00055	4.11494	-1.76733	8e-05
down	ids	-3.31995	0.00044	4.2185	-1.73116	6e-05
down	GFRA1	-4.33365	0.00021	5.26143	-2.11558	3e-05
down	slc34a1a	-10.6323	0.00364	8.91094	-3.41038	0.00082
down	zdhhc9	-2.23643	0.00041	4.9303	-1.1612	6e-05
down	id1	-3.41669	0	6.20626	-1.7726	0
down	mettl24	-3.08951	0.00153	4.03319	-1.62738	0.00028
down	mettl27	-2.35965	8e-05	3.07264	-1.23857	1e-05
down	zgc:194887	-2.20568	0.00796	4.06137	-1.14123	0.00213
down	slc22a21	-6.86378	0.00014	2.3433	-2.779	2e-05
down	tmem38a	-5.09499	0.00567	3.66047	-2.34908	0.0014
down	slc22a18	-2.3664	0.00058	4.09107	-1.24269	9e-05
down	slc35d1b	-2.30045	0.00154	4.46095	-1.20192	0.00028
down	PANK1	-3.2961	1e-05	4.95394	-1.72076	0
down	aldh3a2b	-2.31132	0.0097	5.06943	-1.20872	0.00273
down	ethe1	-2.08467	6e-05	4.81888	-1.05982	1e-05
down	RAB15	-4.26544	2e-05	4.68125	-2.09269	0
down	hoga1	-5.05986	2e-05	5.28551	-2.3391	0
down	calb2b	-4.41148	0.00395	1.74233	-2.14126	0.0009
down	AOPEP	-2.32092	0.00137	4.38005	-1.2147	0.00024
down	stx3a	-2.71271	3e-05	6.33665	-1.43974	0
down	ncam3	-4.12445	0	5.55735	-2.0442	0
down	chpt1	-2.67556	0.00057	5.27841	-1.41984	8e-05
down	hyi	-2.32225	0.00016	4.75885	-1.21552	2e-05
down	kctd3	-3.58203	0	4.12323	-1.84078	0
down	smad7	-2.50988	0.00696	3.40737	-1.32762	0.00179
down	papss2a	-8.87841	0.0021	7.14006	-3.1503	0.00041
down	pfkfb1	-6.65668	3e-05	3.97984	-2.7348	0
down	ciarta	-2.3097	0.00024	4.34097	-1.20771	3e-05
down	ADM2	-4.89753	0	4.8597	-2.29205	0
down	plpp3	-5.24779	5e-05	5.8075	-2.39171	0
down	alkal2b	-6.1325	0.00059	4.06251	-2.61648	9e-05
down	chp1	-2.06766	0.00062	7.10185	-1.048	9e-05
down	gpr63	-2.8981	0.00217	2.19091	-1.53511	0.00043
down	ptges	-2.05575	0.00709	4.37402	-1.03966	0.00184
down	slc47a4	-12.0549	0.00186	7.11124	-3.59154	0.00035
down	slc47a3	-13.2356	4e-05	3.76499	-3.72636	0
down	GPT	-2.41403	0.00017	5.07368	-1.27145	2e-05
down	SNAI2	-2.06547	0.00516	3.84178	-1.04647	0.00125
down	cdkn1d	-2.53527	6e-05	5.3063	-1.34214	1e-05
down	pnp6	-4.64111	0.00108	6.71559	-2.21447	0.00018
down	ntsr1	-2.19164	0.00158	3.27432	-1.13201	0.00029
down	hpn	-3.45194	0.00038	3.80941	-1.78741	5e-05
down	fam214a	-2.13611	4e-05	6.29511	-1.09499	0
down	capn1b	-2.88949	0.00092	2.75729	-1.53082	0.00015
down	chka	-3.01097	0.0082	4.73232	-1.59023	0.00221
down	sh3yl1	-3.81553	0.00062	2.53245	-1.93188	9e-05
down	pnpo	-2.63361	0.0059	5.69815	-1.39704	0.00147
down	cyb561	-3.3048	2e-05	2.3831	-1.72456	0
down	abat	-3.2197	0	4.86906	-1.68693	0
down	capn2b	-2.4874	0.00016	5.44405	-1.31464	2e-05
down	eno3	-5.79025	0	7.50651	-2.53362	0
down	ACKR3	-3.99589	0.00096	3.51978	-1.99852	0.00016
down	si:dkey-193c22.2	-2.15213	0.00194	4.30525	-1.10577	0.00037
down	hk1	-2.06898	0.00188	7.32826	-1.04892	0.00036
down	chdh	-5.36305	0.00114	1.2021	-2.42305	0.0002
down	chd5	-5.1937	0.00342	5.21904	-2.37676	0.00075
down	hgd	-6.69731	0.0051	4.85644	-2.74358	0.00123
down	HHIPL1	-5.80144	1e-05	5.62444	-2.53641	0
down	si:ch1073-416d2.3	-17.7438	0	2.88461	-4.14924	0
down	zgc:65997	-2.34719	0.00213	2.51845	-1.23093	0.00042
down	pdzk1	-9.28455	0.00289	8.15519	-3.21483	0.00061
down	csrp2	-5.30714	0.00013	3.46543	-2.40793	1e-05
down	pgap4	-2.31949	0.00058	2.81743	-1.2138	9e-05
down	enah	-2.35274	0.00012	3.95739	-1.23434	1e-05
down	wdr13	-2.06865	0.00096	5.07094	-1.04869	0.00016
down	ACY1	-4.14596	0.00178	8.59769	-2.05171	0.00034
down	pgam2	-9.42751	0.00686	4.26387	-3.23688	0.00176
down	acvr2ab	-2.14891	0.0004	3.22933	-1.1036	5e-05
down	creb3l3a	-4.96946	1e-05	1.25861	-2.31309	0
down	ptk2ab	-2.50296	0.00046	5.85002	-1.32363	6e-05
down	ptk2bb	-2.48542	0.00033	5.40546	-1.31349	4e-05
down	nr1d4b	-2.59804	0.00046	6.75588	-1.37742	6e-05
down	c1galt1a	-3.2223	0.00058	3.76638	-1.68809	9e-05
down	acvr2ba	-2.04925	0.00986	3.14233	-1.0351	0.00278
down	stxbp1a	-2.33891	0.00637	3.84313	-1.22584	0.00161
down	nphs1	-7.43772	0.00149	6.88743	-2.89486	0.00027
down	sned1	-2.89472	0.00257	1.50324	-1.53342	0.00053
down	pbxip1a	-4.59045	0	6.02353	-2.19864	0
down	ssrp1b	-2.76144	1e-05	4.68449	-1.46542	0
down	large1	-5.3718	0.00198	1.97808	-2.42541	0.00038
down	pkp3b	-3.82566	1e-05	4.96177	-1.93571	0
down	CORO2B	-2.3312	0.00682	1.93679	-1.22107	0.00175
down	fbp1b	-6.22324	0.0096	8.25741	-2.63766	0.00269
down	tmem204	-5.57992	1e-05	2.15618	-2.48024	0
down	si:ch211-207e14.4	-2.01687	0.00014	3.90128	-1.01212	2e-05
down	paqr6	-3.3882	0.00114	1.88724	-1.76052	0.00019
down	mpp7a	-2.36946	0.00031	4.5274	-1.24456	4e-05
down	serpina10a	-2.89182	0	5.63215	-1.53198	0
down	igfbp7	-2.40022	0.00088	7.37369	-1.26317	0.00014
down	bdh1	-3.14325	0.00109	4.45553	-1.65226	0.00019
down	mpp5a	-2.13199	0.00024	5.74732	-1.0922	3e-05
down	gstr	-4.67062	0.00046	9.6445	-2.22361	6e-05
down	ccdc85ca	-2.64265	0.00014	1.81994	-1.40199	2e-05
down	shtn1	-3.73516	0.0069	1.85658	-1.90117	0.00177
down	urahb	-6.56998	0.00572	3.04699	-2.71589	0.00141
down	sema3aa	-3.07476	0	6.2198	-1.62047	0
down	gfra3	-5.18682	2e-05	3.69361	-2.37485	0
down	SDCBP	-3.31798	9e-05	4.23439	-1.7303	1e-05
down	slc6a22.1	-5.37622	1e-05	8.03732	-2.42659	0
down	si:dkey-31g6.6	-8.34572	5e-05	1.26662	-3.06104	0
down	B3GNT3	-2.6619	0.0037	3.98473	-1.41246	0.00083
down	rmdn1	-2.50956	0.00307	5.20741	-1.32744	0.00066
down	rmdn2	-4.25185	1e-05	5.50082	-2.08809	0
down	mgst3a	-4.61916	0.00031	6.0633	-2.20763	4e-05
down	stard13b	-5.15359	0	5.56335	-2.36558	0
down	nt5c3a	-2.34146	0	6.93896	-1.22741	0
down	C21orf62	-2.68889	0.00095	1.61197	-1.42701	0.00016
down	ITM2A	-4.16834	0.00013	4.5258	-2.05947	1e-05
down	cdca9	-13.017	0.00131	0.89708	-3.70233	0.00023
down	nr2f6b	-3.03781	5e-05	4.31542	-1.60303	0
down	serpinf2a	-5.03266	0.00764	5.15815	-2.33132	0.00202
down	si:dkey-28b4.8	-2.37291	0.00073	4.16675	-1.24666	0.00011
down	si:dkey-28b4.7	-2.55032	0	5.24614	-1.35068	0
down	nipsnap3a	-3.98897	0	4.78494	-1.99602	0
down	SMARCD3	-2.6048	0	3.56777	-1.38118	0
down	pknox2	-2.01138	0.00083	2.3305	-1.00819	0.00013
down	daam1a	-2.2888	0.00663	5.36923	-1.19459	0.00169
down	pltp	-2.25592	0.00015	7.65022	-1.17372	2e-05
down	ABHD5	-2.0246	0.00112	4.37971	-1.01764	0.00019
down	tmem54a	-3.61802	0.00171	2.06199	-1.8552	0.00032
down	pls1	-5.23168	0.00067	3.34936	-2.38727	0.0001
down	apcdd1l	-5.51803	0.00363	2.19672	-2.46415	0.00081
down	gchfr	-4.47748	0	5.82817	-2.16269	0
down	casq1a	-56.8602	0.00089	7.81197	-5.82935	0.00014
down	dio1	-3.37655	0.00014	4.60689	-1.75555	2e-05
down	dio2	-18.5922	0.0001	4.92633	-4.21663	1e-05
down	f7	-4.77879	0	1.94642	-2.25664	0
down	f5	-4.06233	0.00812	8.11313	-2.02231	0.00218
down	f2	-4.69638	1e-05	5.48029	-2.23155	0
down	flr	-2.49285	0.00713	3.6265	-1.3178	0.00185
down	lonp2	-2.186	0.00094	5.04121	-1.1283	0.00016
down	c5	-7.20163	0	2.64619	-2.84832	0
down	ar	-8.46637	0.00027	6.71301	-3.08174	3e-05
down	nedd4l	-3.10569	1e-05	6.87017	-1.63491	0
down	PNMT	-7.81332	0.00031	2.74142	-2.96593	4e-05
down	suox	-2.54863	0.00039	3.84036	-1.34972	5e-05
down	si:ch73-215d9.1	-8.39841	0.00017	1.57724	-3.07012	2e-05
down	cyb5a	-7.47657	0.0001	8.1213	-2.90238	1e-05
down	hoxd3a	-2.57686	0.00138	1.75863	-1.36561	0.00025
down	anpepb	-9.42768	0.00062	6.23797	-3.2369	9e-05
down	fer	-2.11437	6e-05	5.19335	-1.08023	0
down	CHD4	-2.63706	0	6.56538	-1.39893	0
down	gdpd5a	-3.83585	0.0001	2.90706	-1.93955	1e-05
down	mst1ra	-2.24487	0	4.05367	-1.16663	0
down	sema4gb	-4.19072	6e-05	2.23151	-2.0672	1e-05
down	sema4ga	-3.68752	0.00951	2.86838	-1.88265	0.00266
down	RTKN	-3.13258	0	4.79174	-1.64735	0
down	pdxka	-5.07647	0	5.16063	-2.34383	0
down	rabl2	-2.71859	0	5.54667	-1.44286	0
down	cux2b	-2.98667	0.00126	3.21476	-1.57854	0.00022
down	sb:cb470	-6.36651	0.00771	1.99484	-2.6705	0.00204
down	grb7	-2.66438	0.0029	0.69044	-1.4138	0.00061
down	bbs1	-2.07381	0.00186	3.64804	-1.05228	0.00036
down	cyp7b1	-7.82878	0	7.53385	-2.96879	0
down	ces3	-11.8882	0.00499	5.23948	-3.57145	0.0012
down	mbd3b	-2.56267	0.00067	3.76762	-1.35765	0.0001
down	rab6bb	-5.73037	0.00116	0.33798	-2.51863	0.0002
down	C1orf210	-5.59847	0.00349	4.08377	-2.48503	0.00077
down	s100u	-3.3124	0.00023	4.26499	-1.72788	3e-05
down	si:dkey-228d14.5	-5.09734	0.00067	5.35941	-2.34974	0.0001
down	ST6GALNAC5	-4.02632	0.00209	0.46694	-2.00946	0.00041
down	cldn11a	-2.78204	0.0004	1.73903	-1.47614	5e-05
down	fbln2	-4.51685	0.00189	1.40523	-2.17532	0.00036
down	abi3bpb	-2.73377	0.00044	4.4815	-1.45089	6e-05
down	fam110a	-4.51032	0.00258	3.21633	-2.17323	0.00053
down	RIMBP2	-2.6782	0.00174	0.66093	-1.42126	0.00032
down	emb	-19.152	0.00013	1.8305	-4.25942	1e-05
down	plvapa	-2.98568	1e-05	6.2876	-1.57806	0
down	gdpd4b	-4.88171	0.00136	2.64787	-2.28739	0.00024
down	PMM1	-4.38685	2e-05	5.77355	-2.13318	0
down	bbc3	-2.81027	0.00171	5.54953	-1.49071	0.00032
down	ctsbb	-7.13121	0	5.74194	-2.83415	0
down	prr12b	-2.47058	1e-05	2.50647	-1.30485	0
down	zgc:153018	-2.43443	0.00032	4.44136	-1.28358	4e-05
down	mctp1b	-2.56155	0.00848	5.7624	-1.35702	0.00231
down	stom	-2.09557	2e-05	6.13143	-1.06734	0
down	pkd2	-2.99296	0.00189	5.43704	-1.58157	0.00036
down	foxo1a	-3.03729	5e-05	2.19512	-1.60279	0
down	zgc:153031	-12.6684	8e-05	0.72583	-3.66317	1e-05
down	zgc:64106	-9.33736	1e-05	4.51265	-3.22302	0
down	sobpb	-3.49196	0	2.73407	-1.80404	0
down	CAMSAP2	-2.25849	1e-05	3.52493	-1.17536	0
down	mctp2a	-2.82813	0.00653	2.23963	-1.49985	0.00166
down	POSTN	-5.10861	0	3.72058	-2.35293	0
down	mtus1b	-2.63328	0	3.58463	-1.39686	0
down	cipcb	-2.64409	0	5.9147	-1.40277	0
down	SUSD2	-6.33988	0.00039	6.53135	-2.66445	5e-05
down	ntng2a	-4.55763	0.00903	4.26852	-2.18829	0.0025
down	p4ha1b	-2.99385	0.00487	5.39005	-1.582	0.00116
down	p4htm	-4.92357	0.00015	3.54646	-2.2997	2e-05
down	ilvbl	-2.27252	0.00076	5.6753	-1.18429	0.00012
down	MTSS1	-2.57897	0.00425	2.82307	-1.3668	0.00098
down	msrb2	-17.3688	0	4.63602	-4.11843	0
down	xpnpep2	-7.51658	0.00332	6.46569	-2.91008	0.00072
down	kcnk5a	-3.10737	0.00658	2.99011	-1.6357	0.00168
down	SIPA1L1	-2.77996	0	3.9543	-1.47506	0
down	stam	-2.09228	7e-05	6.91627	-1.06507	1e-05
down	hspb2	-2.99768	3e-05	2.08927	-1.58385	0
down	stc1	-3.5556	0.00223	1.1972	-1.83009	0.00044
down	kcnk2b	-2.45557	0.003	3.74429	-1.29606	0.00064
down	hspb7	-3.18453	0.00026	5.62469	-1.67108	3e-05
down	hspb8	-3.21914	0.00884	2.47588	-1.68668	0.00243
down	map9	-2.12846	0.00119	3.84951	-1.08981	0.00021
down	malb	-3.94655	0.00019	2.04252	-1.98059	2e-05
down	TWSG1	-2.10521	0.00219	3.04717	-1.07396	0.00044
down	nf2b	-2.4343	0	5.47089	-1.28351	0
down	spega	-7.99625	0.00015	0.95904	-2.99932	2e-05
down	CTH	-2.70257	0.0029	8.87029	-1.43433	0.00062
down	cdkn1ba	-2.88462	0.00017	5.94891	-1.52838	2e-05
down	adamtsl3	-2.20258	0.00014	3.56393	-1.1392	1e-05
down	ndnf	-2.52389	0.00659	1.25041	-1.33565	0.00168
down	CRK	-2.93943	0.00089	2.15619	-1.55554	0.00015
down	ognb	-7.37465	0.00318	2.9065	-2.88258	0.00069
down	polr1e	-2.45184	0.00013	5.89513	-1.29386	1e-05
down	EVI5L	-4.48907	0.00017	5.64666	-2.16642	2e-05
down	COL14A1	-4.78325	7e-05	4.97149	-2.25799	1e-05
down	smyd1b	-5.08025	0.00343	1.68554	-2.3449	0.00076
down	f3a	-3.11081	0.0001	4.39059	-1.63729	1e-05
down	mafk	-2.81372	0.00071	3.36273	-1.49248	0.00011
down	dpt	-5.5861	0.00013	4.06179	-2.48184	1e-05
down	rab3il1	-2.47556	0.00069	5.83116	-1.30775	0.00011
down	plxdc1	-4.76631	0.00045	1.76432	-2.25287	6e-05
down	frmd4bb	-2.79586	0.00077	3.30154	-1.48329	0.00012
down	ggt1b	-5.55193	0.00026	7.88073	-2.47299	3e-05
down	tmem79b	-3.18298	0.00248	4.61441	-1.67038	0.0005
down	arrdc3a	-2.34842	0.00173	7.76967	-1.23169	0.00032
down	palld	-2.37329	1e-05	5.43533	-1.24689	0
down	cited2	-10.9587	0	4.90663	-3.454	0
down	bag3	-4.48114	0.00123	3.1664	-2.16387	0.00021
down	ldlra	-6.22592	0	4.26866	-2.63829	0
down	ralgapa2	-2.04001	7e-05	7.21061	-1.02858	1e-05
down	gpt2	-2.08316	0.00327	4.63807	-1.05878	0.00071
down	arhgef18a	-2.09738	9e-05	4.85647	-1.06859	1e-05
down	PRUNE1	-4.05638	1e-05	5.20008	-2.02019	0
down	ggt5a	-8.08068	3e-05	2.72515	-3.01448	0
down	crip3	-5.3695	0.00017	5.54943	-2.42479	2e-05
down	EXOC7	-2.79822	0.00275	4.32211	-1.48451	0.00057
down	sod3b	-5.06363	2e-05	1.09648	-2.34017	0
down	tatdn3	-3.30061	0	2.89543	-1.72273	0
down	cdab	-4.05777	1e-05	6.13184	-2.02069	0
down	sspn	-2.52463	0.00121	2.90727	-1.33607	0.00021
down	nfasca	-2.41903	0.00022	1.9883	-1.27443	3e-05
down	CFI	-7.33795	0.00291	2.18126	-2.87538	0.00062
down	tbc1d32	-2.63374	0	4.4248	-1.39712	0
down	ogal	-2.4972	0.00168	3.75411	-1.32031	0.00031
down	tshz1	-2.4373	0.00288	4.19965	-1.28528	0.00061
down	arhgef12a	-2.17006	6e-05	5.54998	-1.11774	1e-05
down	gpib	-13.0455	0.00322	2.38792	-3.70548	0.0007
down	cdc42se2	-2.71407	0.00126	1.21154	-1.44046	0.00022
down	SV2C	-4.26924	0.00387	1.97676	-2.09398	0.00087
down	gcgrb	-7.33579	0.00892	2.63685	-2.87495	0.00246
down	iffo1b	-2.37108	0.00031	2.41323	-1.24554	4e-05
down	esamb	-4.00402	0.00011	2.44743	-2.00145	1e-05
down	socs2	-3.76426	1e-05	5.51113	-1.91237	0
down	hoxb4a	-2.51754	0.00037	2.91509	-1.33201	5e-05
down	hyal4	-2.53002	4e-05	3.00867	-1.33915	0
down	baiap2l1b	-3.56091	0.00037	3.64433	-1.83225	5e-05
down	hoxb6a	-3.26332	0.00503	6.76375	-1.70634	0.00121
down	IGF1R	-2.3359	0.00026	2.71334	-1.22398	3e-05
down	loxl2b	-4.39539	0.00037	3.54367	-2.13599	5e-05
down	gpc4	-2.40189	0.00211	5.50248	-1.26417	0.00041
down	pik3ip1	-2.21496	0	5.95228	-1.14728	0
down	parvaa	-2.66583	0.00067	1.60275	-1.41458	0.0001
down	nfat5b	-2.10923	0	5.55795	-1.07672	0
down	col18a1a	-6.19205	9e-05	7.25374	-2.63042	1e-05
down	fam102ab	-2.56671	0	5.62065	-1.35992	0
down	fam102aa	-2.17217	0.00533	2.64814	-1.11914	0.0013
down	dhrs12	-2.00166	0.00043	4.13412	-1.0012	6e-05
down	si:zfos-323e3.4	-5.30777	0.00376	4.45215	-2.40811	0.00085
down	KCNK4	-2.57864	0.00036	2.17766	-1.36661	5e-05
down	pip4k2ca	-2.15424	0.00548	5.40328	-1.10718	0.00134
down	mcf2a	-4.27991	0	2.36019	-2.09758	0
down	ccn1	-2.05751	0.00905	5.74167	-1.0409	0.0025
down	gal3st1a	-4.99988	1e-05	3.26376	-2.32189	0
down	sox11b	-2.95629	1e-05	1.7847	-1.56379	0
down	NEO1	-2.20662	5e-05	4.18316	-1.14184	0
down	cpe	-2.17596	2e-05	3.18996	-1.12165	0
down	osgn1	-3.3479	2e-05	5.18163	-1.74326	0
down	serpinh1a	-2.11415	0.00684	5.90195	-1.08008	0.00176
down	serpinh1b	-2.8258	0.00248	6.82066	-1.49866	0.0005
down	PKP4	-2.74877	4e-05	4.63108	-1.45878	0
down	clu	-2.42941	0	5.93181	-1.28061	0
down	pim3	-8.15941	5e-05	5.27817	-3.02846	0
down	si:ch211-168d1.3	-5.46449	0.00054	2.11119	-2.45009	8e-05
down	rorc	-2.50044	0.00213	4.03719	-1.32218	0.00042
down	FADS6	-7.5456	0.0029	2.4198	-2.91564	0.00061
down	shisa2b	-3.43544	0.00105	2.6709	-1.78049	0.00018
down	KCNG3	-8.21953	0.00365	3.22304	-3.03906	0.00082
down	marveld2b	-4.16977	0.00045	3.672	-2.05997	6e-05
down	ADAM23	-2.95867	0.00041	4.84881	-1.56495	6e-05
down	GSTP1	-3.28471	1e-05	7.64764	-1.71576	0
down	aldob	-6.19017	0.00013	9.31226	-2.62998	1e-05
down	sh3tc2	-3.16918	0	6.30101	-1.66411	0
down	RDH10	-3.57252	1e-05	2.96382	-1.83694	0
down	pcsk6	-2.64985	0.00015	4.89734	-1.40591	2e-05
down	GSTK1	-2.01127	4e-05	5.75018	-1.0081	0
