# Supplementary material for: Transcriptomic signatures differentiating carrier and dead-end fish hosts of proliferative kidney disease
Source: Front Cell Infect Microbiol. 2026 Jul 2;16:1856713. doi: 10.3389/fcimb.2026.1856713 (PMC13372646; doi:10.3389/fcimb.2026.1856713)
Supplement: Supplementary file 6 [file Table6.xlsx]

## Sheet: RT-upregulated
Tags	Feature	FC	FDR	logCPM	logFC	PValue
up	cpne5b	3.13938	0.00874	3.16895	1.65048	0.00216
up	nup210	2.18093	0	7.09839	1.12494	0
up	il10b	16.5935	0	1.57054	4.05255	0
up	cers1	2.20394	0	3.87621	1.14009	0
up	il11a	4.06426	0.00587	1.84369	2.02299	0.00133
up	crfb12	3.30061	0.00061	1.05812	1.72273	8e-05
up	htr7c	2.62164	1e-05	2.86112	1.39047	0
up	pou2f2a	3.5384	0	4.93946	1.8231	0
up	dram1	2.0169	1e-05	6.51298	1.01214	0
up	ube2j1	2.07616	0.0001	6.35344	1.05392	1e-05
up	hrh3	11.284	3e-05	1.14218	3.4962	0
up	cd9b	2.98005	5e-05	4.2804	1.57533	0
up	cd80	4.01394	0	4.31148	2.00502	0
up	cd86	2.77619	0.00737	2.14786	1.4731	0.00174
up	fads2	2.27847	0.00023	3.17515	1.18807	3e-05
up	tdh2	2.16252	0.00886	2.83653	1.11271	0.0022
up	snx18a	2.38335	0	5.77853	1.25299	0
up	cd63	2.04935	0	9.22737	1.03516	0
up	prkd3	2.95554	0	4.96276	1.56342	0
up	cd3z	2.49136	0.00015	4.2617	1.31693	2e-05
up	prkd4	2.44491	0	4.68449	1.28978	0
up	syk	3.04964	0	8.18744	1.60864	0
up	TSC22D2	2.32892	0.00011	5.29956	1.21966	1e-05
up	edaradd	2.57305	0	4.21334	1.36348	0
up	irf1b	7.33091	0	8.59269	2.87399	0
up	cd53	5.35023	0	8.83701	2.4196	0
up	cd18	2.24744	0.00064	10.1913	1.16828	9e-05
up	GADD45B	5.33903	0	6.36878	2.41658	0
up	si:ch211-210g13.5	2.40033	0	5.47321	1.26323	0
up	btk	2.28677	0	8.11567	1.19331	0
up	cd28	62.7479	0	4.70277	5.9715	0
up	B2m	2.73417	0	10.7131	1.4511	0
up	irf4b	4.80541	0	7.18961	2.26466	0
up	irf4a	5.23019	0	5.41587	2.38686	0
up	si:dkey-24p1.1	2.54961	0.00136	6.84465	1.35028	0.00022
up	si:dkey-24p1.7	2.53542	0.00017	6.88833	1.34222	2e-05
up	TRAF5	2.27742	0	5.7833	1.1874	0
up	EFHD2	2.17741	1e-05	7.27461	1.12261	0
up	socs1a	10.9418	0	3.03072	3.45178	0
up	serpine1	8.72519	0	7.1378	3.12519	0
up	slc24a4b	3.21842	0.0011	1.4674	1.68635	0.00017
up	mgat4a	2.02092	8e-05	6.58041	1.01501	1e-05
up	blk	9.27085	0	5.07639	3.2127	0
up	dapp1	2.27834	0	6.60402	1.18798	0
up	enpp2	3.62047	0.00091	1.17105	1.85618	0.00014
up	tbx21	5.64778	0	6.67649	2.49768	0
up	il-1rii	11.0062	0	5.08714	3.46025	0
up	iqgap1	2.24086	0	6.34598	1.16405	0
up	SSRD	2.08051	0	7.62298	1.05693	0
up	zgc:153675	2.16959	2e-05	4.83294	1.11743	0
up	nr4a1	29.1475	0	1.9408	4.8653	0
up	tnfrsf11b	3.07168	0.00127	5.69899	1.61903	0.0002
up	aars1	2.05523	1e-05	6.9986	1.0393	0
up	tapbpl	2.78883	0	5.69634	1.47966	0
up	osbpl3b	3.10033	0	5.54069	1.63242	0
up	osbpl3a	2.70369	0	4.68081	1.43493	0
up	CK-2.1	19.3358	0	5.334	4.2732	0
up	dusp16	2.15597	2e-05	4.27497	1.10834	0
up	il21r	5.89752	0.00019	3.55169	2.56011	2e-05
up	gng8	85.342	0	3.00086	6.41518	0
up	pdcd6	2.62639	0	5.76305	1.39308	0
up	ERLEC1	2.4849	0	6.12124	1.31319	0
up	malt2	2.2089	0	6.2979	1.14333	0
up	si:ch211-147m6.1	5.94542	0	9.23102	2.57178	0
up	ogfrl1	3.98417	0	6.52561	1.99428	0
up	lima1a	2.49161	0	7.23413	1.31708	0
up	dhx58	2.06347	1e-05	5.10789	1.04507	0
up	cebpb	3.21245	0.00028	8.33481	1.68367	3e-05
up	p2ry2	3.56527	1e-05	2.81405	1.83401	0
up	cav1	2.88599	0.00011	5.89768	1.52907	1e-05
up	hecw1b	3.12253	0	3.65111	1.64272	0
up	clcn5b	2.22597	0	5.80653	1.15444	0
up	apoeb	3.86315	0	5.35932	1.94978	0
up	nt5e	2.48408	0	5.30191	1.31271	0
up	ddx5	3.05305	0	9.18548	1.61025	0
up	ddx4	12.7286	0	4.09202	3.67	0
up	lrch4	2.11079	0	7.51664	1.07778	0
up	kcnd2	3.49448	0.00795	2.18402	1.80508	0.00192
up	ero1a	6.42832	0	6.00757	2.68444	0
up	gria1a	2.24339	8e-05	4.50523	1.16568	1e-05
up	copz2	2.30035	0	5.44406	1.20185	0
up	MARCHF8	3.03441	0	6.8468	1.60142	0
up	irg1l	46.1928	0	3.45827	5.5296	0
up	namptb	2.44718	1e-05	5.26909	1.29112	0
up	il13ra2	20.7739	0	7.64833	4.3767	0
up	clip1a	2.0423	0	7.00498	1.0302	0
up	cap1	2.01425	0	10.2531	1.01024	0
up	c7b	3.05313	0.00109	3.90171	1.61029	0.00017
up	SPC18	2.17087	0	7.74445	1.11827	0
up	c3ar1	2.51673	0.00875	2.23677	1.33155	0.00217
up	mcama	2.42516	0	5.80937	1.27808	0
up	calr	4.17809	0	7.22239	2.06284	0
up	mogs	2.08441	0	5.70509	1.05964	0
up	alg5	2.18709	0	5.03502	1.12901	0
up	eif4eb	2.31178	0	4.86139	1.20901	0
up	duox	3.60544	0.00055	3.95992	1.85017	7e-05
up	egr3	5.33264	0	4.11909	2.41485	0
up	p2rx3a	7.31201	0	1.7896	2.87027	0
up	kcnab2a	2.13136	0.00017	4.49941	1.09178	2e-05
up	rgs13	3.91645	0.00072	7.17384	1.96954	0.0001
up	zbtb17	2.22413	0	8.7545	1.15324	0
up	rgs18	3.50085	0	7.83214	1.80771	0
up	pde7a	2.3819	2e-05	5.27645	1.25211	0
up	pgm5	2.57898	3e-05	4.44192	1.3668	0
up	hyou1	3.09135	0	8.18453	1.62824	0
up	arhgap33	3.28643	0	6.39231	1.71652	0
up	rab11bb	2.32153	0	4.57044	1.21508	0
up	chrna2a	3.1723	0.00102	1.90109	1.66553	0.00016
up	PTPRE	7.03232	0	3.89367	2.814	0
up	si:ch73-309g22.1	5.19167	4e-05	0.92674	2.3762	0
up	yrdc	2.40356	0	3.87532	1.26517	0
up	pde1a	3.0895	0	5.05309	1.62737	0
up	TNFa3	5.67221	1e-05	0.51586	2.50391	0
up	hps5	2.11199	0	6.48974	1.0786	0
up	SESN3	7.92396	0	4.2892	2.98622	0
up	cyfip2	2.22876	0	6.67484	1.15624	0
up	slc29a1b	4.59622	0	1.75655	2.20045	0
up	spp1	3.09114	0.00284	2.46188	1.62814	0.00055
up	PSMB1	2.13115	0	7.68817	1.09163	0
up	carmil3	2.37963	3e-05	7.33378	1.25074	0
up	gmip	2.093	6e-05	6.04299	1.06557	1e-05
up	ada	3.70066	0	7.94054	1.88778	0
up	KIAA0040	3.67661	0	5.8202	1.87838	0
up	PSMD2	2.07365	0	7.33245	1.05217	0
up	soat1	2.92739	1e-05	3.70097	1.54961	0
up	dhx29	2.13661	0	6.00948	1.09532	0
up	CDK2AP1	2.02614	1e-05	3.71062	1.01873	0
up	traf1	2.93381	0	5.62903	1.55278	0
up	traf2	2.591	0	6.13182	1.37351	0
up	traf3	2.45029	0	4.89882	1.29295	0
up	gpr171	6.53746	0	1.52035	2.70873	0
up	gpr184	3.25754	0.00173	2.26074	1.70378	0.0003
up	faslg	2.62507	0.00532	0.90041	1.39236	0.00118
up	grp94	3.16258	0	10.7675	1.6611	0
up	pcdh15b	4.41672	0	4.52181	2.14298	0
up	pcdh15a	2.71536	0.00071	3.99273	1.44114	0.0001
up	lrp1ab	2.02895	0.00018	7.08082	1.02073	2e-05
up	lman1	3.06515	0	6.88114	1.61596	0
up	hoxd11a	4.36067	0.00256	1.40226	2.12455	0.00049
up	mef2b	20.5883	0	5.97427	4.36375	0
up	rps6kl1	2.12067	2e-05	4.42054	1.08452	0
up	agap2	2.91966	0	6.45965	1.5458	0
up	igflr1	2.26482	1e-05	5.27068	1.17939	0
up	cd40lg	3.76033	4e-05	4.22903	1.91086	0
up	HNRNPLL	2.18872	3e-05	3.7669	1.13009	0
up	si:cabz01093077.1	2.91127	1e-05	3.20917	1.54165	0
up	c-myc	2.38294	2e-05	4.49182	1.25274	0
up	sox6	3.40235	0	3.96548	1.76653	0
up	sox9	2.03224	0.00078	3.94769	1.02307	0.00011
up	gltp	2.31224	1e-05	4.12219	1.20929	0
up	mfsd13a	2.26392	1e-05	3.98015	1.17882	0
up	trim66	2.50025	0.00243	4.97491	1.32207	0.00046
up	Onmy-Iclp-1	3.19923	0	12.5669	1.67772	0
up	POLR2B	3.00741	0	9.09027	1.58852	0
up	pfn1	3.19584	0	11.8824	1.6762	0
up	irx7	3.12233	0	4.22639	1.64262	0
up	PSTPIP1	2.26157	0	7.0099	1.17733	0
up	abracl	2.63357	0	7.38945	1.39702	0
up	chrnb5a	3.14327	0.00051	1.09909	1.65227	7e-05
up	jagn1a	4.12813	1e-05	0.93207	2.04549	0
up	hcls1	3.35558	0	7.866	1.74656	0
up	il10r1	6.3038	0	5.30479	2.65622	0
up	HA2B	5.12223	0	9.9264	2.35677	0
up	plac8l1	2.10071	1e-05	4.77454	1.07087	0
up	rps6ka1	2.57295	0	8.95043	1.36342	0
up	il10ra	3.48104	0	4.45053	1.79952	0
up	pgam1b	2.62107	0	6.33084	1.39016	0
up	fih1	2.45867	0	6.26213	1.29788	0
up	tap1	2.7021	0	7.49646	1.43408	0
up	IL-15Lb	5.63402	0	0.83961	2.49416	0
up	GABRB2	3.25336	0.00386	1.81635	1.70193	0.0008
up	june	10.9349	0	2.65985	3.45086	0
up	EHD2	2.5046	0.00052	5.51919	1.32458	7e-05
up	tnfaip8l2b	2.69995	0	7.02928	1.43293	0
up	ficd	2.08651	2e-05	3.83274	1.06109	0
up	si:rp71-17i16.5	2.79038	0.00438	3.19732	1.48046	0.00093
up	IL-15Ra	3.25602	0	5.68951	1.70311	0
up	slc43a2a	2.63534	0.00073	5.09103	1.39799	0.00011
up	ASB13	2.229	0.00016	2.32454	1.1564	2e-05
up	als2a	3.02986	0	5.38811	1.59925	0
up	sept9b	3.1598	0	7.90079	1.65983	0
up	grip2b	2.96924	0.00563	1.82987	1.5701	0.00126
up	ccl34b.4	6.80129	0	3.80933	2.76581	0
up	irf8	3.70794	0	5.88966	1.89062	0
up	light	2.57396	0.00433	1.91666	1.36399	0.00092
up	sesn1	2.07919	0.00156	7.78454	1.05602	0.00026
up	prodhb	6.12851	0	2.58735	2.61554	0
up	si:ch211-241f5.3	2.76937	0	7.44202	1.46956	0
up	psmd1	2.00604	0	8.83634	1.00435	0
up	il2rgamma	2.98695	0	8.58725	1.57867	0
up	b3gnt7	2.80642	0.00022	4.30726	1.48873	3e-05
up	creb5a	2.64287	0.00174	1.66471	1.4021	0.0003
up	nabp1a	2.03669	0	5.22526	1.02623	0
up	si:dkey-40g16.6	4.44517	0	2.33439	2.15224	0
up	psma4	2.06274	0	7.75881	1.04456	0
up	pnp5a	2.5795	0	5.34904	1.36709	0
up	gfi1ab	2.39309	8e-05	6.04294	1.25888	1e-05
up	cldni	2.98293	2e-05	2.11328	1.57673	0
up	ACTR2	2.29684	0	7.25069	1.19965	0
up	CIITA	2.87911	0	4.9064	1.52562	0
up	samsn1a	3.54223	0	6.62191	1.82466	0
up	TXNDC5	2.93317	0	7.50134	1.55246	0
up	CREM	4.4942	0.00738	3.64895	2.16806	0.00175
up	abch1	2.47896	0.0006	4.30314	1.30973	8e-05
up	coro1cb	2.27018	0	6.28961	1.18281	0
up	traf2b	2.01295	0	6.01212	1.00931	0
up	SLC39A12	8.30159	0.00119	1.99651	3.05339	0.00019
up	pad	2.36	0.0027	2.51653	1.23879	0.00052
up	ARHGAP9	2.12775	0	8.04139	1.08933	0
up	surf4	2.03875	0	6.1026	1.02768	0
up	rnd3b	3.5726	0	4.29916	1.83697	0
up	col11a1a	3.19487	0.00083	2.03155	1.67576	0.00012
up	zap70	4.01037	0	6.5328	2.00374	0
up	myo1g	3.87846	0	7.93214	1.95549	0
up	myo1f	2.77707	0	8.85625	1.47356	0
up	map3k15	3.81187	0.00636	2.29422	1.9305	0.00147
up	tap2a	7.30243	0	6.72184	2.86838	0
up	SASH3	3.10347	0	7.02722	1.63388	0
up	reep5	2.06201	4e-05	8.53265	1.04405	0
up	keap1a	2.02505	0	4.42125	1.01796	0
up	arpc3	2.24162	0	9.02802	1.16454	0
up	arpc2	2.67678	0	7.67859	1.4205	0
up	tnfsf14	3.83338	0.00051	1.5719	1.93862	7e-05
up	arid5b	2.03426	0.00222	4.0099	1.0245	0.00041
up	si:dkey-42l23.2	3.51265	1e-05	3.46016	1.81256	0
up	plekhg2	2.00111	8e-05	7.1511	1.0008	1e-05
up	cenpx	4.72213	0	2.16449	2.23944	0
up	plekhg6	2.62396	0.00177	2.43698	1.39175	0.00031
up	il-11	6.17167	0.00036	1.01644	2.62566	5e-05
up	si:ch211-269k10.2	4.52434	0	3.4145	2.17771	0
up	si:ch211-269k10.5	6.99654	0	3.33146	2.80664	0
up	wnt5b	2.17795	0.00472	2.62792	1.12297	0.00102
up	ipyr	2.38972	0	6.84732	1.25684	0
up	plek2	3.70126	0.00987	0.73144	1.88802	0.00251
up	alox5ap	2.26697	2e-05	6.27282	1.18077	0
up	NMI	3.27108	0	5.9509	1.70977	0
up	mlec	2.36076	0.0003	2.39934	1.23925	4e-05
up	edn2	3.74509	0.00241	2.80407	1.905	0.00045
up	dnajb11	4.06875	0	7.24635	2.02459	0
up	OnmyUAA-OSU	8.17218	0	11.5917	3.03072	0
up	vaspa	2.73887	0	7.43622	1.45358	0
up	klf12b	2.33171	0	5.14913	1.22139	0
up	rrbp1a	2.75343	0	6.76956	1.46123	0
up	sept2	2.25232	0	8.27904	1.17141	0
up	crtam	3.13811	0	4.2099	1.6499	0
up	lyz2	14.7619	0	6.64561	3.8838	0
up	chordc1a	2.16988	0.00025	3.14234	1.11761	3e-05
up	sdf2l1	2.45438	0	4.737	1.29536	0
up	nat14	2.13331	0.00084	3.25571	1.09309	0.00013
up	kcnq5b	2.08282	6e-05	6.31874	1.05854	1e-05
up	fkbp11	2.17603	0	6.61885	1.1217	0
up	oat	2.86817	0	5.14349	1.52013	0
up	DTD1	2.65637	0	4.65124	1.40946	0
up	rps6ka3b	3.7663	0	4.35397	1.91315	0
up	si:dkey-185m8.2	2.10542	0.00012	5.62381	1.07411	1e-05
up	eef1b2	16.9169	0.00015	3.18321	4.0804	2e-05
up	cadm2b	3.17816	0.00488	1.95483	1.66819	0.00106
up	smc3	2.71332	9e-05	4.4575	1.44006	1e-05
up	tmtops2b	2.05109	0	7.14682	1.03639	0
up	myo3a	3.73605	0.00027	1.54374	1.90151	3e-05
up	JUNB	2.99039	0.00047	7.86048	1.58033	6e-05
up	rilpl2	2.57194	0	3.87661	1.36286	0
up	tmc6a	7.11915	0	5.21188	2.8317	0
up	mob3c	2.37894	0.00067	4.29891	1.25032	9e-05
up	whrnb	2.03684	0.00191	3.29775	1.02633	0.00034
up	ctnnd2a	2.49532	0.00499	4.5896	1.31922	0.00109
up	tmsb4x	2.73211	0	11.3394	1.45001	0
up	mob1a	2.02252	2e-05	6.03171	1.01615	0
up	etv4	2.47593	0	4.95348	1.30797	0
up	unc119a	3.85314	0	3.9314	1.94604	0
up	CAVIN1	2.26459	0.00569	6.25226	1.17925	0.00128
up	SATB1	2.51601	0	4.81032	1.33113	0
up	tcf15	7.34816	0.00502	2.27769	2.87738	0.0011
up	znrf1	5.65618	0	3.35497	2.49983	0
up	skap2	2.15176	0	8.15958	1.10552	0
up	si:rp71-68n21.9	2.65977	0	7.28421	1.4113	0
up	dnsl3	2.43072	0	4.92454	1.28139	0
up	cbx7b	2.54819	0.00057	3.58733	1.34947	8e-05
up	sh3bgrl3	2.77698	0	7.14144	1.47352	0
up	CATH-1a	15.011	0	2.08372	3.90795	0
up	arr3b	8.90467	0	0.76758	3.15456	0
up	cass4	3.69218	0	5.42005	1.88447	0
up	dennd4a	2.10332	0.00821	3.51389	1.07267	0.00199
up	nfil3-4	5.4865	0	3.98562	2.45589	0
up	tnfaip2a	5.6735	0	5.88556	2.50424	0
up	slc7a10a	2.00741	0.00663	3.53189	1.00533	0.00154
up	rasgrp4	4.49639	0	6.20201	2.16877	0
up	si:ch73-54n14.2	2.03162	0.00252	3.83443	1.02263	0.00048
up	itga5	2.02214	0.00139	6.80927	1.01588	0.00023
up	vav3b	3.65036	0	4.84947	1.86804	0
up	HACD3	2.20018	0.00362	4.08981	1.13762	0.00074
up	itgb7	2.26976	0	6.26259	1.18254	0
up	MTMR4	2.21023	0	5.39898	1.1442	0
up	slc39a1	2.29934	1e-05	4.34656	1.20122	0
up	sla2	2.7246	0.00029	2.63992	1.44604	3e-05
up	pde4ba	3.57917	0	8.26985	1.83962	0
up	casz1	2.58099	0	4.1688	1.36793	0
up	dennd5a	2.09752	4e-05	5.20743	1.06868	0
up	ankrd37	2.52792	0	4.75564	1.33795	0
up	tbc1d9	2.30987	0.00122	5.00549	1.20781	0.0002
up	mvp	2.33808	0	5.75801	1.22532	0
up	pik3r6b	2.71107	0	6.21624	1.43886	0
up	cracr2ab	2.33878	0.00297	4.66918	1.22575	0.00059
up	urad	5.76935	0	3.78351	2.52841	0
up	lbp/bpi-1	2.89327	0	8.51526	1.5327	0
up	lbp/bpi-2	2.09708	0	7.1123	1.06838	0
up	LSS	2.33724	0.00129	2.53299	1.22481	0.00021
up	aicda	28.0585	0	2.38795	4.81037	0
up	megf10	2.24668	0.00102	2.99708	1.16779	0.00016
up	MLKL	2.02939	7e-05	9.00211	1.02104	1e-05
up	pdlim2	2.27816	2e-05	4.66913	1.18787	0
up	creld2	3.10604	0	8.25761	1.63508	0
up	plcl1	2.22814	1e-05	4.92334	1.15584	0
up	si:dkeyp-19e1.3	2.03748	1e-05	5.52156	1.02678	0
up	acap1	2.28261	0	7.95916	1.19068	0
up	tpi1b	2.87834	0	8.50778	1.52524	0
up	acsl3a	7.53211	0	4.12525	2.91305	0
up	sulf1	2.43649	0.00015	4.71021	1.28481	2e-05
up	rhoh	2.59538	0	3.5264	1.37594	0
up	rhof	2.79338	0	6.78692	1.48201	0
up	trmt1	2.28827	0.00147	1.93401	1.19425	0.00024
up	PDCD1LG2	18.3556	0	6.42865	4.19815	0
up	plcg2	2.34244	0	9.4139	1.22801	0
up	cdk17	2.37649	0	5.36841	1.24884	0
up	dennd2db	2.41875	0	6.07697	1.27426	0
up	smarcad1a	2.13037	0	6.6611	1.0911	0
up	gpr55a	2.92713	0	4.38582	1.54949	0
up	galnt6	2.34495	0	5.22243	1.22955	0
up	si:ch73-361p23.3	7.96641	0	5.45594	2.99393	0
up	ankrd55	4.12512	0.00015	1.65107	2.04444	2e-05
up	rbbp8l	2.13903	0.00408	1.98086	1.09696	0.00085
up	ankrd44	2.56763	0	7.11906	1.36044	0
up	cd4-2.2	3.97696	2e-05	4.02894	1.99167	0
up	mmp14a	2.11232	6e-05	5.58976	1.07883	1e-05
up	sash3	4.25349	0	6.16582	2.08865	0
up	LEG	5.24354	2e-05	7.83532	2.39054	0
up	arhgef3l	2.01477	3e-05	7.67923	1.01061	0
up	si:dkey-52j6.3	2.5603	0.0003	1.93208	1.35631	4e-05
up	gipc1	2.59356	0.00855	1.22783	1.37494	0.0021
up	me2	2.5543	0	6.38311	1.35293	0
up	psb4	2.26262	0	7.5383	1.178	0
up	ccdc50	2.2537	2e-05	4.24548	1.17229	0
up	SWAP70	3.16462	0	7.02223	1.66203	0
up	rbm38	2.05131	0	6.84212	1.03654	0
up	RIMS1	3.56459	0.00284	0.85813	1.83373	0.00056
up	FGD6	3.01557	0.00022	4.27741	1.59243	2e-05
up	FGD3	2.72405	0	5.72929	1.44575	0
up	prkcha	4.6041	0	8.15576	2.20292	0
up	lyn	2.67801	0	8.37455	1.42116	0
up	ergic1	2.49377	0	5.74928	1.31833	0
up	cxcr3.2	2.98998	0	5.41147	1.58013	0
up	slc38a5a	2.1397	0	5.05569	1.09741	0
up	thrap3a	2.65588	0	5.26249	1.40919	0
up	irf-10	3.0061	0	5.69595	1.58789	0
up	cd79a	2.00003	0.00022	7.48667	1.00002	3e-05
up	cd79b	2.03381	0.00033	6.6776	1.02419	4e-05
up	ltk	6.09928	0	2.81873	2.60864	0
up	si:dkey-118k5.3	2.78004	0.00198	3.78972	1.47511	0.00035
up	zgc:110699	4.49237	0.00389	1.39309	2.16748	0.00081
up	sumo2	2.09333	4e-05	6.4835	1.0658	0
up	TNFAIP3	2.09833	0.00032	4.63227	1.06924	4e-05
up	fut7	2.71527	3e-05	3.14925	1.4411	0
up	aff3	2.99841	0	7.43337	1.5842	0
up	GRIP2	3.51441	0	5.99644	1.81328	0
up	midn	3.08751	1e-05	6.46976	1.62644	0
up	ARHGEF3	3.50078	0	4.8264	1.80768	0
up	tent5c	16.2978	0	3.63264	4.0266	0
up	znf219	2.31894	0.00606	1.33888	1.21346	0.00139
up	pag1	2.28204	0	7.43953	1.19032	0
up	grm8a	2.89688	0.00261	3.38208	1.5345	0.0005
up	esrrga	3.05831	0.00143	2.69051	1.61274	0.00024
up	leg	6.26711	0	7.11325	2.6478	0
up	hivep2a	2.10097	0	6.37487	1.07106	0
up	cpt1cb	2.1188	0.00014	4.96788	1.08325	1e-05
up	TNFRSF6B	140.817	0	5.15258	7.13768	0
up	prcp	2.13775	4e-05	7.72125	1.09609	0
up	UBQLN1	2.28106	0.00869	1.78056	1.18971	0.00214
up	lck	2.42675	0	6.64246	1.27902	0
up	upp1	2.19543	0	6.03107	1.1345	0
up	cmklr1	3.17831	0	4.05729	1.66826	0
up	nab1a	2.11055	0.0028	3.91941	1.07762	0.00054
up	txlnbb	7.57165	0.00058	2.97468	2.92061	8e-05
up	satb1a	4.84275	0	3.73901	2.27583	0
up	cxcr5	5.26546	0	2.89581	2.39656	0
up	ddhd1a	2.26319	0.00066	3.91951	1.17836	9e-05
up	zgc:153733	2.93518	0	3.08013	1.55345	0
up	adrb3b	4.76803	0	2.10312	2.25339	0
up	cxcf1a	4.53989	0	3.58605	2.18266	0
up	dnajc3a	4.61917	0	6.75425	2.20763	0
up	sla1a	2.50452	1e-05	7.58378	1.32454	0
up	pik3r5	2.79432	1e-05	6.74446	1.4825	0
up	st6gal2a	2.14915	0	6.45225	1.10377	0
up	m17	4.56421	0.00013	1.61451	2.19037	1e-05
up	tnfrsf9a	6.58363	0	5.55023	2.71888	0
up	NALF1	2.17435	0.00779	1.93356	1.12058	0.00187
up	rnaset2l	2.61025	0	7.73646	1.38419	0
up	tgm2l	3.00398	1e-05	2.28033	1.58688	0
up	pdzph1	4.09996	0.00015	0.92184	2.03561	2e-05
up	gulp1a	7.2378	0	5.8585	2.85555	0
up	ppp1r9ba	2.20585	0	6.2986	1.14134	0
up	RYR2	8.85276	3e-05	4.73265	3.14613	0
up	APOC-Ib	5.10442	0.00056	2.22119	2.35175	7e-05
up	vatf	2.39146	0	6.13733	1.25789	0
up	zfp313	2.00033	0	5.38539	1.00024	0
up	tlr1	2.54555	0	3.31185	1.34798	0
up	bcl10	2.67928	0	3.3217	1.42184	0
up	chd4a	2.03979	0	8.44661	1.02842	0
up	vat1	3.39269	0	6.13888	1.76243	0
up	TNS4	3.05139	0.00325	4.36992	1.60946	0.00065
up	ighv6-1	15.7519	0	4.36786	3.97746	0
up	aldh3b1	3.28708	1e-05	3.54457	1.71681	0
up	vig-2	26.5493	0	7.89813	4.7306	0
up	lsp1b	2.38962	0	8.08318	1.25678	0
up	herpud1	2.2559	1e-05	6.97677	1.17371	0
up	IRF10a	2.4564	2e-05	3.26167	1.29654	0
up	ADRM1	2.18407	1e-05	7.62511	1.12702	0
up	cytip	2.99904	0	6.4768	1.5845	0
up	tln1	2.02139	1e-05	9.58536	1.01534	0
up	cx30.3	5.69292	0	5.10894	2.50917	0
up	parvg	2.11901	0	6.77186	1.08339	0
up	ccl19b	7.51189	0	7.47551	2.90918	0
up	slco4a1	2.78365	0	4.95078	1.47698	0
up	prf1.3	10.2737	0	6.85925	3.36088	0
up	mpeg1.3	2.47525	1e-05	8.80608	1.30757	0
up	hic1	3.81654	0	5.72913	1.93227	0
up	inpp5kb	3.68509	0.00021	1.1246	1.8817	2e-05
up	gabrr3a	19.6589	0	1.97336	4.29711	0
up	tnfrsf1a	2.04365	0.00018	7.66096	1.03115	2e-05
up	pik3cg	2.78519	0	6.60177	1.47778	0
up	srrm4	2.5742	9e-05	2.94026	1.36413	1e-05
up	gnai2a	2.00838	0	8.33319	1.00603	0
up	S100P	11.1061	7e-05	2.36045	3.47328	1e-05
up	ikzf2	2.51119	0	5.84106	1.32837	0
up	dgkaa	5.61454	0	4.90461	2.48917	0
up	MAST4	2.02535	0	5.8965	1.01817	0
up	slc35b1	2.11428	0.00259	4.17982	1.08016	0.0005
up	inppl1b	5.21715	0	5.62939	2.38326	0
up	TMX1	2.37618	0	6.2616	1.24864	0
up	ppib	2.51325	0	9.45157	1.32956	0
up	relb	2.20343	0	6.29594	1.13975	0
up	marcksl1b	4.78092	0	7.32618	2.25729	0
up	stim2b	2.24165	2e-05	4.79185	1.16456	0
up	pdlim5a	3.04226	0.00286	4.81784	1.60514	0.00056
up	TSPAN8	18.5175	0	5.53648	4.21082	0
up	si:cabz01074946.1	4.15324	0	6.30218	2.05424	0
up	RASSF5	2.17819	2e-05	5.49476	1.12313	0
up	armc2	2.05647	0.00088	3.90492	1.04017	0.00013
up	ltc4s	4.74986	0	3.36798	2.24788	0
up	nmt1a	2.15307	0	6.66114	1.1064	0
up	mboat2b	3.23801	0	6.35273	1.69511	0
up	si:ch211-244b2.4	3.40493	0	5.25129	1.76762	0
up	ptges3a	2.41577	0.00022	6.28341	1.27248	3e-05
up	fmnl1a	2.14596	2e-05	8.25161	1.10163	0
up	pcyt1ab	3.51727	0.0001	4.53954	1.81446	1e-05
up	calr3a	2.95652	0	8.63824	1.5639	0
up	calr3b	2.0784	3e-05	9.53025	1.05547	0
up	ttc39b	2.49339	1e-05	5.0532	1.31811	0
up	pycard	2.08346	0	7.89384	1.05898	0
up	syngap1b	3.37524	0	2.41725	1.75499	0
up	vwa11	3.06997	0.00442	1.14301	1.61823	0.00094
up	lcp1	2.87533	0	11.5418	1.52373	0
up	sh3kbp1	2.96868	0	8.5214	1.56982	0
up	abhd14a	17.2877	0	8.79632	4.11167	0
up	sh2d1aa	3.37683	0	4.91047	1.75567	0
up	sh2d1ab	2.67269	0	5.70955	1.41829	0
up	atp8b5a	2.29776	1e-05	6.97504	1.20023	0
up	rhbdf1a	2.43899	1e-05	4.3488	1.28628	0
up	dusp22b	2.3106	1e-05	5.59134	1.20827	0
up	abhd15a	2.46603	0.00692	1.77017	1.30219	0.00163
up	atl3	2.00331	0	9.81299	1.00239	0
up	rbtstat3	2.27148	0	5.75838	1.18363	0
up	GPR18	2.90523	0	5.89821	1.53865	0
up	mcl1b	2.12198	0	9.39169	1.08541	0
up	srgap3	2.02695	0.00249	3.09904	1.01931	0.00047
up	mef2cb	2.06001	1e-05	7.80383	1.04265	0
up	atf3	5.28223	5e-05	4.16333	2.40115	0
up	bin1b	5.23259	0	4.11722	2.38753	0
up	CYBC1	2.09131	0	5.80593	1.06441	0
up	def6b	2.8275	0	5.93788	1.49953	0
up	ppm1j	4.8217	0	5.1135	2.26954	0
up	pstpip1a	2.39719	0	7.32139	1.26135	0
up	tpcn2	2.81105	0	6.36301	1.49111	0
up	il8r	2.6829	1e-05	2.8089	1.42379	0
up	churc1	2.03642	0	5.32464	1.02604	0
up	capn12	3.77161	0.00156	0.77966	1.91518	0.00026
up	dock11	2.11361	7e-05	8.09655	1.07971	1e-05
up	iip	2.42652	0.0001	7.22504	1.27889	1e-05
up	rergla	5.64984	6e-05	1.63524	2.49821	1e-05
up	znf598	2.29005	7e-05	4.65617	1.19538	1e-05
up	epn3b	2.79266	0.00443	2.09659	1.48164	0.00094
up	si:rp71-1c10.10	8.28203	0	2.4792	3.04998	0
up	CAPZA2	2.07491	0	9.58281	1.05305	0
up	CAPZA1	2.01532	0	8.17232	1.01101	0
up	frih	2.16514	7e-05	13.3367	1.11446	1e-05
up	slc9a7	3.16574	0.00155	3.298	1.66254	0.00026
up	fosl1a	3.48559	4e-05	2.65278	1.8014	0
up	il10	414.701	0	4.34463	8.69593	0
up	PROX1	2.01988	0.00324	2.91252	1.01427	0.00065
up	dscama	3.19073	3e-05	3.03105	1.67389	0
up	il21	25.6087	0	1.02732	4.67856	0
up	si:ch73-261i21.5	6.88002	0.00011	0.78829	2.78241	1e-05
up	VAT1	2.37889	0.00433	3.84028	1.25029	0.00092
up	fermt3a	2.02079	5e-05	7.20955	1.01492	0
up	pdia6	5.16113	0	7.47127	2.36769	0
up	pdia7	4.31275	0.00207	3.40131	2.10861	0.00038
up	pdia4	3.2125	0	8.49047	1.6837	0
up	si:dkey-148a17.6	7.20823	0	3.76966	2.84965	0
up	si:dkey-148a17.5	6.26661	0	3.13808	2.64769	0
up	hgfb	3.1043	0	2.33822	1.63427	0
up	hgfa	3.8961	0.0026	0.85639	1.96203	0.0005
up	slco2a1	8.76886	0	5.18752	3.13239	0
up	bhlhe40	2.58325	5e-05	7.64205	1.36919	0
up	PLEKHF1	26.5998	0	5.18712	4.73334	0
up	myl12.1	2.0342	0	9.05091	1.02446	0
up	gpr25	6.0118	6e-05	0.93189	2.5878	1e-05
up	pfkfb3	9.80788	0	8.01504	3.29394	0
up	itpka	2.02882	0	4.48197	1.02064	0
up	SNRPF	2.12691	0	4.64345	1.08876	0
up	ptgis	3.25048	0.00015	1.75345	1.70065	2e-05
up	PLXNC1	3.83708	0	7.87133	1.94001	0
up	mcoln2	4.52288	0	4.41869	2.17724	0
up	ano8a	3.09922	0	3.69046	1.63191	0
up	NUCB2	2.42075	6e-05	4.89012	1.27545	1e-05
up	uchl3	2.16653	0	5.73913	1.11538	0
up	runx3	2.53617	0	7.36438	1.34265	0
up	plpp5	2.16509	0	4.28416	1.11443	0
up	ptges	2.06478	0.0048	4.71308	1.04599	0.00104
up	si:ch211-132g1.7	2.61393	1e-05	4.49354	1.38622	0
up	grap2a	2.09744	0	6.79958	1.06863	0
up	grap2b	2.54656	0	6.3828	1.34855	0
up	TPRG1	2.57668	0.00357	3.52926	1.36551	0.00073
up	ccdc85b	2.05377	0.00197	2.81819	1.03827	0.00035
up	snrpd3l	2.24669	0	5.7836	1.1678	0
up	prdm1b	6.23854	0	5.00271	2.64121	0
up	ACKR4	646.133	0	3.5107	9.33569	0
up	si:ch211-79k12.1	5.1275	0	6.97308	2.35825	0
up	nfkbie	2.0757	1e-05	7.34337	1.0536	0
up	hn1	2.04685	0.00024	4.49742	1.03341	3e-05
up	hspa4b	3.69942	0	4.91526	1.8873	0
up	entpd2a.2	3.72232	3e-05	3.05603	1.8962	0
up	fgf10a	5.05975	0.00027	1.51204	2.33907	3e-05
up	nrn1la	2.62123	0.00958	0.5594	1.39024	0.00242
up	c5ar	2.35243	0.00307	5.90161	1.23415	0.00061
up	steap4	2.94285	3e-05	5.57935	1.55721	0
up	hk2	3.86978	0	6.23218	1.95225	0
up	PHTF2	2.09653	2e-05	4.73698	1.06801	0
up	C8orf34	3.98949	0	7.74883	1.99621	0
up	adap2	3.17694	0	3.14308	1.66764	0
up	kcnh5b	4.93893	0.00111	0.71427	2.3042	0.00017
up	psmb12	4.67449	0	5.96932	2.22481	0
up	hspa13	2.03978	2e-05	5.02764	1.02841	0
up	slc46a2	14.7846	0	2.83704	3.88603	0
up	rcn3	2.55709	0	7.18048	1.3545	0
up	ap1m3	2.80852	0	4.5469	1.48981	0
up	nfkb2	2.37269	1e-05	8.34729	1.24652	0
up	kcnh4a	2.20237	0.00177	3.43269	1.13906	0.00031
up	iip2	7.21617	0	3.68885	2.85123	0
up	hck	3.79134	0	9.54888	1.92271	0
up	sel1l	2.00902	2e-05	5.70835	1.00649	0
up	sftpba	3.90241	0	9.06565	1.96437	0
up	arsj	2.50642	0.00949	1.44982	1.32563	0.00239
up	stk17b	2.75969	0	6.47813	1.46451	0
up	il21r.1	13.0727	0	5.97244	3.70849	0
up	acot7	3.15252	0	6.65403	1.6565	0
up	junbb	3.02415	3e-05	6.78015	1.59653	0
up	lrp8	3.85281	0	4.8956	1.94591	0
up	CD247	2.36132	1e-05	5.23429	1.23959	0
up	TTC39C	2.04683	0	4.70103	1.03339	0
up	H2AZ1	2.10384	0	8.46568	1.07303	0
up	FSD2	2.48428	0.00201	2.35639	1.31283	0.00036
up	FYN	3.30107	0	6.13761	1.72293	0
up	wt1b	2.6182	0.00176	3.20179	1.38857	0.00031
up	TAGAP	2.40974	0.00021	6.07802	1.26888	2e-05
up	sec24d	2.19775	0	7.66982	1.13602	0
up	cd4-1	4.86565	0	6.85678	2.28263	0
up	zgc:113223	11.0803	0	2.44624	3.46992	0
up	aipl2	71.3598	0	0.52759	6.15704	0
up	aipl1	2.77637	0.00077	2.52053	1.4732	0.00011
up	cd40l	4.17068	0	3.23137	2.06028	0
up	ttyh2l	2.84532	2e-05	3.98777	1.50859	0
up	arg2	5.89574	0	5.0465	2.55967	0
up	mpp4a	3.13358	8e-05	1.66628	1.64781	1e-05
up	igfbp6	3.17568	8e-05	4.09004	1.66706	1e-05
up	sting1	4.67467	0	2.90858	2.22487	0
up	papss1	2.29265	2e-05	5.01335	1.19702	0
up	arf4	3.01456	0	6.91506	1.59195	0
up	lcp2a	2.20148	4e-05	8.89145	1.13847	0
up	acod1	57.3308	0	1.60204	5.84124	0
up	rars1	3.25879	0	4.68592	1.70434	0
up	hes6	3.35929	0.00184	1.77896	1.74815	0.00032
up	RGS13	2.48206	0.00098	6.37616	1.31154	0.00015
up	eml3	2.4147	0	7.32697	1.27184	0
up	cgas	3.12364	0.00017	2.86595	1.64323	2e-05
up	gsna	2.51745	1e-05	6.88391	1.33196	0
up	themis	2.29256	1e-05	5.15164	1.19696	0
up	PDE4B	2.10768	0.00042	5.48047	1.07565	5e-05
up	bub3	3.0763	0.00161	1.45038	1.6212	0.00027
up	smcr8b	2.56584	0.00183	1.48297	1.35943	0.00032
up	cnpy2	2.38473	0	4.97916	1.25383	0
up	nell2a	4.17997	0	3.89356	2.06349	0
up	egr2b	5.22113	1e-05	2.14115	2.38436	0
up	eomesb	3.07668	0.00067	1.78808	1.62138	9e-05
up	eomesa	2.06592	0.00197	3.35641	1.04678	0.00035
up	gda	4.565	0	7.53376	2.19062	0
up	il2rb2	2.59112	0	4.69945	1.37358	0
up	TOMM7	2.13006	0.00108	4.19338	1.09089	0.00017
up	qpct	6.06803	0	7.11659	2.60123	0
up	B3GNT3	7.32602	0	0.86724	2.87303	0
up	MDFIC	2.56901	1e-05	4.05432	1.36121	0
up	glut1a	2.45017	9e-05	4.78484	1.29288	1e-05
up	spi1b	2.22834	0	7.26231	1.15597	0
up	DDIT4L	2.5106	0.00152	2.46903	1.32803	0.00025
up	ankrd33ba	2.93437	0	4.15764	1.55305	0
up	SLC46A2	4.39682	0	5.19429	2.13646	0
up	ksr1b	2.19071	0	5.79459	1.1314	0
up	rapgefl1	3.54779	0	3.9369	1.82692	0
up	bcl3	3.4869	0	6.0068	1.80194	0
up	mcm3	2.06922	0	7.68935	1.04909	0
up	si:ch211-183d21.1	5.46547	0	3.45392	2.45035	0
up	vgll2b	5.35537	0	2.76467	2.42099	0
up	camta1b	2.0726	0.00928	2.36606	1.05144	0.00233
up	nfatc2a	3.14747	0	6.11344	1.65419	0
up	lag-3	56.5218	0	4.38418	5.82073	0
up	pstpip2	2.99181	0	7.49964	1.58102	0
up	st8sia4	2.11782	1e-05	4.27397	1.08258	0
up	si:busm1-57f23.1	5.55149	0	5.53676	2.47287	0
up	grm3	3.05835	0.00064	1.64397	1.61275	9e-05
up	grin1a	16.95	0	3.21651	4.08321	0
up	ptprea	2.1296	0.0003	4.88481	1.09058	4e-05
up	slc7a11	5.67565	0	4.60299	2.50479	0
up	pld3	2.44353	1e-05	7.42225	1.28896	0
up	tpst2	2.33876	0	5.19799	1.22575	0
up	VCL	2.00013	0.00064	4.46434	1.0001	9e-05
up	cd276	3.13341	0	5.61632	1.64773	0
up	CCND2	3.53535	0	4.50481	1.82185	0
up	nucb2a	2.26017	0	6.60703	1.17643	0
up	zgc:64051	3.50693	0	5.81541	1.81021	0
up	rac2	2.80457	0	7.24947	1.48778	0
up	smpd3	6.84301	0	3.07056	2.77463	0
up	calm1b	2.00728	2e-05	8.17545	1.00524	0
up	apoe	2.66586	4e-05	4.68417	1.4146	0
up	zgc:153184	3.12069	0	5.74392	1.64187	0
up	fosl2	3.06686	2e-05	6.24518	1.61676	0
up	glipr2	2.06076	0.0008	5.58284	1.04317	0.00012
up	ponzr1	2.80458	0	7.13756	1.48779	0
up	OXER1	2.44651	0.00082	5.24194	1.29073	0.00012
up	DHX57	3.39512	0	4.14115	1.76346	0
up	xbp1	2.86463	0	7.32452	1.51835	0
up	rab6ba	2.5148	7e-05	4.02494	1.33045	1e-05
up	im:7142702	2.35527	0.00102	3.63376	1.23589	0.00016
up	MDGA2	2.32177	0	4.57542	1.21522	0
up	s100w	2.03126	0.00023	4.35206	1.02237	3e-05
up	msna	2.85485	0	10.7822	1.51342	0
up	gata3	2.20676	0	4.75155	1.14193	0
up	MOXD1	10.2776	0	2.35956	3.36144	0
up	hif1a	2.95351	0	8.13211	1.56243	0
up	cotl1	3.14453	0	8.54123	1.65284	0
up	meltf	9.24122	0	2.54988	3.20808	0
up	SOCS3	4.11474	0	6.02038	2.0408	0
up	HPGDS	9.67662	0	2.88497	3.2745	0
up	nek6	2.19755	1e-05	5.81469	1.1359	0
up	pkma	2.03793	1e-05	9.59265	1.0271	0
up	timp2a	2.36824	0.0001	7.96473	1.24382	1e-05
up	ACTL6A	2.02417	3e-05	5.37448	1.01733	0
up	timp2b	2.35772	0.00023	7.08167	1.23739	3e-05
up	gapdhs	2.80745	0	10.1662	1.48926	0
up	tapbp.1	3.66519	0	7.61916	1.87389	0
up	duox2	5.66979	1e-05	1.04756	2.5033	0
up	cisd2	2.20072	1e-05	5.26883	1.13797	0
up	cngb1b	2.65573	0.00331	2.1632	1.40911	0.00067
up	trib3	2.61882	0.00149	2.86368	1.38892	0.00025
up	sqlea	2.22986	0.00113	2.08336	1.15696	0.00018
up	ctsba	2.20804	6e-05	9.51516	1.14277	1e-05
up	cd209	6.10258	0	6.5639	2.60942	0
up	camk1ga	6.10691	0.00926	0.96127	2.61044	0.00233
up	atp2a3	2.06445	0	7.44931	1.04575	0
up	cd209a	2.40253	0.00036	4.29277	1.26455	5e-05
up	zgc:101810	2.32025	0.00273	3.35474	1.21428	0.00053
up	baxa	2.02642	0.00073	2.90589	1.01893	0.00011
up	il-1ra	2.29419	0.00779	3.72806	1.19798	0.00187
up	scin	2.15259	0	6.56244	1.10608	0
up	myd88	2.00477	0.00057	5.71925	1.00344	8e-05
up	NR6A1	2.08823	0.00479	2.83965	1.06228	0.00103
up	erp44	2.1804	0	6.74236	1.12459	0
up	dpp6b	2.22994	0.00679	3.10773	1.15701	0.00159
up	p4ha1b	2.72269	0.00712	4.82176	1.44503	0.00168
up	batf	9.54844	0	4.25569	3.25527	0
up	TMED7	2.07225	0	5.34478	1.0512	0
up	si:ch73-109i22.2	2.19141	3e-05	8.05796	1.13186	0
up	c1qa	2.93093	0	9.10271	1.55136	0
up	manf	5.80456	0	7.2624	2.53719	0
up	hspb1	3.33709	0.00348	3.62162	1.73859	0.00071
up	rgs5a	2.57172	3e-05	6.62264	1.36273	0
up	rgs5b	3.92431	0.00269	4.08826	1.97244	0.00052
up	cyth4a	6.32037	0	6.68754	2.66001	0
up	cyth4b	2.33172	4e-05	4.96796	1.2214	0
up	cldn15la	3.92366	0.00072	3.32806	1.9722	0.0001
up	balm	2.18061	1e-05	5.18011	1.12473	0
up	kcnip2	2.58793	1e-05	3.34887	1.3718	0
up	rgs7a	4.02287	1e-05	3.00816	2.00823	0
up	ppp3ca	5.45422	0	3.62275	2.44737	0
up	si:ch211-152f22.4	2.19064	0.00864	0.87037	1.13135	0.00213
up	apbb1ip	2.10792	0	8.21031	1.07582	0
up	ABLIM2	2.40045	0.00343	1.38617	1.26331	0.00069
up	IL21B	3.77164	0.00026	0.77076	1.91519	3e-05
up	si:ch211-153b23.3	134.674	0	1.31058	7.07332	0
up	si:ch211-153b23.5	5.4389	0	7.22446	2.44332	0
up	rpz5	3.63467	0	4.84708	1.86182	0
up	mafa	2.42402	1e-05	6.61407	1.2774	0
up	acsbg2	2.59862	0	6.86164	1.37775	0
up	plxdc2	2.82427	0	6.2004	1.49788	0
up	s100a10a	3.06339	0	8.16593	1.61513	0
up	tgfbi	2.59815	4e-05	7.68812	1.37748	0
up	aatka	11.3368	0	5.43748	3.50295	0
up	ldlrb	2.39567	0.00012	3.47929	1.26043	1e-05
up	CKB	4.09985	0	8.97697	2.03557	0
up	arrdc1a	18.3908	0	3.5304	4.20091	0
up	GAS7	3.86169	0	5.54736	1.94923	0
up	zgc:172139	2.20212	2e-05	3.031	1.1389	0
up	grapa	2.44992	5e-05	5.93196	1.29273	0
up	agfg1a	2.20848	0	6.20281	1.14305	0
up	slc2a1b	13.8804	0	5.34474	3.79498	0
up	rb11a	2.67596	0	3.3907	1.42006	0
up	tert	2.01203	0	4.86699	1.00866	0
up	slc2a3b	2.83262	0.00314	7.03221	1.50214	0.00063
up	tnfsf13b	2.82563	0	6.67753	1.49857	0
up	gadd45ga	2.33705	0.00244	6.13824	1.22469	0.00046
up	gabra6b	4.94959	0	2.64105	2.30731	0
up	hephl1b	3.28157	0	6.42648	1.71439	0
up	PSMB10	3.46161	0	6.74842	1.79144	0
up	CBL	2.1482	0.00015	5.62701	1.10313	2e-05
up	pfkpa	2.99911	0	7.14932	1.58454	0
up	ccr12a	3.86821	0	5.54135	1.95167	0
up	rab3b	4.62422	0	3.18728	2.20921	0
up	mdga1	2.04631	0.0036	4.0656	1.03303	0.00074
up	arhgap45b	2.0788	0.0003	8.92169	1.05575	4e-05
up	raver2	2.02738	0	5.50579	1.01962	0
up	socs3	9.79	0	7.25776	3.29131	0
up	socs1	8.59535	2e-05	2.50666	3.10356	0
up	tbkbp1	4.01491	0	2.55996	2.00537	0
up	hyal4	2.21869	0.00273	1.82616	1.14971	0.00053
up	loxl2b	2.10561	0.00921	3.32805	1.07424	0.00231
up	stat3	2.87089	0	6.25141	1.5215	0
up	SH3BGRL	2.9135	0	7.01755	1.54275	0
up	si:ch73-335l21.4	7.75435	0	2.61538	2.95501	0
up	si:dkey-34d22.1	2.51949	0.00837	3.03478	1.33313	0.00204
up	dachd	2.03069	0.00835	4.96576	1.02197	0.00203
up	sh3bp2	2.40912	0	7.14457	1.26851	0
up	scinlb	2.59769	0	10.3249	1.37723	0
up	erap1b	2.14754	0	7.78359	1.10268	0
up	ptp4a3b	2.04743	0.00018	3.93806	1.03381	2e-05
up	pla2g4aa	2.53808	0.00034	3.83469	1.34374	4e-05
up	flt3	5.96459	0	6.99994	2.57642	0
up	pip4k2aa	2.041	0	6.637	1.02927	0
up	ezrb	2.28266	0	6.45687	1.19072	0
up	ccl4	10.1541	0	5.59822	3.34399	0
up	abi3a	4.41223	0	7.40471	2.14151	0
up	ephx2	4.48044	0	8.21802	2.16364	0
up	tnr	3.14867	0	4.5047	1.65474	0
up	sh2d3ca	3.03588	0	6.75535	1.60212	0
up	ncf4	2.72052	0	5.07393	1.44388	0
up	pim2	3.13128	0	7.38531	1.64675	0
up	pim1	2.99331	1e-05	7.95638	1.58174	0
up	si:dkey-10c21.1	2.0855	0.00011	4.15619	1.06039	1e-05
up	glra1	3.92987	2e-05	3.59333	1.97448	0
up	coro1a	2.61259	0	8.75627	1.38548	0
up	clic1	5.58926	0	4.43298	2.48266	0
up	EGLN3	16.137	0	5.22902	4.0123	0
up	tmem63c	3.81778	0	5.01055	1.93274	0
up	KCND3	2.83665	0.00568	2.32775	1.50419	0.00127
up	chi	2.34529	0.00025	9.22402	1.22977	3e-05
up	nedd9	2.55966	0	6.23934	1.35595	0
up	STRN	2.02755	0	6.30479	1.01974	0
up	ubash3ba	2.06385	2e-05	5.7609	1.04534	0
up	ubash3bb	3.88781	2e-05	2.99251	1.95896	0
up	xcr1a.1	3.06514	0.00066	2.7014	1.61595	9e-05
up	pid1	2.19786	5e-05	3.57546	1.1361	0
up	tes	2.12554	0	7.03133	1.08783	0
up	atp2b4	2.01217	1e-05	6.22799	1.00875	0
up	cdc42se1	3.96744	0.00341	0.69911	1.98821	0.00069
up	rab8a	2.03894	1e-05	5.12466	1.02782	0
up	aqp1a.2	10.4671	0	5.94149	3.38779	0

## Sheet: RT-downregulated
Tags	Feature	FC	FDR	logCPM	logFC	PValue
down	zgc:163057	-2.7819	0.00571	6.72896	-1.47607	0.00128
down	xirp1	-3.45831	0.00067	6.11457	-1.79007	0.0001
down	bcat1	-10.2659	0	11.0508	-3.35979	0
down	tmem98	-3.43566	1e-05	4.89098	-1.78059	0
down	gcdhb	-2.29069	0.00194	6.26142	-1.19578	0.00035
down	gcdha	-2.55437	0.00016	2.93874	-1.35297	2e-05
down	cat	-2.42066	0	6.4015	-1.2754	0
down	ido1	-9.57631	0	4.26166	-3.25947	0
down	sgk2a	-3.03764	0.0007	8.54582	-1.60295	0.0001
down	tmem82	-2.187	0.00511	3.84156	-1.12896	0.00112
down	adhfe1	-3.43951	0.00018	5.13002	-1.7822	2e-05
down	gbrl2	-2.19649	0	5.77701	-1.1352	0
down	KLF11	-3.231	0	6.31415	-1.69198	0
down	cpt1b	-2.14495	0.00013	6.37642	-1.10095	1e-05
down	cacng6a	-2.75281	0.00362	1.35758	-1.4609	0.00074
down	ca4	-3.69139	2e-05	7.39674	-1.88417	0
down	efemp2a	-2.26635	0.00021	8.8078	-1.18037	2e-05
down	scn4bb	-3.72968	0.0001	2.83652	-1.89905	1e-05
down	arhgap32b	-2.60838	0.00224	9.73277	-1.38315	0.00041
down	tmem72	-3.79863	0.00031	3.36075	-1.92548	4e-05
down	pak6a	-2.17085	0.00348	2.4926	-1.11826	0.00071
down	pcsk5a	-3.42323	0.00461	1.63851	-1.77536	0.00099
down	COX7A2	-4.50534	0	3.60453	-2.17164	0
down	cables1	-3.12863	0	6.32132	-1.64553	0
down	SCG5	-4.13124	0.00673	1.13327	-2.04658	0.00157
down	SELENOP	-4.1735	0	10.8231	-2.06126	0
down	phyh	-2.9057	0.00042	6.35864	-1.53889	5e-05
down	gpr37b	-3.24518	0.00013	2.13334	-1.6983	1e-05
down	GALNT11	-2.36837	0.00031	3.5094	-1.24389	4e-05
down	tmem44	-6.43913	0.00128	0.9281	-2.68687	0.00021
down	rab3db	-3.95151	0	4.5523	-1.9824	0
down	ndufv2	-2.73174	0.00042	10.356	-1.44982	5e-05
down	ETNPPL	-3.02701	8e-05	8.85108	-1.59789	1e-05
down	minpp1a	-2.82032	4e-05	4.85194	-1.49586	0
down	cyp3a27	-3.29348	0.00067	6.84223	-1.71961	9e-05
down	slc8a2a	-4.0598	0.00172	6.47982	-2.02141	0.0003
down	ccdc135	-3.17719	0.00019	4.44849	-1.66775	2e-05
down	zgc:175088	-3.20339	0	5.46826	-1.6796	0
down	nipsnap1	-3.09941	0.00429	4.80444	-1.63199	0.0009
down	sptlc3	-2.26524	0.00275	4.85253	-1.17966	0.00053
down	slc41a1	-2.63487	0.00499	7.27463	-1.39773	0.00109
down	FOLR3	-4.99093	0.00069	5.17422	-2.31931	0.0001
down	pcdh2ac	-2.20915	4e-05	4.46347	-1.14349	0
down	slc2a11l	-2.88204	0.00014	5.93798	-1.52709	2e-05
down	rogdi	-2.49223	2e-05	3.38159	-1.31744	0
down	slc2a11a	-3.90773	8e-05	6.84588	-1.96633	1e-05
down	gatd3a	-2.6021	0	4.2746	-1.37968	0
down	mgat4c	-3.81883	0.00339	5.07759	-1.93313	0.00068
down	serpinf2	-3.01026	0.00163	3.12051	-1.58989	0.00028
down	bspry	-2.54922	0.00242	4.8074	-1.35005	0.00045
down	ppp1r13l	-2.38163	0.00038	4.14723	-1.25195	5e-05
down	ambp	-16.9168	0	5.73813	-4.08038	0
down	tbx3a	-2.33257	0.00137	3.54406	-1.22192	0.00022
down	serpini1	-3.76656	0.00011	2.36891	-1.91325	1e-05
down	itga3b	-2.62095	0.00121	4.26661	-1.39009	0.00019
down	tbx2a	-2.58821	2e-05	4.27639	-1.37195	0
down	crabp2a	-2.61792	0.00082	3.63173	-1.38842	0.00012
down	pxdc1a	-6.37912	3e-05	5.46443	-2.67336	0
down	si:ch211-145o7.3	-2.60716	0.00489	7.01546	-1.38248	0.00106
down	susd1	-3.39849	0.00329	7.79279	-1.76489	0.00066
down	dhdhl	-3.69725	0.00294	10.6237	-1.88645	0.00058
down	csf1	-7.78648	0	5.92655	-2.96097	0
down	qki2	-2.26807	0	3.87324	-1.18146	0
down	nkd2a	-2.01123	0.00012	3.44797	-1.00807	1e-05
down	abhd11	-2.35794	7e-05	6.80868	-1.23753	1e-05
down	phex	-2.51748	0.00836	3.75062	-1.33198	0.00204
down	rdh8a	-3.77396	4e-05	3.79945	-1.91608	0
down	cox4i2	-4.29398	0	8.54472	-2.10232	0
down	fbxl2	-2.03661	0	4.02192	-1.02617	0
down	cyp2k5	-2.8279	0.00575	8.83232	-1.49973	0.00129
down	fbxo8	-2.16615	0.00227	5.27701	-1.11513	0.00042
down	zgc:114041	-2.58969	0.00626	1.62465	-1.37278	0.00144
down	scp2a	-2.27318	0.00014	7.80662	-1.18471	1e-05
down	col28a1b	-22.7299	0	2.94728	-4.50652	0
down	adcy6a	-2.40773	0.00195	5.48545	-1.26767	0.00035
down	uroc1	-2.7572	0.00144	9.07275	-1.4632	0.00024
down	frem2b	-2.52495	0.00385	5.2494	-1.33625	0.00079
down	PACSIN1	-3.78365	0	3.93763	-1.91978	0
down	SUPT6H	-2.24033	0.00409	7.26361	-1.16371	0.00085
down	alpl	-3.21527	1e-05	6.85707	-1.68494	0
down	postnb	-2.96201	0.00171	6.46417	-1.56658	0.0003
down	irx1a	-2.74389	0.0025	4.8865	-1.45622	0.00047
down	irx2a	-4.06514	0.00058	2.64283	-2.0233	8e-05
down	CREG1	-3.42793	0.00064	2.31122	-1.77734	9e-05
down	spon1b	-2.40043	0.00062	5.24539	-1.26329	8e-05
down	c8g	-4.38322	0.00043	6.59562	-2.13199	6e-05
down	allc	-3.10948	0.00077	3.3528	-1.63667	0.00011
down	cox5b2	-3.00087	0.00047	7.75871	-1.58538	6e-05
down	cyp2x9	-2.83687	0.00529	1.85775	-1.5043	0.00117
down	PTPRG	-2.2751	0.0025	5.49338	-1.18593	0.00047
down	apoob	-7.77748	4e-05	1.05887	-2.9593	0
down	ripor3	-3.00178	0.00046	6.5951	-1.58582	6e-05
down	LRRN3	-8.38759	0	0.90576	-3.06826	0
down	ST8SIA5	-7.89666	2e-05	2.26403	-2.98124	0
down	sfxn1	-2.03429	0.00478	5.9883	-1.02452	0.00103
down	oplah	-2.62905	0.00098	6.17306	-1.39454	0.00015
down	tspan13a	-2.42663	0.00255	4.29305	-1.27895	0.00049
down	asb2a.1	-3.29987	0.00924	1.01143	-1.72241	0.00232
down	lmf2a	-4.49276	0	8.00852	-2.1676	0
down	prkag3a	-2.08565	0.00599	2.70192	-1.0605	0.00136
down	thnsl2	-2.37406	0.0002	3.89126	-1.24735	2e-05
down	amt	-2.37077	7e-05	6.2906	-1.24535	1e-05
down	amn	-6.06827	1e-05	3.11259	-2.60129	0
down	arhgap18	-2.32416	1e-05	7.08372	-1.21671	0
down	GOT1	-2.24877	0.00074	5.85378	-1.16913	0.00011
down	aadacl4	-15.4109	0	3.32704	-3.94588	0
down	nrg1	-2.15018	0.00442	4.18903	-1.10445	0.00094
down	kcnn1a	-2.17265	0.0002	3.96871	-1.11946	2e-05
down	tbx16l	-2.69303	0.00017	5.23498	-1.42923	2e-05
down	ak8	-2.15648	0.00156	3.94851	-1.10868	0.00026
down	ak4	-2.96665	9e-05	6.06475	-1.56884	1e-05
down	abcd3a	-2.22925	4e-05	7.03795	-1.15656	0
down	si:ch73-196l6.5	-7.00844	0	6.8186	-2.80909	0
down	rhd	-4.44964	0.00363	6.38606	-2.15369	0.00075
down	TMCO3	-6.32462	0.0006	5.42097	-2.66098	8e-05
down	PLXDC1	-2.67041	0	3.63594	-1.41706	0
down	rgn	-4.96644	0	3.71703	-2.31221	0
down	pxdn	-2.03476	1e-05	5.3224	-1.02486	0
down	CLUL1	-6.22145	0.00162	1.61272	-2.63725	0.00028
down	ret	-2.51669	0.00584	2.85541	-1.33153	0.00132
down	EZH1	-3.10649	0	5.67114	-1.63529	0
down	si:dkey-221h15.4	-17.3368	0.00182	1.21235	-4.11577	0.00032
down	tnika	-3.00361	0	5.61119	-1.5867	0
down	gstz1	-3.71866	0.00014	7.14297	-1.89478	1e-05
down	kcnn2	-2.68364	0.00773	2.37324	-1.42419	0.00185
down	gapdh	-3.28375	0.00118	7.54838	-1.71534	0.00019
down	spic	-2.56871	0.0009	2.53019	-1.36104	0.00014
down	atp1b2b	-4.31091	0.00117	2.94001	-2.10799	0.00019
down	mllt11	-3.58589	0.00843	3.71424	-1.84233	0.00206
down	isl1	-9.74367	0.0002	0.97857	-3.28447	2e-05
down	si:dkey-93h22.7	-3.23064	4e-05	6.24376	-1.69182	0
down	jph1b	-3.17447	0.00136	3.56	-1.66651	0.00022
down	jph1a	-3.58645	0	4.68977	-1.84256	0
down	hsd17b8	-2.06628	0.00153	4.45195	-1.04704	0.00026
down	dcxr	-2.81929	2e-05	6.3943	-1.49533	0
down	gcshb	-2.85421	0.00097	6.61107	-1.51309	0.00015
down	frmpd2	-3.44525	0.00394	2.94468	-1.78461	0.00082
down	hint3	-2.53998	9e-05	4.24895	-1.34482	1e-05
down	HRH1	-3.51851	0.00204	1.60581	-1.81497	0.00037
down	FAM83G	-2.59979	0.00198	4.29067	-1.3784	0.00036
down	NRCAM	-3.80968	1e-05	3.75537	-1.92967	0
down	MPP4	-2.32199	0.00408	2.15459	-1.21536	0.00085
down	pgrmc1	-2.0763	4e-05	8.10774	-1.05402	0
down	fabp3	-2.68531	0.0003	9.45661	-1.42509	4e-05
down	abcg4a	-2.99521	0.007	5.82585	-1.58266	0.00165
down	zgc:158328	-2.89368	0	4.5634	-1.5329	0
down	gal3st4	-2.29239	0.00407	1.32511	-1.19685	0.00085
down	trim2a	-2.5418	0	5.15107	-1.34585	0
down	abcb4	-2.80497	0.00068	5.85826	-1.48798	0.0001
down	hebp2	-2.35309	0	5.18337	-1.23456	0
down	dtna	-2.26363	1e-05	5.84908	-1.17864	0
down	rspo1	-2.056	0.00893	3.65821	-1.03984	0.00222
down	abtb1	-2.05439	0.00129	6.59909	-1.03871	0.00021
down	nr1h4	-2.34208	0.00208	5.59272	-1.22779	0.00038
down	crispld1a	-3.9825	0.00085	1.246	-1.99368	0.00013
down	slc52a3	-3.47741	7e-05	4.44797	-1.79801	1e-05
down	stmn4	-7.07561	0	3.7963	-2.82285	0
down	csgalnact1b	-3.53221	0.00201	1.31904	-1.82057	0.00036
down	spryd4	-2.14936	0.00072	4.37171	-1.1039	0.0001
down	klf15	-2.70809	0.00124	3.68388	-1.43728	0.0002
down	clcnk	-2.66677	0.00022	6.94617	-1.41509	3e-05
down	nr2f5	-2.16714	0	7.39273	-1.11579	0
down	sord	-2.97531	0.00045	6.97782	-1.57304	6e-05
down	syn2a	-2.24891	0.00201	4.76296	-1.16922	0.00036
down	scn3b	-5.75431	0.0001	2.93538	-2.52464	1e-05
down	mvb12bb	-2.48301	0.00747	5.57623	-1.31209	0.00177
down	TRPC6	-3.34686	0.00287	2.39898	-1.74281	0.00056
down	HGFAC	-2.48505	0.00066	5.67037	-1.31328	9e-05
down	gnao1b	-3.45373	4e-05	2.3686	-1.78816	0
down	REEP2	-2.07073	0	6.94711	-1.05014	0
down	olfml2ba	-2.31944	6e-05	3.80463	-1.21378	1e-05
down	jam3a	-2.34994	0.00227	3.89385	-1.23262	0.00042
down	MPC1	-2.07434	0.00101	7.80881	-1.05265	0.00016
down	rps6ka2	-4.0827	3e-05	3.53638	-2.02952	0
down	DHRS9	-2.32116	2e-05	4.06207	-1.21484	0
down	GLYCTK	-3.4394	0.0002	6.71287	-1.78216	2e-05
down	aqp8b	-9.08718	0	5.79638	-3.18383	0
down	maco1b	-2.82417	0	5.47547	-1.49783	0
down	fign	-2.53685	0.00584	0.97933	-1.34304	0.00132
down	si:dkey-208k22.6	-2.39502	0.00284	4.26099	-1.26004	0.00056
down	diabloa	-2.63703	0.00285	4.03328	-1.39892	0.00056
down	creg2	-3.26603	0	3.05922	-1.70754	0
down	si:ch211-214j8.1	-6.41903	0.0008	2.90402	-2.68236	0.00012
down	r3hdml	-10.5058	0.00011	2.26024	-3.39311	1e-05
down	SERPINA10	-4.79098	0.00088	7.49178	-2.26032	0.00013
down	GABRB1	-3.00226	0.00056	2.7565	-1.58605	7e-05
down	smim8	-2.15805	0.00231	3.87018	-1.10973	0.00043
down	dcun1d4	-2.02312	0	7.36024	-1.01658	0
down	slc16a4	-3.16653	0.00027	6.54229	-1.6629	3e-05
down	olfml2a	-4.37937	0	1.9862	-2.13072	0
down	fzd5	-3.71542	0.00284	0.99428	-1.89353	0.00056
down	g6pcb	-4.44346	0.00926	1.03438	-2.15168	0.00233
down	aplnra	-7.26544	0	0.24396	-2.86105	0
down	slc43a2b	-2.18827	0.00981	5.3748	-1.12979	0.00249
down	si:ch73-139e5.4	-2.99582	8e-05	3.99512	-1.58295	1e-05
down	GNG2	-4.08255	0.00092	1.934	-2.02947	0.00014
down	efhd1	-2.25473	0.00212	1.80283	-1.17295	0.00039
down	DNAH7	-2.49776	0.00089	6.48118	-1.32063	0.00013
down	rec114	-2.94542	0.00261	0.67517	-1.55847	0.0005
down	DNAI3	-2.35249	0.00327	5.26561	-1.23419	0.00066
down	sod2	-2.11856	0.0005	8.27105	-1.08309	7e-05
down	RND1	-2.87324	0	2.74783	-1.52268	0
down	cyp4v7	-4.67887	0.00067	3.39491	-2.22616	9e-05
down	npr3	-2.19582	0.00778	3.73583	-1.13476	0.00186
down	cyp4v8	-4.99935	6e-05	7.14845	-2.32174	1e-05
down	RHPN1	-2.09085	3e-05	4.0761	-1.06409	0
down	cpt1	-2.87723	0.00026	3.77327	-1.52468	3e-05
down	si:ch73-54f23.4	-3.15342	0.00092	0.93184	-1.65692	0.00014
down	anos1b	-4.8743	0.00038	4.09808	-2.2852	5e-05
down	C1orf43	-2.48059	0.0099	2.84209	-1.31068	0.00252
down	abhd2b	-2.18115	0.00655	3.37118	-1.12509	0.00152
down	dspb	-2.02834	0.00928	3.22654	-1.0203	0.00233
down	bambia	-2.10778	0.00057	2.83917	-1.07572	8e-05
down	RANBP3L	-2.42711	0.00117	3.4487	-1.27924	0.00019
down	dbpa	-2.59076	3e-05	4.62832	-1.37338	0
down	tmco3	-2.7986	0.0016	4.9467	-1.4847	0.00027
down	kif21a	-2.33439	0.00074	3.54485	-1.22304	0.00011
down	pyroxd2	-4.91787	3e-05	6.94267	-2.29803	0
down	CSRNP3	-3.47517	0.00017	6.77455	-1.79708	2e-05
down	zgc:66433	-2.1619	0.00262	7.27215	-1.1123	0.0005
down	ar-beta	-2.99948	0.00278	7.40924	-1.58471	0.00054
down	gkup	-2.82217	0	5.9618	-1.4968	0
down	pnp4b	-6.63458	0.00226	3.40166	-2.73001	0.00042
down	si:ch211-112f3.4	-3.0303	0.00228	2.12213	-1.59946	0.00042
down	ADGRA1	-2.09858	9e-05	4.87281	-1.06941	1e-05
down	fbxo32	-3.31559	0.0004	4.75317	-1.72926	5e-05
down	plg	-4.84737	1e-05	5.42102	-2.2772	0
down	si:dkey-276j7.1	-3.29097	0.00284	2.29133	-1.71851	0.00055
down	hectd2	-2.34909	0.0001	5.93474	-1.2321	1e-05
down	ITGA6	-2.92853	0.00031	5.87065	-1.55017	4e-05
down	timm17b	-2.36159	0.00242	3.50459	-1.23976	0.00045
down	itgb1a	-2.05051	0	6.46391	-1.03598	0
down	inka1a	-2.40883	8e-05	3.76465	-1.26833	1e-05
down	slc28a1	-5.54216	1e-05	3.47319	-2.47045	0
down	fbxo21	-2.19046	0.00033	5.77894	-1.13123	4e-05
down	abcc4	-3.06009	0	7.96325	-1.61358	0
down	abcc2	-3.31622	0.00026	7.47809	-1.72954	3e-05
down	ITGB4	-2.11999	0.00032	4.40483	-1.08406	4e-05
down	ppdpfa	-2.53524	9e-05	3.62421	-1.34212	1e-05
down	pes	-2.74797	0	3.98599	-1.45837	0
down	hnmt	-2.63069	0.00021	4.02826	-1.39544	2e-05
down	epdr1	-4.37015	0	3.50595	-2.12768	0
down	aplp1	-2.29273	8e-05	5.22022	-1.19707	1e-05
down	cpb2	-19.1866	0	4.65426	-4.26203	0
down	fgf22	-2.35793	4e-05	3.7067	-1.23752	0
down	ctdsp2	-2.27808	0.00016	5.7301	-1.18782	2e-05
down	si:dkey-205h13.1	-2.95797	0	7.59458	-1.56461	0
down	spata17	-2.1588	0.00209	4.66179	-1.11023	0.00038
down	spata13	-2.37965	0.00464	5.77726	-1.25075	0.00099
down	rbms2a	-2.04197	4e-05	4.75276	-1.02996	0
down	si:dkey-121a11.3	-2.68286	2e-05	2.33846	-1.42377	0
down	smpdl3a	-2.07407	2e-05	4.7979	-1.05246	0
down	slc15a2	-3.86477	0.00011	7.92822	-1.95038	1e-05
down	cry3b	-2.16621	0.00759	4.09831	-1.11517	0.00181
down	ptprq	-2.69082	0.00511	5.96354	-1.42805	0.00112
down	sema6bb	-2.80865	0.00019	8.12161	-1.48988	2e-05
down	itih5	-5.37286	0	2.57272	-2.42569	0
down	lamb2l	-2.52719	0.00539	5.37222	-1.33753	0.0012
down	trpc3	-5.6565	0.00026	3.53038	-2.49991	3e-05
down	oatx	-9.93106	4e-05	8.32575	-3.31195	0
down	dkk3a	-9.86283	1e-05	2.56418	-3.302	0
down	oxct1a	-2.10288	0.00102	7.19339	-1.07237	0.00016
down	isca2	-2.0657	2e-05	5.7604	-1.04663	0
down	syt11a	-2.35068	0.00111	2.18789	-1.23308	0.00017
down	si:ch211-288d18.1	-2.77746	0.00188	1.88014	-1.47377	0.00033
down	slc19a3a	-2.32991	5e-05	4.69886	-1.22027	0
down	si:dkey-101k6.5	-2.32116	0	4.3784	-1.21485	0
down	slc20a1a	-3.29078	0	8.65478	-1.71843	0
down	stmn2b	-14.0089	0	4.61779	-3.80828	0
down	stmn1b	-5.4343	0	7.59732	-2.44209	0
down	pax3b	-2.58992	2e-05	11.9065	-1.37291	0
down	cab39l	-2.09833	0.00784	2.57037	-1.06924	0.00189
down	ghrhrb	-2.50155	0.00409	3.42012	-1.32282	0.00085
down	ppp1r14ba	-5.00174	0	2.83806	-2.32243	0
down	ARNTL	-2.08518	0.00158	4.72675	-1.06017	0.00027
down	gpr137c	-2.5854	0.00168	3.33737	-1.37039	0.00029
down	OTOR	-4.77496	0	2.64706	-2.25549	0
down	atp8b4	-2.39006	0.00673	5.74998	-1.25705	0.00157
down	atp8b3	-2.69224	0.00811	6.27128	-1.42881	0.00196
down	plekhh1	-2.06435	0.00348	5.55056	-1.04568	0.00071
down	fam184a	-3.60566	5e-05	6.88486	-1.85026	0
down	C19orf44	-2.21607	2e-05	3.83949	-1.148	0
down	oafb	-3.5237	0.00213	2.17872	-1.81709	0.00039
down	cep63	-2.23494	0.00066	5.99828	-1.16024	9e-05
down	pdk4	-3.54511	0	5.4458	-1.82583	0
down	SOX6	-3.18039	0.00046	7.90162	-1.6692	6e-05
down	ZNF608	-5.01638	6e-05	1.12788	-2.32665	1e-05
down	INSM2	-17.5413	0	2.25575	-4.13268	0
down	si:ch211-191a24.4	-2.1975	0.00828	2.92792	-1.13586	0.00201
down	KCNJ15	-3.16347	0.00159	5.9328	-1.66151	0.00027
down	si:dkey-44g23.5	-3.08807	0	5.35394	-1.62671	0
down	cobl	-2.56425	0.00084	6.54223	-1.35853	0.00013
down	dnah1	-2.50727	0.00194	5.73165	-1.32612	0.00034
down	aif1l	-2.1872	0.0015	3.9134	-1.12908	0.00025
down	igfbp6b	-3.01482	0	3.01914	-1.59207	0
down	fgf2	-2.03483	0.00616	4.48243	-1.02491	0.00141
down	SLC28A3	-2.15641	0.00647	6.92908	-1.10863	0.00149
down	COL21A1	-2.22313	0.00545	2.4075	-1.15259	0.00121
down	sppl2	-2.01713	0	5.07182	-1.01231	0
down	slc4a1a	-2.20681	0.00774	10.9116	-1.14196	0.00185
down	angpt2a	-7.71462	3e-05	2.58197	-2.9476	0
down	tpk1	-2.52935	0.00029	7.33407	-1.33877	3e-05
down	tdrd7a	-2.10348	0.00801	3.59348	-1.07278	0.00194
down	FZD8	-3.36077	0.00056	4.88689	-1.74879	8e-05
down	slc27a6	-2.57082	4e-05	2.39958	-1.36223	0
down	nupr1a	-2.44898	0	7.8125	-1.29218	0
down	spa17	-2.01507	0.00821	4.93834	-1.01083	0.00199
down	si:dkey-36i7.3	-2.85688	0.00038	5.90569	-1.51444	5e-05
down	cabcoco1	-2.68081	0.00623	2.38193	-1.42267	0.00143
down	plcd4a	-2.45281	0.00197	2.26672	-1.29443	0.00035
down	herc1	-2.05566	9e-05	7.16525	-1.0396	1e-05
down	EPS8L3	-2.5023	0.00287	8.76651	-1.32325	0.00056
down	tafa5b	-5.73421	2e-05	3.00057	-2.5196	0
down	CFAP46	-2.52012	0.0001	5.3249	-1.33349	1e-05
down	plcd3b	-2.95562	0	2.50601	-1.56346	0
down	acad11	-2.31399	0.00262	6.70069	-1.21038	0.0005
down	aldh6a1	-4.60401	0.00038	9.15092	-2.20289	5e-05
down	TRC1	-2.04642	0.00182	4.61119	-1.0331	0.00032
down	plcd1a	-2.53548	0.00013	3.54193	-1.34226	1e-05
down	rhoua	-2.44949	3e-05	2.7042	-1.29248	0
down	ahcy	-2.1536	0.00089	10.3702	-1.10675	0.00013
down	nanos1	-2.35634	2e-05	2.74797	-1.23655	0
down	PERP	-2.12637	0.00175	6.51166	-1.08839	0.00031
down	farp2	-2.27542	0.00067	7.0167	-1.18613	9e-05
down	dhrs1	-2.54741	1e-05	4.49534	-1.34903	0
down	dhrs4	-2.08649	0.00041	6.68643	-1.06108	5e-05
down	mlycd	-2.06934	3e-05	4.70255	-1.04917	0
down	dhrs9	-5.37245	0	4.6993	-2.42558	0
down	si:dkeyp-92c9.2	-2.34508	0.00048	3.57942	-1.22964	6e-05
down	josd2	-2.05951	0	5.3103	-1.0423	0
down	ACADL	-2.2523	0.00254	4.32967	-1.1714	0.00048
down	si:dkey-283j8.1	-3.42831	0	4.69482	-1.7775	0
down	RPE65	-3.7694	0.00175	4.72296	-1.91433	0.00031
down	zgc:158868	-5.88838	0	5.37	-2.55787	0
down	eci2	-2.20635	0.00035	7.92735	-1.14166	4e-05
down	gdf6a	-2.01101	0.00596	3.38321	-1.00792	0.00136
down	astn1	-2.23069	0.00766	4.79405	-1.15749	0.00183
down	acvr1l	-2.46042	0	2.88187	-1.29891	0
down	pde4ca	-5.27536	0	7.21974	-2.39927	0
down	tmem106ba	-2.09335	0.0009	5.1688	-1.06581	0.00014
down	chchd10	-2.65712	0.00021	6.36983	-1.40986	2e-05
down	g6fl	-2.19128	0.00221	4.40322	-1.13178	0.00041
down	pter	-2.32713	0	6.56606	-1.21855	0
down	asrgl1	-2.30848	0.00223	7.10596	-1.20695	0.00041
down	si:ch73-206d17.1	-3.42738	0.00853	1.78054	-1.77711	0.00209
down	slc25a37	-2.39781	0.0003	7.77868	-1.26171	4e-05
down	vdrb	-2.87549	0	5.17121	-1.52381	0
down	nmes1	-3.49842	0.00379	5.36066	-1.8067	0.00078
down	FHIT	-2.50757	0.0016	10.1343	-1.32629	0.00027
down	slc25a27	-2.17272	0.00584	3.31226	-1.1195	0.00132
down	kdsr	-2.17582	0.00131	5.06365	-1.12156	0.00021
down	HNMT	-4.30761	0.00074	5.36689	-2.10689	0.00011
down	slc13a3	-4.64941	6e-05	9.77277	-2.21705	1e-05
down	EVC2	-2.1199	9e-05	4.18797	-1.084	1e-05
down	sult2st2	-3.41112	0.0013	8.36399	-1.77024	0.00021
down	NSUN7	-2.18791	0.0002	5.65203	-1.12955	2e-05
down	ulk1a	-2.33032	9e-05	3.62782	-1.22053	1e-05
down	ulk1b	-2.03895	0.00147	6.59573	-1.02783	0.00024
down	sez6l2	-4.32405	0	6.32502	-2.11238	0
down	si:ch211-191i18.2	-2.36652	0.00044	3.75516	-1.24277	6e-05
down	lgr4	-2.25233	0.00034	6.04324	-1.17142	4e-05
down	pex5lb	-5.16318	0	4.18402	-2.36826	0
down	elovl8b	-2.97622	0.0004	4.87986	-1.57348	5e-05
down	APCDD1L	-2.77436	0.00165	3.25944	-1.47216	0.00028
down	agmo	-4.65624	0.00072	3.62821	-2.21917	0.0001
down	SLC5A5	-4.69343	0.00116	2.25624	-2.23064	0.00018
down	slc26a6	-2.62392	0.00127	6.65901	-1.39172	0.00021
down	slc37a4a	-3.35764	0.00031	6.02137	-1.74745	4e-05
down	slc26a1	-3.25878	0.0025	7.83747	-1.70433	0.00047
down	ribc2	-2.29819	1e-05	4.36449	-1.2005	0
down	acanb	-5.69631	0.00064	0.56472	-2.51003	9e-05
down	mfsd4ab	-2.79782	0.00587	8.53663	-1.4843	0.00133
down	svopl	-2.28765	0.00895	2.49013	-1.19386	0.00223
down	SNCG	-2.40568	0.00456	4.08193	-1.26644	0.00097
down	fez1	-3.11869	2e-05	3.53728	-1.64094	0
down	lrrc4ba	-3.39469	0.00583	2.29688	-1.76328	0.00132
down	ALDH1A1	-2.08631	0.00856	6.85225	-1.06096	0.0021
down	fgfr1a	-2.19687	0.00178	5.87762	-1.13545	0.00031
down	mta	-4.75573	0	7.84068	-2.24967	0
down	mtb	-2.59654	9e-05	8.46984	-1.37659	1e-05
down	ntrk2a	-2.19596	6e-05	3.68401	-1.13485	1e-05
down	mra	-2.51541	0.00022	4.19853	-1.33079	2e-05
down	si:dkey-246g23.4	-4.07058	0.00076	4.72923	-2.02523	0.00011
down	mpz	-8.61485	0	6.07267	-3.10683	0
down	si:dkey-246g23.2	-2.50232	0.00041	4.19256	-1.32327	5e-05
down	si:dkey-6b12.5	-2.27024	8e-05	4.17014	-1.18284	1e-05
down	mpl	-2.55769	0.00217	5.97305	-1.35484	0.0004
down	opn5	-3.46968	0.00226	2.29745	-1.7948	0.00042
down	cldn19	-2.71336	7e-05	3.14877	-1.44008	1e-05
down	si:ch211-132b12.2	-4.88396	0.0001	7.80606	-2.28805	1e-05
down	GRHL1	-3.18932	0.00023	2.61329	-1.67325	3e-05
down	ppargc1a	-2.49286	0.00277	6.43561	-1.3178	0.00054
down	si:ch211-225b11.1	-2.86123	0	5.68331	-1.51664	0
down	ZDHHC14	-2.82554	0.00114	1.88508	-1.49853	0.00018
down	gstm.1	-3.11503	0.00052	9.19479	-1.63925	7e-05
down	lrrc58a	-5.71601	2e-05	2.71164	-2.51501	0
down	ghr1	-2.60097	6e-05	3.47699	-1.37905	1e-05
down	st6galnac5b	-3.63265	0.0045	1.18162	-1.86102	0.00096
down	gucy1b1	-2.11212	0.00091	2.91397	-1.07869	0.00014
down	cdk15	-2.89036	7e-05	3.74472	-1.53125	1e-05
down	adgrd1	-2.53521	0.00168	7.94427	-1.3421	0.00029
down	crata	-2.22077	0.0002	7.51063	-1.15106	2e-05
down	MFAP2	-3.73987	0	6.08538	-1.90299	0
down	abcc6a	-2.74083	0.00011	4.90132	-1.45461	1e-05
down	mmp15a	-4.40457	0	5.98782	-2.139	0
down	tbxas1	-2.7639	2e-05	7.58265	-1.4667	0
down	slc26a10	-2.50825	0.00068	4.75222	-1.32668	0.0001
down	cxcl12a	-2.71419	8e-05	8.48338	-1.44052	1e-05
down	mak	-2.12211	0.00133	4.785	-1.0855	0.00022
down	UBR7	-2.6442	0.0075	2.08911	-1.40283	0.00178
down	mmp11a	-6.30531	0.00021	2.4734	-2.65657	2e-05
down	ccdc3b	-2.81497	1e-05	3.34891	-1.49312	0
down	ahr1a	-2.11895	0.00016	4.05268	-1.08335	2e-05
down	acaa2	-2.14466	0.00026	7.89328	-1.10075	3e-05
down	acaa1	-2.67	0.00033	7.34837	-1.41684	4e-05
down	si:dkey-69o16.5	-2.65769	4e-05	5.39038	-1.41017	0
down	asip2b	-5.81075	0	3.97406	-2.53872	0
down	rhag	-2.3	0.00855	9.48589	-1.20163	0.0021
down	bzw2	-3.98906	2e-05	2.58463	-1.99605	0
down	slc12a3	-2.36635	0.00309	9.81044	-1.24266	0.00061
down	slc12a1	-2.85421	0.00017	7.15325	-1.51309	2e-05
down	rnf130	-3.18968	0.00045	8.20493	-1.67341	6e-05
down	foxd1	-2.40985	3e-05	4.05915	-1.26895	0
down	slc26a6l	-4.66193	5e-05	4.9838	-2.22093	0
down	rnf152	-3.82629	0.00225	1.41869	-1.93595	0.00042
down	pax9	-2.48801	1e-05	2.33263	-1.315	0
down	ctxn3	-3.23646	0.00035	3.99146	-1.69441	4e-05
down	cpamd8	-2.68002	0	6.44562	-1.42224	0
down	napba	-6.42975	0.00061	1.36678	-2.68476	8e-05
down	fndc1	-2.90651	0.00059	4.32745	-1.53929	8e-05
down	GJA3	-3.70954	0.00917	1.10928	-1.89124	0.0023
down	igsf9b	-2.09673	0.00862	4.94594	-1.06814	0.00212
down	pdzd3a	-3.76022	2e-05	5.66761	-1.91082	0
down	chrnb4	-7.00649	0.00034	2.19365	-2.80869	4e-05
down	chrna3	-6.45065	1e-05	2.97315	-2.68944	0
down	slc5a3a	-3.00587	0.00197	2.10969	-1.58778	0.00035
down	si:ch211-117c9.2	-2.44412	0.00353	5.45561	-1.28931	0.00072
down	pdzd7a	-9.87735	0.00061	2.84127	-3.30412	8e-05
down	CYTL1	-4.76313	0	3.02625	-2.25191	0
down	slc5a12	-2.88847	0.00206	6.26868	-1.5303	0.00037
down	rgs4	-9.96889	5e-05	4.77328	-3.31743	0
down	rgrb	-2.06036	0.00514	3.98201	-1.0429	0.00113
down	mafaa	-2.41062	0.00064	7.24282	-1.26941	9e-05
down	bco2l	-23.7018	0	3.02974	-4.56692	0
down	ubxn2a	-2.04686	0.00116	3.17665	-1.03342	0.00018
down	rorca	-2.38526	0	5.16917	-1.25415	0
down	per1b	-2.65329	0	5.77681	-1.40778	0
down	si:dkey-40c11.2	-2.24556	0.00016	4.91321	-1.16707	2e-05
down	mtmr3	-2.15426	0.00449	6.86776	-1.10719	0.00096
down	lamc3	-2.02374	4e-05	6.0168	-1.01703	0
down	dock5	-2.0334	0	5.22283	-1.02389	0
down	lrp2a	-3.72539	5e-05	9.07624	-1.89739	0
down	lamb2	-2.0209	0	4.89032	-1.015	0
down	snap47	-2.626	0.00089	2.82425	-1.39287	0.00013
down	cnot6l	-2.24553	0	6.58071	-1.16705	0
down	lama1	-2.75565	0.00251	7.10318	-1.46239	0.00048
down	cmtm4	-2.6643	0.00135	5.85179	-1.41376	0.00022
down	lrp11	-3.76727	0.00022	1.72748	-1.91352	2e-05
down	UROS	-2.21828	0.00197	6.33019	-1.14944	0.00035
down	acsf2	-3.19905	0.00043	7.43038	-1.67765	6e-05
down	erb2	-2.85876	0.00085	7.59164	-1.51539	0.00013
down	cyp1a3	-10.7042	0	4.39814	-3.42011	0
down	eif4ebp3	-2.44128	0.00857	1.51857	-1.28764	0.00211
down	fth1b	-3.48579	0.00014	6.95511	-1.80149	1e-05
down	SNX14	-2.05951	1e-05	4.92624	-1.0423	0
down	aldh8a1	-5.00886	0.0003	4.17285	-2.32448	4e-05
down	myrf	-2.79939	0.00594	4.6496	-1.48511	0.00135
down	antxr1d	-2.10149	5e-05	4.45577	-1.07141	0
down	egfra	-2.72251	8e-05	7.10711	-1.44494	1e-05
down	phyhd1	-3.24246	0.00043	6.44317	-1.69709	5e-05
down	sgsm1a	-2.70767	4e-05	5.07194	-1.43705	0
down	adrb3a	-4.74881	0.00045	5.05893	-2.24757	6e-05
down	otol1b	-2.02229	0.00282	4.72978	-1.01599	0.00055
down	nceh1a	-2.80334	0.0003	4.87248	-1.48714	4e-05
down	CLOCK	-2.67844	0	4.65333	-1.42139	0
down	acsm3	-3.16154	0.00015	6.769	-1.66063	2e-05
down	plxna2	-2.19281	0.00025	9.89894	-1.13278	3e-05
down	si:dkey-251i10.2	-19.0373	0	3.15051	-4.25075	0
down	mical3a	-2.34194	0	5.60783	-1.22771	0
down	kdm6bb	-2.33654	0	6.01992	-1.22437	0
down	SGPP2	-3.39781	0.00348	0.96076	-1.76461	0.00071
down	upb1	-5.17989	0	6.8282	-2.37292	0
down	oaz1a	-2.32152	0.00275	10.0429	-1.21507	0.00053
down	slc23a3	-2.7173	0.00228	5.88808	-1.44217	0.00042
down	PDZD7	-4.33989	0.00233	1.83397	-2.11766	0.00043
down	ARHGAP22	-4.46	0.0001	2.74742	-2.15704	1e-05
down	kmo	-2.11495	0.00198	5.93061	-1.08062	0.00035
down	adss1	-4.12319	2e-05	4.9157	-2.04376	0
down	rft1	-2.12598	0	6.28588	-1.08813	0
down	KCTD1	-2.16511	0.00585	3.54483	-1.11444	0.00132
down	mycn	-2.28536	0.0069	2.71386	-1.19242	0.00162
down	si:ch73-344o19.1	-3.46525	0.00289	5.09651	-1.79296	0.00057
down	plag1	-3.20429	0.00027	2.0793	-1.68001	3e-05
down	dusp4	-3.54366	0.00014	3.71605	-1.82524	2e-05
down	slc6a19b	-4.77829	6e-05	4.5469	-2.25649	1e-05
down	PBLD	-3.36867	1e-05	5.48972	-1.75218	0
down	phldb1a	-3.0251	7e-05	2.24438	-1.59698	1e-05
down	phospho1	-4.05622	2e-05	5.96141	-2.02013	0
down	slc6a16a	-3.11432	0	4.06718	-1.63892	0
down	tmem176	-2.12834	0.00031	4.94846	-1.08973	4e-05
down	si:ch73-334d15.2	-6.20841	0	3.53929	-2.63422	0
down	SLC6A20	-2.81321	0.00086	5.21794	-1.49221	0.00013
down	tlr9	-3.05469	0.00332	1.69797	-1.61103	0.00067
down	MGST1	-4.63159	0	5.99518	-2.21151	0
down	crppa	-3.91219	0.00088	3.79385	-1.96798	0.00013
down	jarid2a	-2.57705	0	6.96569	-1.36572	0
down	sil1	-2.69248	0.0001	2.42761	-1.42893	1e-05
down	si:dkey-1d7.3	-2.61438	0.00115	4.77982	-1.38647	0.00018
down	gstt1a	-6.31027	6e-05	5.88962	-2.6577	1e-05
down	ETFRF1	-2.2791	4e-05	5.26084	-1.18846	0
down	acox3	-2.53568	0.00012	7.16355	-1.34237	1e-05
down	sema3c	-2.24018	2e-05	5.01191	-1.16361	0
down	gpt2l	-3.47435	0.00151	9.81473	-1.79674	0.00025
down	tmem117	-2.41889	0.00012	8.83878	-1.27434	1e-05
down	tlcd5a	-2.37362	0	4.56762	-1.24709	0
down	prkaa2	-2.65739	0	4.46726	-1.41001	0
down	tlcd3a	-2.30594	9e-05	4.77561	-1.20536	1e-05
down	hsd11b2	-2.62824	0.00134	5.5681	-1.3941	0.00022
down	cdh17	-2.58992	0.00113	9.61424	-1.37291	0.00018
down	cdh16	-3.02981	0.00073	7.17576	-1.59923	0.00011
down	sema6e	-2.00962	0.00221	6.06685	-1.00692	0.00041
down	MITF	-2.64362	0.00044	4.07956	-1.40251	6e-05
down	ttc36	-5.00091	0.00722	2.41628	-2.32219	0.00171
down	tmed1a	-2.79654	0.00152	2.68529	-1.48364	0.00025
down	prf1.5	-3.0254	8e-05	1.71813	-1.59712	1e-05
down	syndig1l	-4.65655	0.00768	2.67297	-2.21926	0.00184
down	golt1a	-4.32345	0.0001	3.47637	-2.11218	1e-05
down	gabrr2a	-3.4261	0.00043	2.02019	-1.77657	5e-05
down	ndrg1a	-3.23368	6e-05	9.1538	-1.69318	1e-05
down	HOXB3	-2.16156	0.00274	5.62045	-1.11208	0.00053
down	PRIMA1	-3.7865	0.00011	2.46023	-1.92087	1e-05
down	epor	-3.27063	0.00109	7.17496	-1.70957	0.00017
down	add2	-3.19025	0.00064	6.60994	-1.67367	9e-05
down	rskra	-4.118	0.00666	1.61613	-2.04195	0.00155
down	mapk15	-2.37409	0.00594	4.65775	-1.24737	0.00135
down	lyve1a	-2.81642	0.0001	5.72877	-1.49386	1e-05
down	mthfd1a	-2.70166	0.0092	5.58568	-1.43385	0.0023
down	snai1b	-2.83543	0.00106	2.03466	-1.50357	0.00016
down	slc22a2	-4.74815	0.00013	8.97936	-2.24736	1e-05
down	agmat	-3.02811	0.00322	7.20443	-1.59842	0.00065
down	atp1a1a.1	-2.28835	0.0022	11.1012	-1.19431	0.00041
down	pcdh20	-2.49731	0.0074	6.91991	-1.32037	0.00175
down	sypb	-4.34085	0.00672	1.43849	-2.11798	0.00157
down	mybpc2a	-3.24922	0	4.05201	-1.70009	0
down	zgc:101566	-2.01176	0.00059	4.60687	-1.00846	8e-05
down	mapre3a	-2.82611	3e-05	4.83828	-1.49882	0
down	synm	-3.09768	0.00281	2.58095	-1.63119	0.00055
down	sostdc1a	-2.10753	0.00874	3.90662	-1.07555	0.00216
down	sccpdhb	-2.23791	0.00234	2.81072	-1.16215	0.00044
down	mapk8a	-2.89254	0	4.23284	-1.53234	0
down	penkb	-16.9146	0.00116	1.42882	-4.0802	0.00018
down	TSPAN7	-5.86512	0.00014	3.27809	-2.55216	2e-05
down	PCDH18	-2.53601	0.00061	2.9544	-1.34256	8e-05
down	PAQR5	-5.58032	8e-05	5.15903	-2.48035	1e-05
down	dhrs13a.1	-3.75365	8e-05	3.33779	-1.90829	1e-05
down	aspdh	-6.85999	0	3.64128	-2.77821	0
down	adcy9	-2.6904	1e-05	5.64053	-1.42782	0
down	si:dkey-208k4.2	-5.35039	0.00571	1.90484	-2.41964	0.00128
down	gpd1b	-6.28307	0	7.33819	-2.65147	0
down	MCOLN3	-3.64498	0	6.18684	-1.86591	0
down	SH3BP5	-2.03216	0	5.71852	-1.02301	0
down	rai14	-2.05209	0.00962	6.86554	-1.03709	0.00243
down	ppp1r9a	-2.14485	4e-05	6.00887	-1.10088	0
down	ppp1r8a	-2.04695	0.00093	2.63981	-1.03347	0.00014
down	UPP2	-2.75367	0.00285	9.07055	-1.46135	0.00056
down	lrrc73	-3.38462	0	4.1954	-1.75899	0
down	dcun1d2b	-2.38356	2e-05	3.80517	-1.25312	0
down	zmp:0000001048	-2.79979	5e-05	2.559	-1.48532	0
down	dnajc6	-2.58573	0	6.86107	-1.37057	0
down	LRRC58	-2.28409	0	5.32582	-1.19162	0
down	mcoln1b	-2.21682	1e-05	4.08938	-1.14849	0
down	acot11b	-2.90663	0.00044	3.94633	-1.53935	6e-05
down	ppp1r42	-2.3766	0.00999	3.07374	-1.2489	0.00254
down	nit1	-2.58145	0.00022	6.36004	-1.36818	2e-05
down	ppp1r1c	-6.98237	0.00018	1.17128	-2.80372	2e-05
down	ppp1r1b	-2.20105	0.00045	5.69683	-1.13819	6e-05
down	prr15lb	-3.25667	0.00074	4.16855	-1.7034	0.00011
down	mapk8ip1a	-4.74699	6e-05	3.09113	-2.24701	1e-05
down	si:ch211-76l23.4	-3.79118	0.00164	1.83992	-1.92265	0.00028
down	arl4cb	-2.23402	0.00026	3.14898	-1.15964	3e-05
down	slc2a9l1	-3.58401	0.00133	5.67815	-1.84157	0.00022
down	ccl25b	-2.33714	0.00016	7.33987	-1.22475	2e-05
down	porb	-2.12124	0.00056	7.0874	-1.08491	7e-05
down	lpcat1	-2.12466	0.00015	3.4276	-1.08723	2e-05
down	bin2a	-2.36148	0.00291	7.56208	-1.23969	0.00057
down	lmo4a	-3.27126	0.00016	2.80334	-1.70984	2e-05
down	lrrc31	-2.56393	0	4.67225	-1.35836	0
down	ush1c	-3.57424	0	4.63911	-1.83764	0
down	zgc:77880	-2.10101	0.00398	3.36753	-1.07108	0.00083
down	ppm1k	-2.81875	0.0005	4.84464	-1.49506	7e-05
down	HLF	-2.2751	5e-05	5.55132	-1.18593	0
down	aldh5a1	-4.08398	0.0004	7.03118	-2.02998	5e-05
down	pdgfra	-2.85248	0	5.62725	-1.51222	0
down	wt-t1b	-2.62534	0.00241	4.83421	-1.3925	0.00045
down	zgc:65851	-8.60533	0.00348	1.67616	-3.10523	0.00071
down	tubb5	-18.9213	0	3.13244	-4.24194	0
down	tubb2	-7.3967	0.00042	2.50187	-2.88688	5e-05
down	tob1a	-2.63081	0.00065	4.59804	-1.39551	9e-05
down	slc6a15	-2.49642	0	6.02866	-1.31986	0
down	agtrap	-3.15125	0	5.11071	-1.65593	0
down	hnf4a	-2.59153	0.00382	6.98531	-1.3738	0.00079
down	slc22a6l	-3.83556	0.00167	9.37756	-1.93944	0.00029
down	GABRD	-2.01079	0.0025	2.9174	-1.00776	0.00047
down	APBB2	-3.02961	0	3.72603	-1.59913	0
down	gdi1	-2.09327	0.00785	4.69123	-1.06576	0.00189
down	slc34a1a	-6.16321	0	8.91752	-2.62368	0
down	slc34a1b	-3.32879	0.00195	6.13304	-1.735	0.00035
down	znf503	-2.1839	0.00202	4.36782	-1.12691	0.00037
down	scn1laa	-4.48908	0.00452	2.28322	-2.16642	0.00096
down	rdh1	-11.6309	0	2.29814	-3.53989	0
down	rdh3	-2.47342	0.00136	3.1217	-1.30651	0.00022
down	mthfr	-2.16793	0.00018	2.76413	-1.11632	2e-05
down	mthfs	-2.19634	0.00111	3.00601	-1.1351	0.00017
down	ampd3a	-2.3052	0.00044	2.5832	-1.20489	6e-05
down	slc22a16	-3.19623	1e-05	4.47525	-1.67637	0
down	znf536	-2.3169	0.00041	10.8889	-1.2122	5e-05
down	aldh3a2b	-3.34156	7e-05	7.45605	-1.74052	1e-05
down	ptger4a	-2.8621	7e-05	3.0593	-1.51707	1e-05
down	ar-alpha	-2.20273	0.00072	2.6643	-1.13929	0.0001
down	zmp:0000001114	-2.24128	0.00414	6.04957	-1.16433	0.00087
down	zmp:0000001102	-3.77854	0.00245	8.78919	-1.91783	0.00046
down	mat1a	-5.62786	0	7.17978	-2.49259	0
down	si:dkey-166k12.1	-3.2703	0.00197	1.8253	-1.70942	0.00035
down	acmsd	-3.43821	6e-05	4.68175	-1.78166	1e-05
down	chrd	-5.32756	0.00701	1.72704	-2.41348	0.00165
down	hyi	-2.17983	2e-05	5.12396	-1.12422	0
down	kctd3	-3.41366	1e-05	5.57195	-1.77132	0
down	dpysl3	-5.76502	0	4.92226	-2.52733	0
down	papss2a	-2.9592	0.00097	8.28276	-1.56521	0.00015
down	pfkfb1	-2.13714	0.00094	4.25666	-1.09568	0.00014
down	ano9b	-2.42413	0.00022	3.28335	-1.27747	3e-05
down	adra2da	-2.83931	0.00018	2.6196	-1.50554	2e-05
down	tmprss2	-2.8743	0.00156	8.45341	-1.52321	0.00026
down	plpp3	-2.13465	0	5.95842	-1.094	0
down	shbgb	-3.8418	0.00461	2.28808	-1.94178	0.00099
down	fzd7a	-12.7087	1e-05	3.157	-3.66775	0
down	uchl1	-14.3895	0	3.75358	-3.84694	0
down	slc47a4	-5.09133	3e-05	7.58318	-2.34804	0
down	slc47a3	-5.65132	1e-05	5.52209	-2.49859	0
down	zgc:162396	-2.76092	0.00174	9.0617	-1.46515	0.0003
down	chn1	-2.31438	0.0002	3.05661	-1.21063	2e-05
down	SNAI2	-2.17668	6e-05	4.22803	-1.12213	1e-05
down	eral1	-2.2533	0.0002	7.3484	-1.17204	2e-05
down	capn1b	-3.94292	0	3.1555	-1.97927	0
down	abat	-2.94404	0	5.71009	-1.5578	0
down	zgc:174356	-3.22187	0.00022	2.15384	-1.6879	2e-05
down	golph3	-2.26461	0.0002	2.08581	-1.17926	2e-05
down	nid1b	-6.01523	0	3.75711	-2.58862	0
down	phyhipla	-2.25647	0.00499	5.94814	-1.17406	0.00109
down	aldh4a1	-2.71372	0.00011	6.84417	-1.44027	1e-05
down	lect2	-4.07194	1e-05	5.79369	-2.02572	0
down	asb4	-4.27337	0	6.23323	-2.09538	0
down	sdr16c5a	-3.17608	0.00025	7.01054	-1.66725	3e-05
down	MXI1	-2.01882	0.00017	6.65889	-1.01351	2e-05
down	ldb1b	-2.57662	0.00037	5.83501	-1.36548	5e-05
down	nhe3	-4.06974	0.0002	7.77327	-2.02494	2e-05
down	UBE2K	-2.34927	0.00213	4.21842	-1.23221	0.00039
down	rtn4	-2.09906	0.00036	10.0549	-1.06975	5e-05
down	gclc	-2.12773	0.00115	8.17006	-1.08931	0.00018
down	zgc:162297	-2.78962	0.00143	3.34066	-1.48007	0.00024
down	dcbld2	-2.05586	0.00011	5.54806	-1.03974	1e-05
down	hgd	-4.26169	7e-05	7.5218	-2.09143	1e-05
down	rcl1	-2.48554	0.00045	6.72999	-1.31356	6e-05
down	hdr	-2.41031	0.00074	7.27679	-1.26922	0.00011
down	gja5b	-3.40466	0	2.4353	-1.76751	0
down	pdzk1	-4.40788	0.00017	9.02798	-2.14008	2e-05
down	adam11	-4.1751	0.00064	3.04748	-2.06181	9e-05
down	plagl2	-2.50681	0.00065	5.20761	-1.32585	9e-05
down	GBP	-2.82003	0.00021	4.17171	-1.49571	2e-05
down	alcamb	-2.26116	0.0004	6.59847	-1.17706	5e-05
down	aass	-2.1619	7e-05	6.39083	-1.1123	1e-05
down	creb3l3a	-2.42982	0.00102	4.2239	-1.28085	0.00016
down	stk17a	-2.54107	0.00797	2.4104	-1.34543	0.00192
down	CSNK1D	-2.05941	3e-05	6.09222	-1.04223	0
down	NUDT6	-2.12072	0.00312	5.36385	-1.08455	0.00062
down	tmem26b	-10.8612	1e-05	3.66759	-3.44111	0
down	siah2l	-2.58378	0	4.69482	-1.36949	0
down	cntn1b	-8.7198	2e-05	2.6929	-3.12429	0
down	PCDH7	-2.2444	0.00018	8.31938	-1.16633	2e-05
down	si:ch211-241j12.3	-2.03433	0.00058	4.19531	-1.02455	8e-05
down	SLC5A10	-2.81095	0.00091	4.68799	-1.49106	0.00014
down	nphs2	-2.35642	0.00956	5.34874	-1.2366	0.00242
down	pbxip1a	-2.16213	0.00025	6.33328	-1.11245	3e-05
down	ssrp1b	-3.34159	0.00013	4.52196	-1.74054	1e-05
down	large2	-2.4551	0.00778	5.40587	-1.29578	0.00187
down	ACO2	-2.16616	2e-05	7.79419	-1.11514	0
down	emx1	-2.26452	0.0007	5.234	-1.1792	0.0001
down	myo1hb	-5.51983	0	4.25442	-2.46462	0
down	zpax1	-35.0984	0.00316	4.50993	-5.13333	0.00063
down	MPV17L	-3.11237	2e-05	5.63495	-1.63801	0
down	paqr6	-4.28995	0	1.45029	-2.10096	0
down	gsc	-2.85902	0.00362	2.17294	-1.51552	0.00074
down	si:ch73-185c24.2	-2.29938	0.00676	5.93447	-1.20125	0.00158
down	SLC7A9	-2.63356	0.00759	3.64975	-1.39701	0.00181
down	igfbp7	-2.74807	8e-05	7.89226	-1.45842	1e-05
down	hey1	-2.52076	0.00076	4.03028	-1.33386	0.00011
down	bdh1	-2.34591	0.00023	3.89873	-1.23015	3e-05
down	igfbp5	-2.6187	0	6.15218	-1.38885	0
down	gstr	-2.81309	0.0007	9.2127	-1.49215	0.0001
down	prune2	-2.42125	0.00171	6.47274	-1.27575	0.00029
down	slc27a2a	-2.9075	0.00892	6.84515	-1.53978	0.00222
down	laynb	-2.10481	2e-05	4.35802	-1.07369	0
down	emp1	-2.2001	0.00275	2.18739	-1.13757	0.00053
down	cbr1l	-2.97676	0.00042	6.39291	-1.57374	5e-05
down	b3gntl1	-2.2883	0.00786	6.03576	-1.19428	0.00189
down	SGTB	-6.78454	0	2.04427	-2.76225	0
down	sez6b	-2.64502	0.00056	4.47434	-1.40328	7e-05
down	rbp7	-5.79218	0.00636	2.65718	-2.53411	0.00147
down	dmgdh	-4.80861	0	5.10499	-2.26562	0
down	ghr	-2.15854	0	4.21063	-1.11005	0
down	slc3a1	-3.17204	0.00149	6.23601	-1.66541	0.00025
down	sema3ab	-3.94742	0.00026	2.37451	-1.98091	3e-05
down	ehd2a	-2.66151	0.00179	1.48128	-1.41225	0.00031
down	sele	-2.31578	0.00143	3.91355	-1.2115	0.00023
down	agxt2	-2.81362	0.00626	9.23851	-1.49243	0.00144
down	SDCBP	-4.59354	3e-05	2.02057	-2.19961	0
down	gad1b	-3.04519	0	4.04528	-1.60653	0
down	slc6a22.1	-2.41506	9e-05	7.68828	-1.27206	1e-05
down	hoxc9a	-2.08544	1e-05	3.80633	-1.06035	0
down	TMEM14A	-2.51837	6e-05	5.71738	-1.33249	0
down	eloal	-4.00889	0.00587	2.02798	-2.0032	0.00133
down	rmdn1	-2.8222	0.00057	7.53361	-1.49682	8e-05
down	rmdn2	-2.46935	0.00035	6.76998	-1.30413	4e-05
down	agxtb	-3.53008	0.00138	11.1957	-1.8197	0.00023
down	ugt5e1	-3.23856	0.00198	4.57052	-1.69535	0.00036
down	GPM6B	-2.99644	0	4.32478	-1.58325	0
down	si:dkey-28b4.8	-2.03979	0	4.75345	-1.02842	0
down	soul5	-5.50625	0	4.00147	-2.46107	0
down	slc16a12b	-3.66415	0.00067	4.79266	-1.87348	9e-05
down	nipsnap3a	-2.30768	0.00131	6.03819	-1.20645	0.00021
down	tmem59l	-2.92766	0.00154	3.80836	-1.54975	0.00026
down	fahd1	-3.27012	0.00041	2.90684	-1.70935	5e-05
down	SMARCD3	-2.20357	2e-05	5.07161	-1.13984	0
down	si:ch211-284o19.8	-2.49038	0	4.48167	-1.31637	0
down	mapk4	-3.69423	0.0002	2.19641	-1.88527	2e-05
down	sh3bgr	-3.892	0.00487	1.73036	-1.96051	0.00106
down	ube2w	-2.22009	0.00164	3.78072	-1.15062	0.00028
down	gchfr	-3.8057	0	7.08673	-1.92816	0
down	GPR149	-3.0339	0.00357	2.12846	-1.60117	0.00073
down	zgc:85777	-2.29795	5e-05	6.63626	-1.20035	0
down	st3gal7	-3.34957	0.00015	6.42014	-1.74397	2e-05
down	dio1	-2.55593	0	4.79836	-1.35385	0
down	slc16a5a	-2.0432	0.00181	3.18502	-1.03083	0.00032
down	prox3	-2.15039	0.00733	2.07799	-1.1046	0.00173
down	RPL3L	-2.27803	0.00074	4.19971	-1.18779	0.00011
down	SLC16A10	-3.20547	2e-05	6.49708	-1.68053	0
down	nedd4l	-2.38237	0.00015	7.1317	-1.2524	2e-05
down	nfe2	-2.59986	0.00225	5.95807	-1.37844	0.00042
down	slc16a13	-7.78861	1e-05	1.85956	-2.96137	0
down	VIT	-2.73548	0.00152	2.35101	-1.45179	0.00025
down	islr2	-7.99341	1e-05	1.47298	-2.99881	0
down	sugct	-2.71183	2e-05	5.9989	-1.43927	0
down	si:ch73-215d9.1	-5.25309	9e-05	3.02866	-2.39317	1e-05
down	cyb5a	-3.64355	3e-05	8.50839	-1.86534	0
down	raly	-2.54925	5e-05	9.1997	-1.35007	0
down	slc31a1	-2.10755	0	6.78229	-1.07557	0
down	YWHAG	-3.06663	0.00992	3.31084	-1.61666	0.00252
down	PHOX2A	-11.6108	0	3.37216	-3.53739	0
down	si:ch211-180a12.2	-3.68576	5e-05	3.414	-1.88196	0
down	RTN1	-2.68201	0	4.8009	-1.42331	0
down	prr5a	-2.17084	0.00064	5.98407	-1.11825	9e-05
down	sema4gb	-4.2063	0.00318	2.4808	-2.07255	0.00064
down	fah	-2.91753	0.00017	3.87833	-1.54475	2e-05
down	pdxka	-2.74278	0	6.54395	-1.45564	0
down	mlxipl	-2.56733	0.00129	5.01447	-1.36027	0.00021
down	mapta	-5.03938	2e-05	1.67973	-2.33325	0
down	NCOA7	-2.98236	6e-05	2.9989	-1.57646	1e-05
down	pdgfc	-2.24263	0.00909	4.06418	-1.16519	0.00227
down	Onmy-LAA	-2.02964	9e-05	6.31007	-1.02123	1e-05
down	ssx2ipb	-2.74976	0.00025	3.83477	-1.45931	3e-05
down	ch25hl1.1	-2.65548	0.00601	1.33264	-1.40897	0.00137
down	ARSG	-3.28322	0	4.75782	-1.71511	0
down	si:ch211-81n22.1	-2.21572	0.00033	2.15243	-1.14777	4e-05
down	PIK3R3	-2.13528	0.00114	3.73615	-1.09442	0.00018
down	cerk	-2.28407	0.00871	2.56463	-1.19161	0.00215
down	ces3	-5.4834	1e-05	6.17887	-2.45507	0
down	EPHA4	-2.08773	0.00863	4.56481	-1.06194	0.00212
down	si:ch211-251b21.1	-7.99407	0	4.59861	-2.99893	0
down	zgc:174904	-2.87843	5e-05	8.3067	-1.52528	0
down	rab6bb	-17.9325	0.00097	2.7703	-4.1645	0.00015
down	kcnj13	-3.39176	0.00192	6.60224	-1.76203	0.00034
down	kcnj16	-3.92464	1e-05	5.91868	-1.97256	0
down	C1orf210	-3.26695	0	3.72356	-1.70794	0
down	s100u	-2.64959	6e-05	4.59852	-1.40577	1e-05
down	cxcl14	-3.31794	2e-05	3.40758	-1.73029	0
down	PCBD2	-2.4977	0.0006	5.21051	-1.3206	8e-05
down	cldn10b	-2.83342	0.00184	5.5204	-1.50254	0.00032
down	cant1a	-2.57221	0.00038	6.41253	-1.36301	5e-05
down	ST6GALNAC2	-3.42585	0.00323	2.41567	-1.77646	0.00065
down	abi3bpb	-4.24287	0	3.41894	-2.08504	0
down	fbln5	-2.52828	0.00088	2.48571	-1.33816	0.00013
down	mep1a.1	-4.1923	0.00064	5.68963	-2.06774	9e-05
down	valopa	-2.15887	0.00082	2.20641	-1.11028	0.00012
down	cxcl8c	-7.3633	0	1.86286	-2.88035	0
down	fbn2b	-2.29527	0	4.7258	-1.19866	0
down	MDH1	-2.1071	0.00066	9.13049	-1.07526	9e-05
down	wfdc2	-2.28267	0.00026	3.53196	-1.19072	3e-05
down	kitlg	-2.33774	0.00111	3.01902	-1.22511	0.00017
down	samd10b	-2.90083	0.00144	3.10889	-1.53647	0.00024
down	hspa12a	-2.07638	0.00086	2.8822	-1.05407	0.00013
down	apc2	-3.74349	7e-05	2.30897	-1.90438	1e-05
down	camk1da	-2.42339	0.00322	3.91515	-1.27703	0.00065
down	si:ch73-132f6.5	-2.03963	0.00071	5.76941	-1.02831	0.0001
down	plvapa	-2.5181	0	5.32725	-1.33234	0
down	gdpd4b	-2.70308	0.00067	2.98852	-1.43461	9e-05
down	ARF3	-6.54999	0.00835	1.41461	-2.71149	0.00203
down	hsc70	-7.83381	0.00047	8.0018	-2.96971	6e-05
down	slc2a2	-3.52031	0.00015	5.26124	-1.8157	2e-05
down	tacr3a	-2.61587	0.00629	1.71675	-1.38729	0.00145
down	hand2	-8.86571	0	3.15724	-3.14824	0
down	ZFYVE21	-2.11817	0.00318	5.01571	-1.08282	0.00064
down	prr12b	-2.07862	0.00259	2.07717	-1.05563	0.0005
down	zgc:172282	-2.37866	0	3.99839	-1.25015	0
down	gs02	-2.10049	0.00083	6.80023	-1.07073	0.00012
down	stom	-2.46828	0	5.17792	-1.3035	0
down	pkd2	-2.10152	0.00105	3.86214	-1.07143	0.00016
down	GAP43	-8.07395	0.0006	2.43037	-3.01327	8e-05
down	DBI	-2.25583	0.0007	4.39988	-1.17366	0.0001
down	etv5a	-2.18278	0.00016	5.93092	-1.12617	2e-05
down	matk	-2.44972	0.00253	4.64685	-1.29261	0.00048
down	slc5a2	-2.80842	0.00072	6.42212	-1.48976	0.0001
down	ntng2b	-2.00612	0.00275	6.3293	-1.00441	0.00053
down	prtfdc1	-2.28814	0.00253	3.41475	-1.19417	0.00048
down	ilvbl	-2.2366	5e-05	6.8748	-1.16131	0
down	msrb2	-4.25705	3e-05	6.07943	-2.08985	0
down	xpnpep1	-2.18699	0.00521	5.33916	-1.12895	0.00115
down	xpnpep2	-4.63573	0.00042	5.77808	-2.2128	5e-05
down	soul5l	-8.48658	0.00042	2.19713	-3.08518	5e-05
down	dpysl2b	-2.76348	1e-05	2.73708	-1.46648	0
down	ptgdsa	-4.46205	0.00016	6.24007	-2.15771	2e-05
down	spega	-2.50454	0.00233	3.35979	-1.32454	0.00043
down	f7i	-2.84469	0.00106	3.20661	-1.50827	0.00016
down	mal2	-2.32186	0.0038	5.45015	-1.21528	0.00078
down	ognb	-4.32444	0.00571	4.30725	-2.11251	0.00128
down	podxl	-2.05523	0.00399	6.54619	-1.0393	0.00083
down	klf1	-7.30224	0	4.01878	-2.86834	0
down	rpz6	-9.38604	0.0006	2.00408	-3.23052	8e-05
down	f3a	-3.21848	0.00013	6.35809	-1.68638	1e-05
down	twf2a	-3.96061	0.00828	1.74543	-1.98572	0.00201
down	cited2	-2.0498	0.00112	3.77604	-1.03548	0.00018
down	bada	-2.09516	0.00027	5.26249	-1.06706	3e-05
down	PRUNE1	-2.22232	0.00084	5.27671	-1.15207	0.00012
down	rragd	-2.38998	0.00337	3.39163	-1.257	0.00068
down	MOCS1	-2.17471	0.00052	5.47289	-1.12083	7e-05
down	ggt5a	-3.0546	0.00591	3.21245	-1.61098	0.00134
down	wasla	-3.10486	0.00011	2.65148	-1.63453	1e-05
down	tppp2	-14.4562	0.0004	2.11324	-3.85362	5e-05
down	tatdn3	-2.14333	0.00051	3.12219	-1.09986	7e-05
down	srd5a1	-2.44598	8e-05	3.35749	-1.29041	1e-05
down	tbc1d32	-2.00973	0.00027	5.42567	-1.007	3e-05
down	atp1a3	-5.26394	2e-05	3.86225	-2.39614	0
down	GAMT	-3.744	0.00138	11.2297	-1.90458	0.00023
down	cubn	-3.02612	0.0003	9.15716	-1.59747	4e-05
down	hapln4	-2.20355	0.00204	3.65932	-1.13983	0.00037
down	tfap2a	-2.22173	0.0034	5.16389	-1.15168	0.00069
down	ddc	-3.23643	0	4.76562	-1.6944	0
down	akt1s1	-2.06221	0	5.2959	-1.04419	0
down	fn3krp	-2.22477	0.00206	2.97298	-1.15366	0.00037
down	dbi	-3.03525	0.00138	5.84825	-1.60182	0.00023
down	kcnip1b	-2.10527	0.00031	3.64139	-1.07401	4e-05
down	cbln1	-7.73163	0.00047	1.32779	-2.95077	6e-05
down	esrp2	-2.34923	0.00793	3.63196	-1.23219	0.00191
down	esrrb	-2.61531	0.00087	6.10584	-1.38698	0.00013
down	map6b	-8.14656	0.0001	1.93848	-3.02619	1e-05
down	hoxb4a	-2.22153	0.00126	2.68389	-1.15155	0.0002
down	clip3	-3.32868	0.00032	5.63963	-1.73495	4e-05
down	lrpap1	-2.0271	0.00169	5.61112	-1.01942	0.00029
down	map4l	-2.53091	0.00145	6.57471	-1.33966	0.00024
down	hoxb7a	-2.03827	0.00034	5.59284	-1.02734	4e-05
down	SDHB	-2.27185	0.00415	4.08125	-1.18387	0.00087
down	si:dkey-51e6.1	-2.462	0	6.12532	-1.29983	0
down	ENPP6	-2.22355	0.00657	5.67103	-1.15286	0.00152
down	pcbd1	-2.38154	0.00032	5.05067	-1.25189	4e-05
down	crabp1b	-2.36312	0.00366	2.43231	-1.24069	0.00075
down	ankha	-2.12295	0.00017	3.79709	-1.08607	2e-05
down	hoxb8a	-2.31303	0.00182	5.61073	-1.20979	0.00032
down	notch1	-2.9262	2e-05	5.72154	-1.54903	0
down	si:ch73-335l21.1	-2.99713	0	5.53272	-1.58358	0
down	map1b	-3.26979	0	4.51422	-1.7092	0
down	IGF1	-2.94893	0.00333	2.0875	-1.56019	0.00067
down	col18a1a	-2.01079	0.00805	5.16124	-1.00776	0.00195
down	sorbs2b	-2.09858	0.00012	4.93314	-1.06941	1e-05
down	ccdc28a	-3.5023	8e-05	4.66327	-1.8083	1e-05
down	fam222ba	-2.26586	0.00015	6.34256	-1.18006	2e-05
down	sox11b	-2.13341	0.00452	3.34371	-1.09316	0.00096
down	sox11a	-2.52701	0.00859	2.07572	-1.33743	0.00211
down	ADAMTS20	-2.75659	0.00193	4.91102	-1.46288	0.00034
down	cyp2ad2	-3.7988	0.00023	2.52375	-1.92554	3e-05
down	cntn3a.2	-2.56436	0.00435	2.2202	-1.3586	0.00092
down	HTR1B	-4.55545	0.00081	1.2732	-2.18759	0.00012
down	zgc:162608	-8.26549	9e-05	2.18154	-3.0471	1e-05
down	nrbp2b	-2.07291	0	6.4334	-1.05165	0
down	afap1l1a	-2.57569	0.00839	4.9058	-1.36496	0.00205
down	si:ch211-168d1.3	-3.10715	0.00105	5.28139	-1.63559	0.00016
down	rorc	-2.99005	0.00544	3.22305	-1.58017	0.00121
down	IGFBP-5B2	-9.0842	6e-05	8.0054	-3.18336	0
down	PKN2	-2.1509	0	4.60473	-1.10494	0
down	clic2	-2.69235	0.00055	7.0495	-1.42886	7e-05
down	RAPGEF4	-2.48928	0	4.0497	-1.31573	0
down	MMP16	-2.02762	1e-05	4.48526	-1.01979	0
down	ntd5	-3.31331	0.0015	1.06441	-1.72827	0.00025
down	corin	-2.73532	0.00035	5.47011	-1.45171	4e-05
down	pcbp3	-4.12308	0	2.67671	-2.04372	0
down	hao2	-2.93343	0.0043	6.5067	-1.55259	0.00091
down	cfh	-6.61339	0	7.71923	-2.72539	0
down	nuak1b	-2.39996	0.00163	4.71423	-1.26301	0.00028
down	aqp1a.1	-2.56715	0.00587	7.74885	-1.36017	0.00133
