# Supplementary material for: Transcriptomic signatures differentiating carrier and dead-end fish hosts of proliferative kidney disease
Source: Front Cell Infect Microbiol. 2026 Jul 2;16:1856713. doi: 10.3389/fcimb.2026.1856713 (PMC13372646; doi:10.3389/fcimb.2026.1856713)
Supplement: Supplementary file 7 [file Table7.xlsx]

## Sheet: BT-UP and RT-UP
240 shared upregulated transcripts in BT-UP and RT-UP
dram1
ube2j1
irf1b
btk
irf4b
irf4a
si:dkey-24p1.1
TRAF5
blk
tbx21
irg1l
il13ra2
calr
egr3
kcnab2a
rgs18
cyfip2
ada
CDK2AP1
traf1
traf3
lman1
mef2b
cd40lg
sox6
abracl
il10ra
june
tnfaip8l2b
ficd
sept9b
samsn1a
abch1
surf4
tap2a
si:ch211-269k10.5
sdf2l1
fkbp11
rps6ka3b
tmtops2b
ctnnd2a
SATB1
znrf1
sh3bgrl3
arr3b
itgb7
sla2
ankrd37
creld2
plcl1
rhoh
ankrd55
rbbp8l
ankrd44
sash3
SWAP70
FGD6
cxcr3.2
si:dkey-118k5.3
tent5c
pag1
upp1
tnfrsf9a
pdzph1
tlr1
aldh3b1
cytip
hic1
inppl1b
calr3b
vwa11
ppm1j
slc9a7
il10
il21
si:ch73-261i21.5
pdia6
pdia4
slco2a1
PLEKHF1
myl12.1
mcoln2
uchl3
grap2a
si:ch211-79k12.1
hspa4b
C8orf34
adap2
hspa13
rcn3
sftpba
il21r.1
H2AZ1
cd4-1
bub3
cnpy2
ptprea
cd276
CCND2
smpd3
calm1b
msna
cotl1
atp2a3
zgc:101810
scin
NR6A1
dpp6b
c1qa
si:ch211-153b23.5
s100a10a
slc2a1b
pfkpa
ccr12a
sh3bp2
coro1a
clic1
EGLN3
xcr1a.1
nup210
pou2f2a
syk
nr4a1
aars1
tapbpl
si:ch211-147m6.1
ero1a
copz2
mogs
alg5
hyou1
arhgap33
yrdc
gpr171
faslg
pcdh15b
pcdh15a
trim66
hcls1
pgam1b
tap1
GABRB2
ccl34b.4
b3gnt7
psma4
ACTR2
myo1g
tnfsf14
cenpx
dnajb11
vaspa
2026-09-02
si:dkey-185m8.2
tmsb4x
unc119a
vav3b
slc39a1
pik3r6b
smarcad1a
gpr55a
me2
prkcha
lyn
thrap3a
aff3
lck
cmklr1
cxcr5
zgc:153733
dnajc3a
rnaset2l
gulp1a
vat1
ighv6-1
cx30.3
parvg
pik3cg
ikzf2
dgkaa
slc35b1
ppib
marcksl1b
mboat2b
si:ch211-244b2.4
pycard
lcp1
sh2d1aa
sh2d1ab
dusp22b
pstpip1a
VAT1
fermt3a
si:dkey-148a17.6
ptgis
ccdc85b
prdm1b
hk2
psmb12
kcnh4a
hck
acot7
TTC39C
sec24d
sting1
papss1
lcp2a
cgas
gsna
themis
eomesa
MDFIC
rapgefl1
bcl3
nfatc2a
slc7a11
pld3
zgc:64051
zgc:153184
xbp1
SOCS3
nek6
cisd2
ctsba
myd88
batf
si:ch73-109i22.2
manf
cyth4a
ppp3ca
rpz5
tgfbi
CBL
tbkbp1
erap1b
abi3a
sh2d3ca
pim2
pim1
ubash3bb
rab8a

## Sheet: BT-DW and RT-DW 
317 shared downregulated transcripts in BT-DW and RT-DW
bcat1
gcdhb
gcdha
cat
scn4bb
phyh
minpp1a
slc41a1
rogdi
bspry
tbx3a
itga3b
tbx2a
qki2
abhd11
rdh8a
cox4i2
frem2b
spon1b
c8g
cox5b2
lmf2a
aadacl4
ak4
gstz1
atp1b2b
dcxr
NRCAM
pgrmc1
fabp3
zgc:158328
abcb4
hebp2
rspo1
slc52a3
klf15
sord
mvb12bb
HGFAC
maco1b
diabloa
creg2
si:ch211-214j8.1
slc43a2b
kif21a
pyroxd2
gkup
ITGA6
ppdpfa
si:dkey-205h13.1
spata13
rbms2a
sema6bb
lamb2l
oxct1a
slc20a1a
stmn2b
pdk4
fgf2
plcd4a
plcd3b
acad11
aldh6a1
si:dkey-283j8.1
eci2
chchd10
ulk1a
fgfr1a
ntrk2a
si:dkey-246g23.4
si:dkey-246g23.2
cldn19
MFAP2
acaa1
rnf130
cpamd8
fndc1
chrnb4
ubxn2a
per1b
lrp2a
cmtm4
aldh8a1
sgsm1a
nceh1a
upb1
plag1
jarid2a
tlcd5a
hsd11b2
sema6e
ndrg1a
agmat
atp1a1a.1
mapre3a
adcy9
gpd1b
dnajc6
mcoln1b
acot11b
ppm1k
aldh5a1
agtrap
mthfs
ptger4a
zmp:0000001102
mat1a
adra2da
zgc:162396
aldh4a1
gclc
dcbld2
alcamb
myo1hb
MPV17L
prune2
slc27a2a
cbr1l
dmgdh
slc16a12b
mapk4
sh3bgr
zgc:85777
slc16a13
VIT
sugct
si:ch211-180a12.2
PIK3R3
si:ch211-251b21.1
zgc:174904
cxcl14
cant1a
hspa12a
hsc70
slc2a2
etv5a
podxl
rragd
cubn
akt1s1
esrp2
map4l
si:dkey-51e6.1
sorbs2b
RAPGEF4
corin
nuak1b
ido1
adhfe1
cpt1b
efemp2a
cables1
scp2a
SUPT6H
alpl
postnb
allc
cyp2x9
oplah
asb2a.1
prkag3a
arhgap18
abcd3a
PLXDC1
rgn
pxdn
EZH1
tnika
gapdh
mllt11
gcshb
dtna
syn2a
gnao1b
DHRS9
slc16a4
aplnra
cyp4v7
dspb
RANBP3L
plg
inka1a
slc28a1
cpb2
slc15a2
cry3b
ptprq
syt11a
cab39l
gpr137c
OTOR
si:dkey-44g23.5
cobl
slc27a6
farp2
dhrs1
dhrs4
tmem106ba
g6fl
pter
asrgl1
slc25a27
EVC2
si:ch211-191i18.2
agmo
slc37a4a
slc26a6
mpz
ppargc1a
lrrc58a
gucy1b1
mmp15a
slc26a10
mmp11a
si:dkey-69o16.5
slc12a1
slc26a6l
ctxn3
igsf9b
slc5a12
rorca
lamb2
lama1
acsf2
eif4ebp3
fth1b
egfra
phyhd1
acsm3
oaz1a
kmo
adss1
KCTD1
phldb1a
phospho1
tmem176
si:ch73-334d15.2
SLC6A20
MGST1
acox3
gpt2l
prkaa2
MITF
prf1.5
PRIMA1
mthfd1a
slc22a2
mapk8a
PAQR5
ppp1r9a
lrrc73
nit1
ppp1r1c
porb
HLF
tob1a
slc34a1a
aldh3a2b
hyi
kctd3
papss2a
pfkfb1
plpp3
slc47a4
slc47a3
SNAI2
capn1b
abat
hgd
pdzk1
creb3l3a
pbxip1a
ssrp1b
paqr6
igfbp7
bdh1
gstr
SDCBP
slc6a22.1
rmdn1
rmdn2
si:dkey-28b4.8
nipsnap3a
SMARCD3
gchfr
dio1
nedd4l
si:ch73-215d9.1
cyb5a
sema4gb
pdxka
ces3
rab6bb
C1orf210
s100u
abi3bpb
plvapa
gdpd4b
prr12b
stom
pkd2
ilvbl
msrb2
xpnpep2
spega
ognb
f3a
cited2
PRUNE1
ggt5a
tatdn3
tbc1d32
hoxb4a
col18a1a
sox11b
si:ch211-168d1.3
rorc
