# Supplementary material for: Transcriptomic signatures differentiating carrier and dead-end fish hosts of proliferative kidney disease
Source: Front Cell Infect Microbiol. 2026 Jul 2;16:1856713. doi: 10.3389/fcimb.2026.1856713 (PMC13372646; doi:10.3389/fcimb.2026.1856713)
Supplement: Supplementary file 8 [file Table8.xlsx]

## Sheet: upregulated BT
Upregulated genes in Brown trout only
MPEG1
tmem47
PTCHD3
irf10
cbsb
il12rb2l
tars1
ntmt1
bmb
cbfb
MAFB
dhdds
spcs3
spcs2
spcs1
etaa1
hmgb2a
STMN1
STMN3
dusp10
rnd2
spdl1
RASGRP1
cadpsa
kcnb2
eif4ea
mapkapk2b
ptafr
hpse
chrna4a
KIAA0895L
si:ch211-282b22.1
NCAN
si:dkey-110g7.8
traf5
arhgap11a
CBX4
CLSPN
zufsp
ROBO2
chid1
tlr22
ccnd2b
crlf1a
cks1b
spc25
spc24
parpbp
mis12
CMKLR1
asic1c
slc43a1b
NASP
sept7a
ssuh2rs1
lrrc7
kif20a
CALR
vps25
SNRPD3
abcf3
si:ch211-1a19.3
ARPC5
ARPC4
hif1aa
birc5a
surf6
apba2b
si:dkey-32e23.4
nol4la
tap2t
si:ch211-266k8.4
cadm1b
arid5a
C19orf12
SS18L1
JMJD8
tpx2
rrbp1b
SART1
galnt18b
SLC15A5
cars1
pclaf
fndc3a
haus4
smc4
PLCE1
fndc5a
cep55l
brip1
klhl36
ect2
CCDC134
si:dkey-170l10.1
CCDC149
tmem167a
zgc:171844
hlx1
casp8
casp7
gtse1
rin3
caspa
KPNA2
yars1
RIPK2
ca10a
tnfaip2b
slbp
dennd5b
psmb13a
sars1
selenof
selenoh
selenok
TMEM184B
map3k8
tp53
atp6v1f
zgc:171695
DAD1
rnf19b
capn7
VMA21
stk39
tnfa
ska3
cacna2d2b
rnf170
gng13a
WIPF1
rgl3a
ints7
racgap1
kpna2
tmx1
PCNA
TOX2
grm8b
sass6
swap70a
imp3
cmtm7
si:ch1073-174d20.2
fstl4
si:dkey-122a22.2
zgc:194275
eftud2
chek1
SHCBP1
rims4
slc7a5
myca
mycb
gins2
gins1
gins4
gins3
hip1
RHOG
MARCO
mastl
mad2l1
ccl19a.1
ADAP1
rfc2
cntn4
ilf2
vrk1
pofut1
fabp7b
borcs5
ralgps1
bcl2l10
fignl1
arl3l1
mxd3
sec22ba
ints12
PAK3
relt
ywhag2
bcl7ba
shdb
dnajc9
pole2
pole4
zmp:0000001082
atp6v1e1b
pola1
fasn
calub
EIF2S1
ddost
bub1bb
TLR8
si:dkey-261l7.2
si:dkey-174n20.1
pdia3
zgc:152968
pdia5
ssbp1
aspg
aspm
b2ml
aurka
aurkb
marcksa
zgc:113340
tubd1
syncripl
pdk3a
fgf12b
mad2l1bp
batf3
cdh24a
arv1
MFSD12
rad51ap1
CDC25C
nutf2l
snrnp25
nusap1
fa2h
uck2a
arf1
slc1a3a
chia.6
seta
gbp2
gpr137bb
mtfr2
bub1
lin7a
cnpy3
nell2b
snrpf
snrpa
NAALADL2
CD99L2
ube2t
nr2c2ap
st3gal8
plekhg5b
si:dkey-222f8.3
gale
pcdhb
gltpb
calm2a
slc16a9a
actc1c
KLHL35
tescb
prr11
rad1
PIK3R6
zgc:174917
ada2b
cdca7a
SBNO2
RAP1GAP
lpar5b
ARF6
loxa
slc17a9b
scgn
c1qc
si:ch211-26b3.4
c1qb
thap12a
si:ch211-167j9.5
gramd2aa
zgc:85936
ccna2
ier5l
ywhaqb
arf6a
ccne2
ccnb3
ccnb1
zgc:112496
nuf2
prmt1
rap1aa
ube2l3a
poglut3
prnpb
slc4a7
nt5c1bb
ppp3ccb
arpc1b
gars1
si:dkey-234i14.13
IGKC
ctsz
creb3l2
txk
si:ch73-362m14.4
anln
ttk
chaf1b
b4galt2
SLA
mtnr1ab
SDS
top2a
tdh
nop58
KIF18A
erlec1
mybl2b
si:ch211-11k18.4
prkd1
setd4
DCSTAMP
las1l
arhgap4a
dok1b
inpp5d
nsl1
gig2p
gig2o
iqgap3
tmed2
tmed4
kitb
timm10
PPP3R1
fbxo5
scd
p2rx8
p2rx7
saa
cdr2l
uhrf1
SCARF2
espl1
bora
adcy3a
SLC43A3
cgref1
recql4
CTSH
PTPRO
si:ch211-194m7.5
kif4
ALPK1
wars2
exo1
tnip2
krtcap2
tacc3
PSMB5
zgc:86764
PSMA6
PSME3
si:ch1073-385f13.3
gpr156
polr2gl
cox4i1l
si:dkey-185e18.7
gmppb
trim45
zdhhc18b
rangap1a
mcph1
si:ch73-91k6.2
ncaph2
dtd1
alkbh2
CD4-2a
CD4-2b
NFATC2
h2az2b
prim2
iah1
efhd2
ostc
psme2
psme1
abcf2a
psmg1
SMARCA5
psma5
psma3
psmb4
psmb3
psmb2
psmb1
psma8
CPNE5
EXOG
ACTR3
e2f1
e2f8
si:dkey-225f5.4
ucp2
mki67
pbk
unm_sa911
actr3
tnfsf18
znf367
drp2
cenpl
cenpo
rap1gap
cenph
cenpk
cenpf
CXCR3
cdkn3
slc4a10a
ACSL4
orc1
ubr7
rtkn2a
xkrx
magoh
uba7
nln
ackr4b
skap1
elovl4b
ngs
dnase1l4.2
ME1
zgc:153901
rbp7b
CXCL13
plxnb2b
slc39a7
kctd12b
celf4
NOS2
si:ch211-219a4.3
foxm1
dhodh
gemin6
si:ch211-147k10.5
ZDHHC18
prdx1
osgin2
mmp14b
DNAJB9
opa3
htr2cl2
slc38a3a
mcm3l
rnaseh2c
znf277
rpp25l
cln8
kars1
mibp
ARHGEF9
nptx2b
eri1
PTK7
fhdc4
ppa1b
golt1ba
golt1bb
GZMK
E2F3
zgc:153704
lbh
wnt3a
igsf11
kif20bb
DUSP7
rcor1
JAK1
si:dkey-13n15.2
dnajc3b
thoc7
si:dkey-6i22.5
exosc4
C14orf132
vangl2
dusp2
chst7
DNASE1L1
DNASE1L3
ckbb
psmd11b
pip5k1cb
sec11a
psmb8a
zgc:193690
psmb9a
gabrr2b
bgna
ruvbl2
pik3ap1
psmd12
psmd14
hsp90b1
mthfd1l
ppie
sdk2a
TLCD3A
pcdh1a
g2e3
znf710a
ppan
si:ch211-244b2.3
cndp2
dusp23a
phgdh
chtf8
PGAP2
erap2
ifi35
TRHDE
sncgb
mettl13
cybc1
acp5a
WDR1
hnrnpabb
gpr18
kntc1
ranbp1
kif2c
melk
kif22
SLC39A1
kif23
kif11
kif15
cdkn2c
psmb10
fam98a
GCA
rfxank
chrng
ncapg
ncaph
dctpp1
phf19
wdr55
ighv7-1
psma6l
mdm2
pms2
knstrn
ELMO3
slc45a3
psat1
ndc80
chodl
tyms
rmdn3
si:dkey-61p9.11
cdca8
cdca5
mcm7
fus
mcm4
mcm5
mcm6
mcm2
cfl1
plp2
MED4
ell2
cyb5b
fosaa
rrm1
pld7
si:ch211-207d6.2
rad51
bxdc2
rras
DUT
nek2
fam49al
fam49ba
ighv10-1
dhfr
esco2
arl6ip5a
ebp
rbbp4
cyth1b
anxa5b
C6orf58
hspa5
ighv4-5
si:ch73-352p4.5
kcnk3a
mms22l
nf1a
kcnk1b
bcl11ab
cdo1
cdk1
cdk2
gucy2c
xaf1
cdc6
rpn2
ssr1
PLK1
fancd2
ssr3
NUP85
ssr4
RRM2
CBS
dck
lsm14b
GFOD1
arhgef3
tceanc2
rpa2
stt3a
rpa3
NET1
rnf213a
KCNQ4
NINJ1
ccnf
si:dkey-9i23.4
ccnk
slc25a15b
tmbim4
lrwd1
mydgf
akap6
dffa
pif1
cdc20
fli1b

## Sheet: downregulated BT
Downregulated genes in Brown trout only
scara3
stox1
scara5
TGFBR2
KLF15
rab3ip
KLF10
scarb1
pcsk5b
tmem37
dusp8a
mocs1
irf1a
ngfrb
cd22
crhbp
cyp3a65
adam19b
rflna
rflnb
csrnp2
agtr2
PTPN14
boc
si:ch211-286b5.5
col1a2
itga6b
gnsa
itga6l
enpp6
enpp5
enpp1
PPTC7
fhod3b
CDH2
CDH6
gnmt
si:ch73-147o17.1
adamts1
adamts9
rab42a
ip6k2a
mustn1a
amotl2a
amotl2b
hmgb3a
tnfrsf11a
rab40b
ttpa
b4galnt1a
prss16
adamts15b
kcnj8
kcnj5
cebpd
cebpa
cav2
frem1b
gria3a
kcne4
fkbp5
yap1
spon1a
znrf2a
apooa
capslb
ddr1
niban2a
abcb11b
nrxn3a
klhdc8a
zbtb4
ctdsplb
igfn1.4
GOT2
xirp2a
adm2b
PIM3
snx10a
apobec2a
klhl4
klhl3
LRRC9
gstt2
emp3b
tspo
ace
si:dkey-219e21.2
ABCB1
tsku
zbtb16a
sema5ba
unm_hu7910
si:ch211-171h4.5
atp1b3b
luzp2
hsd17b4
rcan3
atp1b1b
zte38
mid1ip1a
si:dkey-152b24.6
SLC22A17
ROBO1
cttnbp2
si:dkey-191g9.5
veph1
si:dkey-266m15.6
slc52a2
avpr2aa
gnav1
sost
nup42
si:ch211-195b13.1
fam169b
nav2a
adgrb1a
zgc:100920
gli3
RBPMS2
camkva
gldc
sema6dl
enox1
sept9a
treh
acta1b
sept8b
rnd1b
slc9a3r1b
pex3
ppfibp1b
stard14
elavl4
sh3bp4a
lrrc1
sh3bp5b
perp
YAP1
col4a2
col4a5
per3
si:dkey-190g11.3
per2
si:ch73-233m11.2
pemt
cngb3.1
spag1a
cox7a1
LDLRAD3
zgc:110239
spata6l
ROCK2
abcc9
abcc5
OSBPL1A
traf4a
ZNF423
pecr
rab11fip3
EGFR
c2cd4a
pcgf5a
lamb1b
ehhadh
itih2
itih6
hykk.1
map3k10
iqcg
iqch
reep1
dkk1b
tspan7b
cadm1a
cnksr3
arid3c
cyp39a1
auts2a
gsg1l2b
tctn1
slc44a5b
cachd1
cacna1aa
edn1
map1lc3b
myo9aa
tspan3a
GLUL
RUSC2
igfbp1a
dag1
zgc:194551
tpt1
cacna1sb
ube2ql1
galnt18a
dab2
igfbp5a
fkbp1b
fgf7
kcnq5a
si:ch211-130m23.3
cyb5r2
tmtops3a
kif1ab
PLCB2
PLCB4
clec3ba
SLC6A6
si:ch1073-303k11.2
zgc:92040
ednrba
klhl31
angptl4
ARHGEF17
dvl3b
klhl26
SOBP
plcd1b
l2hgdh
ACAA2
pacsin1a
pacsin1b
dsc2l
arhgef7a
pck2
pck1
gipr
TAGLN3
chchd3b
ece1
rhpn1
rhpn2
dao.3
cbx7a
top1
fam160a1a
g6pca.2
dennd2b
hlfa
ablim2
itgb4
dvl1a
pdha1b
notch1a
numbl
SLC4A7
cldn7a
hsd3b7
cntnap5a
myo7ab
plod1a
mknk2b
gsdmea
csf1a
pip4p2
ghrb
ghra
plch1
plcb3
intu
sat2b
zgc:171775
si:ch211-157b11.8
echdc2
adgrd2
si:ch73-61d6.3
kctd17
ccdc13
ahcyl2b
si:dkey-28n18.9
tulp4b
eepd1
gipc2
pdzrn3b
rab25b
SLC4A11
ctnnal1
trpm1a
acadm
acadl
pawr
acacb
stk35
sik2b
adgrv1
galnt14
pacs2
ypel2a
ADCY9
spink2.1
ZMIZ2
ankrd28b
CYTH3
kif5aa
celsr1a
SHROOM2
ecm1b
csrnp1a
pomt2
map4k3a
map4k2
CYP8B1
si:ch211-159i8.4
rgma
scn1ba
ccdc80
etnppl
ripk4
per1a
mfsd2b
zgc:56622
gna14
acadvl
hivep2b
sipa1l2
zgc:171579
smim13
rgcc
acbd7
AMDHD1
sh3glb2b
LAPTM4B
cd82a
mtmr7b
rnaset2
satb2
SNX27
myof
mical2a
thap4
tnfrsfa
CACNA2D1
pi4k2a
sgip1a
xylb
pygma
myl1
mfap5
slc7a9
il17rc
ajuba
si:dkey-6n6.1
tmem132e
TNNT3
si:dkey-91i10.3
echs1
tex2l
tlr3
dglucy
tfcp2l1
TNS1
TNS3
snx33
TNNI2
TNNI1
sema3b
sema3d
gpc5b
gpc5c
sema6d
agtr1b
sult1st6
TINAGL1
a1cf
rhbdl3
UNC13A
tns2b
tns2a
aldh9a1b
SH3TC1
map6d1
si:ch73-12o23.1
si:ch211-246m6.5
atp6v0a2a
slc6a8
KHSRP
trip10b
mybpc2b
mapre3b
si:dkey-90l8.3
jag1a
si:dkey-43k4.3
smtnl
armc3
gpd1a
reck
sardh
aldh1l1
si:dkey-242g16.2
dnaja1
sephs2
dnajb4
MAPKAPK3
adra1bb
TMC7
faub
exoc3l1
pld1a
MYO6
phactr4b
CIART
SHISA6
hspb11
tnnc2
lrrc8aa
tjp3
SIM2
nxnl2
tp53i11b
tp53i11a
vipr1a
tspan7
TLN2
sytl1
gdf3
znf532
faah
atoh8
P2RY2
lrig3
ptprua
mybphb
aspa
sgcg
sgce
sgcd
nalcn
hsd17b12a
xkr8.3
tmem163a
tcp11l2
flvcr2a
si:dkeyp-74b6.2
dgat1a
dgat1b
pla1a
mybpc1
slco2b1
nid1a
marc1
pdk2b
spire1b
sdr16c5b
htra1b
rtn1a
msrb1a
hspa1b
BHLHE22
ZADH2
gch1
plekha7a
ALDH6A1
mfge8a
hsdl2
lrp5
lrp4
myo1ca
si:dkeyp-28d2.4
ulk2
myo1ea
slc1a2b
cttnbp2nlb
eef2l2
ATP6
frmd3
arg1
plppr2b
cideb
si:ch211-106h11.3
VANGL2
cnstb
ddr2l
uck2b
GATA2
si:ch211-152p11.4
slc39a10
syt13
serinc2l
IER5L
snrkb
adgrl1a
afdna
syt2a
cdc42ep5
TJP2
hhipl1
smoc1
ephb2b
ephb3a
ACADSB
ihha
heg1
mttp
PDE1C
gba2
CYP27A1
si:ch1073-272o11.3
ASS1
rasef
SGCG
limk2
thbd
CYTB
vgll4b
mlphb
HMBOX1
tha1
zgc:172341
CALCRL
zfp36l1b
GRB14
camk2n1a
ANKRD50
svilc
skila
atmin
A1CF
gas8
slc16a1b
draxin
gamt
st8sia6
st8sia5
atp7b
ptprga
sox4a
spred2a
aebp1
rbfox2
VDR
prr33
myo15b
dnm3a
sdha
kdf1b
igf1ra
igf1rb
si:ch73-193i2.2
ptprn2
rxfp2a
NCOA3
tesca
sdc2
msra
ptprsa
gab1
mst1
appb
sox17
si:ch73-81k8.2
igf1
col6a3
cxcl19
vwf
arl15b
slc22a13a
slc22a13b
TUBA4A
cldnd1a
bmpr1bb
bmpr1ba
mylk4b
hspa12b
RILPL1
pkdcca
igf2bp2a
COL1A1
slc2a5
lpar4
kyat1
HPCAL1
bcl2l1
tead1b
BAMBI
ZMAT4
si:ch211-129c21.1
tmem119b
aox6
slc5a5
cyp1a
sypl1
sort1a
sort1b
si:dkey-5i3.5
gls2a
zgc:162816
aldh1a2
agpat3
tmem110l
srd5a2a
fgfrl1b
zgc:85932
klf4
klf9
aatkb
mxra8b
mxra8a
crispld2
ERMP1
cltcl1
TKT
tppp3
ildr2
kaznb
kazna
RARG
atp1b4
slc2a3a
epha3
hapln3
nectin4b
pfkma
nectin3b
dhrs11a
exoc3l2a
exoc3l2b
cbln6
lnx1
map6a
si:dkey-239i20.2
pfkla
tmem238a
si:ch211-210c8.6
tefb
snap25a
cpeb1b
PRICKLE1
notch3
nudt13
ctsf
stc2b
atp2b3a
col1a1b
col1a1a
sh3d19
UNC79
SRL
GAPDH
tanc2a
gtf3ab
b4galt4
ephx5
ephx1
ndrg4
slc19a1
clic4
eif4ebp3l
ctbs
PPFIBP2
hao1
chadlb
ugt8
wwtr1
efr3ba
SPRY3
B3GAT1
si:ch1073-459j12.1
zgc:163080
epas1b
cacng6b
pcmtd2a
ccn2a
si:ch211-132f19.7
prkg3
CADPS2
sacs
ccdc153
ccn4a
KIF13B
ccdc146
ccdc141
itpkcb
itpkca
deptor
TMCC3
ift46
dzip1
ccdc180
zcchc14
frem3
BTBD7
fermt2
ptpn13
thbs1b
crabp2b
MORN1
osbpl2b
csad
pygl
C11orf96
MYOM2
PRSS23
brinp3a.2
tcn2
cryz
GALNT3
CLCN2
pfkfb4b
SCN4A
adcy6b
cyp2p6
si:ch73-234b20.5
GALNT9
si:ch73-222h13.1
esr2a
esr2b
RAMP1
tp53inp1
RAMP3
irx3a
crot
cc2d2a
ANO1
ANO4
pard6b
pard6a
PTPRF
PTPRK
PTPRT
ctnnd1
prkag2a
kif6
daam2
fhl3b
ACVR1
KIF21A
pacsin3
ERRFI1
rpz
si:ch211-153j24.3
slit3
ift74
pde6b
cert1a
magi1b
pde9a
arhgap28
PTPRB
PTPRD
fgfr2
mrtfbb
tcirg1a
ren
tcima
akr7a3
calcoco1a
TMEM82
MCRIP2
FAM168A
RBMS3
akna
otx1
gpr157
gpr161
kitlga
tsga10
gpr146
gpr143
kank1a
znf281b
quo
glis2b
gal3st2
pmp22a
PM20D2
trim3b
hmbox1a
pcdh10b
si:ch73-141c7.1
cadm3
comtb
nr2f2
ADAMTS2
ADAMTS5
wasf3b
pcdh18b
pcdh18a
wscd2
MPC2
phf20b
tal2
GABRG3
slc1a1
slc1a5
NCKAP5
fzd6
bmp16
CRY2
pipox
rbpms
NABP2
vegfaa
vegfab
mmp9
mmp2
tfpia
bmp2b
dhtkd1
bmp1b
aldh9a1a.1
bmp7a
osr2
ARNTL2
KIF9
cpn1
NRP1
ppl
pmt
gap43
lnx2b
lnx2a
epdl2
fam13a
cdc42ep4b
cdc42ep1b
pih1d3
nr3c2
CRAT
foxred1
ucp1
PPARG
tnnt3b
ptpra
RNF223
CRABP1
AKT2
myo1b
nos1
DOCK3
ACSF2
cdkl1
slc4a2a
comp
tnfsf10
cenpv
plekhg7
pabpc4
grhprb
plekhh2
atp8a2
cep85
mlf1
MTARC2
KCNIP2
smad6b
dnah6
dnah5
epb41l5
ND6
ND4
ND5
ND2
ND3
ND1
trpv4
prelid3b
GRAMD4
zswim5
camsap2a
myom2a
CDK18
myo6a
nupr1b
prkg1b
fras1
igsf9bb
pxylp1
EPS8L2
tafa5a
fnbp1l
fnbp1a
cnr2
ccdc102a
ric8a
pitpnc1b
pink1
fat1a
tm7sf3
aifm3
SBSPON
dhrs7
hook1
cdk2ap2
gas2l1
SLC25A36
myo18aa
SLC25A38
cd151l
pebp1
SLC25A29
usp30
ngb
plekha6
SLC25A12
dnmt3ba
nr1d1
rhobtb2a
irs2b
slc13a5a
slc13a5b
mmp25b
cyhr1
rassf1
neb
slc25a48
slc25a42
loxl1
FOXN4
slc25a33
slc25a21
usp2a
usp2b
slc25a10
ANKIB1
tcea3
FAM222A
anks1ab
nfil3-5
nfil3-6
dpys
COX1
COX2
CFAP69
COX3
ppp1r3ca
ppp1r3cb
npnta
twsg1a
rnf150a
foxk2
CDH12
DDAH1
mtr
zpr1
dpp4
mt2
LPL
lmnl3
CNDP1
si:dkey-51a16.9
tcaim
syne2b
si:ch211-132b12.7
ubald1b
acsl1b
cdk16
bicc1a
cmbl
trim35-12
DNAJA4
si:ch211-248a14.8
zgc:103559
OSBPL8
abcc12
bivm
plxna1a
npm2a
si:dkey-246i14.3
lfng
slc38a5b
zgc:175214
lum
rapgef3
ncam1b
si:ch211-220f16.2
si:ch211-232b12.5
LTB4R
lpl
slc5a11
prph
mafba
cygb2
ACOT11
dctn1b
ivns1abpa
FILIP1L
mid2
sall1a
naa80
ARHGEF7
nptx1l
PPP3CA
rorcb
slc5a8l
A3GALT2
micu3b
vat1l
lamc1
dock6
bahcc1a
lama5
ETFA
txlnba
BFSP1
tnni2a.1
mylz3
LGR6
antxr2b
cyp1b1
asb5b
hacl1
zgc:73226
si:dkey-32m20.1
zfhx4
ampd1
pacs1a
glyctk
adrb2b
si:dkey-119f1.1
ppp1r9ala
sfrp2
ckma
pik3r2
PTGIS
JMY
SMAD6
slc23a1
slc10a1
slc10a2
oaz2a
SYDE1
SYDE2
wnt2ba
dusp7
dusp6
kifc3
kiz
khk
crocc2
RYR3
RYR1
si:ch73-334d15.1
bcl2b
gnrhr4
coq8aa
tmem145
tmem131
ftcd
GADL1
acox1
pip5k1bb
cep152
IGFBP4
IGFBP5
sec16b
IYD
adamts13
adamts17
RYBP
raph1b
bgnb
CSRP2
jun
bnip3la
ldha
decr2
adgb
lrrc75bb
si:ch211-131k2.3
zfand2a
lyve1b
eva1ba
pparab
axdnd1
FUT9
mvb12a
DOK7
G6PD
pparda
nostrin
errfi1a
sptbn5
zgc:154075
zgc:154093
KIF27
TLCD3B
pcdh1b
rab11fip5a
ltb4r
lmbrd2a
AHCYL2
cxadr
SLC25A1
aco2
syngap1a
acp7
SLC9A3
si:ch73-233f7.1
si:dkey-190l8.2
nit2
slitrk2
MICALL1
pla2g15
frzb
sgsm2
sgsm3
VAMP2
lrrc23
shisa4
ace2
doc2d
dll4
PPP2R2C
si:ch211-195e19.1
lcat
hnf1a
FBLN2
dlg1
sfxn5b
podn
noctb
nocta
cgnl1
FAM189A1
trim9
sparcl1
ids
GFRA1
zdhhc9
id1
mettl24
mettl27
zgc:194887
slc22a21
tmem38a
slc22a18
slc35d1b
PANK1
ethe1
RAB15
hoga1
calb2b
AOPEP
stx3a
ncam3
chpt1
smad7
ciarta
ADM2
alkal2b
chp1
gpr63
GPT
cdkn1d
pnp6
ntsr1
hpn
fam214a
chka
sh3yl1
pnpo
cyb561
capn2b
eno3
ACKR3
si:dkey-193c22.2
hk1
chdh
chd5
HHIPL1
si:ch1073-416d2.3
zgc:65997
csrp2
pgap4
enah
wdr13
ACY1
pgam2
acvr2ab
ptk2ab
ptk2bb
nr1d4b
c1galt1a
acvr2ba
stxbp1a
nphs1
sned1
large1
pkp3b
CORO2B
fbp1b
tmem204
si:ch211-207e14.4
mpp7a
serpina10a
mpp5a
ccdc85ca
shtn1
urahb
sema3aa
gfra3
si:dkey-31g6.6
mgst3a
stard13b
nt5c3a
C21orf62
ITM2A
cdca9
nr2f6b
serpinf2a
si:dkey-28b4.7
pknox2
daam1a
pltp
ABHD5
tmem54a
pls1
apcdd1l
casq1a
dio2
f7
f5
f2
flr
lonp2
c5
ar
PNMT
suox
hoxd3a
anpepb
fer
CHD4
gdpd5a
mst1ra
sema4ga
RTKN
rabl2
cux2b
sb:cb470
grb7
bbs1
cyp7b1
mbd3b
si:dkey-228d14.5
ST6GALNAC5
cldn11a
fbln2
fam110a
RIMBP2
emb
PMM1
bbc3
ctsbb
zgc:153018
mctp1b
foxo1a
zgc:153031
zgc:64106
sobpb
CAMSAP2
mctp2a
POSTN
mtus1b
cipcb
SUSD2
ntng2a
p4htm
MTSS1
kcnk5a
SIPA1L1
stam
hspb2
stc1
kcnk2b
hspb7
hspb8
map9
malb
TWSG1
nf2b
CTH
cdkn1ba
adamtsl3
ndnf
CRK
polr1e
EVI5L
COL14A1
smyd1b
mafk
dpt
rab3il1
plxdc1
frmd4bb
ggt1b
tmem79b
arrdc3a
palld
bag3
ldlra
ralgapa2
gpt2
arhgef18a
crip3
EXOC7
sod3b
cdab
sspn
nfasca
CFI
ogal
tshz1
arhgef12a
gpib
cdc42se2
SV2C
gcgrb
iffo1b
esamb
socs2
baiap2l1b
hoxb6a
IGF1R
gpc4
pik3ip1
parvaa
nfat5b
fam102ab
fam102aa
dhrs12
si:zfos-323e3.4
KCNK4
pip4k2ca
mcf2a
ccn1
gal3st1a
NEO1
cpe
osgn1
serpinh1a
serpinh1b
PKP4
clu
pim3
FADS6
shisa2b
KCNG3
marveld2b
ADAM23
GSTP1
aldob
sh3tc2
RDH10
pcsk6
GSTK1
