# Supplementary material for: Transcriptomic signatures differentiating carrier and dead-end fish hosts of proliferative kidney disease
Source: Front Cell Infect Microbiol. 2026 Jul 2;16:1856713. doi: 10.3389/fcimb.2026.1856713 (PMC13372646; doi:10.3389/fcimb.2026.1856713)
Supplement: Supplementary file 9 [file Table9.xlsx]

## Sheet: Upregulated RT
Upregulated genes in Rainbow trout only
cpne5b
il10b
cers1
il11a
crfb12
htr7c
hrh3
cd9b
cd80
cd86
fads2
tdh2
snx18a
cd63
prkd3
cd3z
prkd4
TSC22D2
edaradd
cd53
cd18
GADD45B
si:ch211-210g13.5
cd28
B2m
si:dkey-24p1.7
EFHD2
socs1a
serpine1
mgat4a
dapp1
enpp2
il-1rii
iqgap1
SSRD
zgc:153675
tnfrsf11b
osbpl3b
osbpl3a
CK-2.1
dusp16
il21r
gng8
pdcd6
ERLEC1
malt2
ogfrl1
lima1a
dhx58
cebpb
p2ry2
cav1
hecw1b
clcn5b
nt5e
ddx5
ddx4
lrch4
kcnd2
gria1a
MARCHF8
namptb
clip1a
cap1
c7b
SPC18
c3ar1
mcama
eif4eb
duox
p2rx3a
rgs13
zbtb17
pde7a
pgm5
rab11bb
chrna2a
PTPRE
si:ch73-309g22.1
pde1a
TNFa3
hps5
SESN3
slc29a1b
spp1
PSMB1
carmil3
gmip
KIAA0040
PSMD2
soat1
dhx29
traf2
gpr184
grp94
lrp1ab
hoxd11a
rps6kl1
agap2
igflr1
HNRNPLL
si:cabz01093077.1
c-myc
sox9
gltp
mfsd13a
Onmy-Iclp-1
POLR2B
pfn1
irx7
PSTPIP1
chrnb5a
jagn1a
il10r1
HA2B
plac8l1
rps6ka1
fih1
IL-15Lb
EHD2
si:rp71-17i16.5
IL-15Ra
slc43a2a
ASB13
als2a
grip2b
irf8
light
sesn1
prodhb
si:ch211-241f5.3
psmd1
il2rgamma
nabp1a
si:dkey-40g16.6
pnp5a
gfi1ab
cldni
CIITA
TXNDC5
CREM
coro1cb
traf2b
SLC39A12
pad
ARHGAP9
rnd3b
col11a1a
zap70
myo1f
map3k15
SASH3
reep5
keap1a
arpc3
arpc2
arid5b
si:dkey-42l23.2
plekhg2
plekhg6
il-11
si:ch211-269k10.2
wnt5b
ipyr
plek2
alox5ap
NMI
mlec
edn2
OnmyUAA-OSU
klf12b
rrbp1a
crtam
lyz2
chordc1a
nat14
kcnq5b
oat
DTD1
eef1b2
cadm2b
smc3
myo3a
JUNB
rilpl2
tmc6a
mob3c
whrnb
mob1a
etv4
CAVIN1
tcf15
skap2
si:rp71-68n21.9
dnsl3
cbx7b
CATH-1a
cass4
dennd4a
nfil3-4
tnfaip2a
slc7a10a
rasgrp4
si:ch73-54n14.2
HACD3
MTMR4
pde4ba
casz1
dennd5a
tbc1d9
mvp
cracr2ab
urad
lbp/bpi-1
lbp/bpi-2
LSS
aicda
megf10
MLKL
pdlim2
si:dkeyp-19e1.3
acap1
tpi1b
acsl3a
sulf1
rhof
trmt1
PDCD1LG2
plcg2
cdk17
dennd2db
galnt6
si:ch73-361p23.3
cd4-2.2
mmp14a
LEG
arhgef3l
gipc1
psb4
ccdc50
rbm38
RIMS1
FGD3
ergic1
slc38a5a
irf-10
cd79a
cd79b
ltk
zgc:110699
sumo2
TNFAIP3
fut7
GRIP2
midn
ARHGEF3
znf219
grm8a
esrrga
leg
hivep2a
cpt1cb
TNFRSF6B
prcp
UBQLN1
nab1a
txlnbb
satb1a
ddhd1a
adrb3b
cxcf1a
sla1a
pik3r5
st6gal2a
m17
NALF1
tgm2l
ppp1r9ba
RYR2
APOC-Ib
vatf
zfp313
bcl10
chd4a
TNS4
vig-2
lsp1b
herpud1
IRF10a
ADRM1
tln1
ccl19b
prf1.3
mpeg1.3
inpp5kb
gabrr3a
tnfrsf1a
srrm4
gnai2a
S100P
MAST4
TMX1
relb
stim2b
pdlim5a
TSPAN8
si:cabz01074946.1
RASSF5
armc2
ltc4s
nmt1a
ptges3a
fmnl1a
pcyt1ab
calr3a
ttc39b
syngap1b
sh3kbp1
abhd14a
atp8b5a
rhbdf1a
abhd15a
atl3
rbtstat3
GPR18
mcl1b
srgap3
mef2cb
atf3
bin1b
CYBC1
def6b
tpcn2
il8r
churc1
capn12
dock11
iip
znf598
epn3b
si:rp71-1c10.10
CAPZA2
CAPZA1
frih
fosl1a
PROX1
dscama
pdia7
si:dkey-148a17.5
hgfb
hgfa
bhlhe40
gpr25
pfkfb3
itpka
SNRPF
PLXNC1
ano8a
NUCB2
runx3
plpp5
si:ch211-132g1.7
grap2b
TPRG1
snrpd3l
ACKR4
nfkbie
hn1
entpd2a.2
fgf10a
nrn1la
c5ar
steap4
PHTF2
kcnh5b
slc46a2
ap1m3
nfkb2
iip2
sel1l
arsj
stk17b
junbb
lrp8
CD247
FSD2
FYN
wt1b
TAGAP
zgc:113223
aipl2
aipl1
cd40l
ttyh2l
arg2
mpp4a
igfbp6
arf4
acod1
rars1
hes6
RGS13
eml3
smcr8b
nell2a
egr2b
eomesb
gda
il2rb2
TOMM7
qpct
glut1a
spi1b
ankrd33ba
SLC46A2
ksr1b
mcm3
si:ch211-183d21.1
vgll2b
camta1b
lag-3
pstpip2
st8sia4
si:busm1-57f23.1
grm3
grin1a
tpst2
VCL
nucb2a
rac2
apoe
fosl2
glipr2
ponzr1
OXER1
DHX57
rab6ba
im:7142702
MDGA2
s100w
gata3
MOXD1
hif1a
meltf
HPGDS
pkma
timp2a
ACTL6A
timp2b
gapdhs
tapbp.1
duox2
cngb1b
trib3
sqlea
cd209
camk1ga
cd209a
baxa
il-1ra
erp44
TMED7
hspb1
rgs5a
rgs5b
cyth4b
cldn15la
balm
kcnip2
rgs7a
si:ch211-152f22.4
apbb1ip
ABLIM2
IL21B
si:ch211-153b23.3
mafa
acsbg2
plxdc2
aatka
ldlrb
CKB
arrdc1a
GAS7
zgc:172139
grapa
agfg1a
rb11a
slc2a3b
tnfsf13b
gadd45ga
gabra6b
hephl1b
PSMB10
rab3b
mdga1
arhgap45b
raver2
socs3
socs1
stat3
SH3BGRL
si:ch73-335l21.4
si:dkey-34d22.1
scinlb
ptp4a3b
pla2g4aa
flt3
pip4k2aa
ezrb
ccl4
ephx2
tnr
ncf4
si:dkey-10c21.1
glra1
tmem63c
KCND3
chi
nedd9
STRN
ubash3ba
pid1
tes
atp2b4
cdc42se1
aqp1a.2

## Sheet: Downregulated RT
Downregulated genes in Rainbow trout only
zgc:163057
xirp1
tmem98
sgk2a
tmem82
gbrl2
KLF11
cacng6a
ca4
arhgap32b
tmem72
pak6a
pcsk5a
COX7A2
SCG5
SELENOP
gpr37b
GALNT11
tmem44
rab3db
ndufv2
ETNPPL
cyp3a27
slc8a2a
ccdc135
zgc:175088
nipsnap1
sptlc3
FOLR3
pcdh2ac
slc2a11l
slc2a11a
gatd3a
mgat4c
serpinf2
ppp1r13l
ambp
serpini1
crabp2a
pxdc1a
si:ch211-145o7.3
susd1
dhdhl
csf1
nkd2a
phex
fbxl2
cyp2k5
fbxo8
zgc:114041
col28a1b
adcy6a
uroc1
PACSIN1
irx1a
irx2a
CREG1
PTPRG
apoob
ripor3
LRRN3
ST8SIA5
sfxn1
tspan13a
thnsl2
amt
amn
GOT1
nrg1
kcnn1a
tbx16l
ak8
si:ch73-196l6.5
rhd
TMCO3
CLUL1
ret
si:dkey-221h15.4
kcnn2
spic
isl1
si:dkey-93h22.7
jph1b
jph1a
hsd17b8
frmpd2
hint3
HRH1
FAM83G
MPP4
abcg4a
gal3st4
trim2a
abtb1
nr1h4
crispld1a
stmn4
csgalnact1b
spryd4
clcnk
nr2f5
scn3b
TRPC6
REEP2
olfml2ba
jam3a
MPC1
rps6ka2
GLYCTK
aqp8b
fign
si:dkey-208k22.6
r3hdml
SERPINA10
GABRB1
smim8
dcun1d4
olfml2a
fzd5
g6pcb
si:ch73-139e5.4
GNG2
efhd1
DNAH7
rec114
DNAI3
sod2
RND1
npr3
cyp4v8
RHPN1
cpt1
si:ch73-54f23.4
anos1b
C1orf43
abhd2b
bambia
dbpa
tmco3
CSRNP3
zgc:66433
ar-beta
pnp4b
si:ch211-112f3.4
ADGRA1
fbxo32
si:dkey-276j7.1
hectd2
timm17b
itgb1a
fbxo21
abcc4
abcc2
ITGB4
pes
hnmt
epdr1
aplp1
fgf22
ctdsp2
spata17
si:dkey-121a11.3
smpdl3a
itih5
trpc3
oatx
dkk3a
isca2
si:ch211-288d18.1
slc19a3a
si:dkey-101k6.5
stmn1b
pax3b
ghrhrb
ppp1r14ba
ARNTL
atp8b4
atp8b3
plekhh1
fam184a
C19orf44
oafb
cep63
SOX6
ZNF608
INSM2
si:ch211-191a24.4
KCNJ15
dnah1
aif1l
igfbp6b
SLC28A3
COL21A1
sppl2
slc4a1a
angpt2a
tpk1
tdrd7a
FZD8
nupr1a
spa17
si:dkey-36i7.3
cabcoco1
herc1
EPS8L3
CFAP46
TRC1
plcd1a
rhoua
ahcy
nanos1
PERP
mlycd
dhrs9
si:dkeyp-92c9.2
josd2
ACADL
RPE65
zgc:158868
gdf6a
astn1
acvr1l
pde4ca
si:ch73-206d17.1
slc25a37
vdrb
nmes1
FHIT
kdsr
HNMT
slc13a3
sult2st2
NSUN7
ulk1b
sez6l2
lgr4
pex5lb
elovl8b
APCDD1L
SLC5A5
slc26a1
ribc2
acanb
mfsd4ab
svopl
SNCG
fez1
lrrc4ba
ALDH1A1
mta
mtb
mra
si:dkey-6b12.5
mpl
opn5
si:ch211-132b12.2
GRHL1
si:ch211-225b11.1
ZDHHC14
gstm.1
ghr1
st6galnac5b
cdk15
adgrd1
crata
abcc6a
tbxas1
cxcl12a
mak
UBR7
ccdc3b
ahr1a
acaa2
asip2b
rhag
bzw2
slc12a3
foxd1
rnf152
pax9
napba
GJA3
pdzd3a
chrna3
slc5a3a
si:ch211-117c9.2
pdzd7a
CYTL1
rgs4
rgrb
bco2l
si:dkey-40c11.2
mtmr3
lamc3
dock5
snap47
cnot6l
lrp11
UROS
erb2
cyp1a3
SNX14
myrf
antxr1d
adrb3a
otol1b
CLOCK
plxna2
si:dkey-251i10.2
mical3a
kdm6bb
SGPP2
slc23a3
PDZD7
ARHGAP22
rft1
mycn
si:ch73-344o19.1
dusp4
slc6a19b
PBLD
slc6a16a
tlr9
crppa
si:dkey-1d7.3
gstt1a
ETFRF1
sema3c
tmem117
tlcd3a
cdh17
cdh16
ttc36
tmed1a
syndig1l
golt1a
gabrr2a
HOXB3
epor
add2
rskra
mapk15
lyve1a
snai1b
pcdh20
sypb
mybpc2a
zgc:101566
synm
sostdc1a
sccpdhb
penkb
TSPAN7
PCDH18
dhrs13a.1
aspdh
si:dkey-208k4.2
MCOLN3
SH3BP5
rai14
ppp1r8a
UPP2
dcun1d2b
zmp:0000001048
LRRC58
ppp1r42
ppp1r1b
prr15lb
mapk8ip1a
si:ch211-76l23.4
arl4cb
slc2a9l1
ccl25b
lpcat1
bin2a
lmo4a
lrrc31
ush1c
zgc:77880
pdgfra
wt-t1b
zgc:65851
tubb5
tubb2
slc6a15
hnf4a
slc22a6l
GABRD
APBB2
gdi1
slc34a1b
znf503
scn1laa
rdh1
rdh3
mthfr
ampd3a
slc22a16
znf536
ar-alpha
zmp:0000001114
si:dkey-166k12.1
acmsd
chrd
dpysl3
ano9b
tmprss2
shbgb
fzd7a
uchl1
chn1
eral1
zgc:174356
golph3
nid1b
phyhipla
lect2
asb4
sdr16c5a
MXI1
ldb1b
nhe3
UBE2K
rtn4
zgc:162297
rcl1
hdr
gja5b
adam11
plagl2
GBP
aass
stk17a
CSNK1D
NUDT6
tmem26b
siah2l
cntn1b
PCDH7
si:ch211-241j12.3
SLC5A10
nphs2
large2
ACO2
emx1
zpax1
gsc
si:ch73-185c24.2
SLC7A9
hey1
igfbp5
laynb
emp1
b3gntl1
SGTB
rbp7
ghr
slc3a1
sema3ab
ehd2a
sele
agxt2
gad1b
hoxc9a
TMEM14A
eloal
agxtb
ugt5e1
GPM6B
soul5
tmem59l
fahd1
si:ch211-284o19.8
ube2w
GPR149
st3gal7
slc16a5a
prox3
RPL3L
SLC16A10
nfe2
islr2
raly
slc31a1
YWHAG
PHOX2A
RTN1
prr5a
fah
mlxipl
mapta
NCOA7
pdgfc
Onmy-LAA
ssx2ipb
ch25hl1.1
ARSG
si:ch211-81n22.1
cerk
EPHA4
kcnj13
kcnj16
PCBD2
cldn10b
ST6GALNAC2
fbln5
mep1a.1
valopa
cxcl8c
fbn2b
MDH1
wfdc2
kitlg
samd10b
apc2
camk1da
si:ch73-132f6.5
ARF3
tacr3a
hand2
ZFYVE21
zgc:172282
gs02
GAP43
DBI
matk
slc5a2
ntng2b
prtfdc1
xpnpep1
soul5l
dpysl2b
ptgdsa
f7i
mal2
klf1
rpz6
twf2a
bada
MOCS1
wasla
tppp2
srd5a1
atp1a3
GAMT
hapln4
tfap2a
ddc
fn3krp
dbi
kcnip1b
cbln1
esrrb
map6b
clip3
lrpap1
hoxb7a
SDHB
ENPP6
pcbd1
crabp1b
ankha
hoxb8a
notch1
si:ch73-335l21.1
map1b
IGF1
ccdc28a
fam222ba
sox11a
ADAMTS20
cyp2ad2
cntn3a.2
HTR1B
zgc:162608
nrbp2b
afap1l1a
IGFBP-5B2
PKN2
clic2
MMP16
ntd5
pcbp3
hao2
cfh
aqp1a.1
