# Supplementary material for: Transcriptomic signatures differentiating carrier and dead-end fish hosts of proliferative kidney disease
Source: Front Cell Infect Microbiol. 2026 Jul 2;16:1856713. doi: 10.3389/fcimb.2026.1856713 (PMC13372646; doi:10.3389/fcimb.2026.1856713)
Supplement: Supplementary file 10 [file Table10.xlsx]

## Sheet: Brown trout upregulated
Enrichment FDR	nGenes	Pathway Genes	Fold Enrichment	Pathway	URL	Genes
2.42631e-36	54	263	10.8426	Mitotic cell cycle process	http://amigo.geneontology.org/amigo/term/GO:1903047	psme1 nusap1 foxm1 mad2l1 zgc:86764 tacc3 kif4 ect2 kif18a cdc6 ccna2 psme3 aurka ranbp1 kif23 racgap1 nsl1 cdk2 psme2 ccnb3 mcm3l aurkb smc4 orc1 cenpk mcm4 kif20bb ttk rad51 kif20a pola1 ccnb1 fancd2 cenpf mcm6 anln ncaph chtf8 ncapg ccnd2b ndc80 knstrn bub1bb bub1 tpx2 cdk1 cenph ccne2 si:dkey-225f5.4 cep55l mcm2 spdl1 chek1 mad2l1bp
7.95769e-35	65	448	7.66178	Cell cycle process	http://amigo.geneontology.org/amigo/term/GO:0022402	psme1 nusap1 foxm1 mad2l1 zgc:86764 tacc3 kif4 ect2 kif18a cdc6 ccna2 psme3 aurka ranbp1 kif23 racgap1 haus4 nsl1 top2a cdk2 psme2 ccnb3 si:dkey-170l10.1 mcm3l aurkb smc4 orc1 cenpk mcm4 kif20bb rad1 ttk rad51 prnpb kif20a pola1 ccnb1 fancd2 cenpf mcm6 plk1 anln ncaph chtf8 ncapg ccnd2b ndc80 knstrn brip1 etaa1 bub1bb bub1 tpx2 cdk1 si:ch73-352p4.5 cenph ccne2 mcm7 si:dkey-225f5.4 cep55l mcm2 asp…
2.91534e-32	84	872	5.08695	Cell cycle	http://amigo.geneontology.org/amigo/term/GO:0007049	psme1 nusap1 foxm1 mad2l1 zgc:86764 tacc3 kif4 ect2 cks1b kif18a cdc6 ccna2 psme3 aurka nf1a ranbp1 kif23 racgap1 fignl1 haus4 nsl1 top2a mis12 cdk2 mybl2b psme2 ccnb3 tp53 si:dkey-170l10.1 mcm3l aurkb smc4 cdkn3 orc1 cenpk mcm4 kif20bb rad1 ttk rad51 bora cdca8 prnpb kif20a pola1 ccnb1 fancd2 cenpf mastl chaf1b mcm6 tubd1 mcph1 plk1 anln ncaph chtf8 ncapg ccnd2b ndc80 knstrn brip1 etaa1 bub1bb b…
1.01344e-27	62	535	6.11973	Mitotic cell cycle	http://amigo.geneontology.org/amigo/term/GO:0000278	psme1 nusap1 foxm1 mad2l1 zgc:86764 tacc3 kif4 ect2 cks1b kif18a cdc6 ccna2 psme3 aurka ranbp1 kif23 racgap1 nsl1 mis12 cdk2 mybl2b psme2 ccnb3 mcm3l aurkb smc4 orc1 cenpk mcm4 kif20bb ttk rad51 kif20a pola1 ccnb1 fancd2 cenpf chaf1b mcm6 tubd1 mcph1 plk1 anln ncaph chtf8 ncapg ccnd2b ndc80 knstrn bub1bb bub1 tpx2 cdk1 cenph ccne2 si:dkey-225f5.4 cep55l mcm2 aspm spdl1 chek1 mad2l1bp
7.87993e-18	30	171	9.26445	Regulation of cell cycle process	http://amigo.geneontology.org/amigo/term/GO:0010564	psme1 mad2l1 ect2 cdc6 psme3 aurka ranbp1 cdk2 psme2 ccnb3 aurkb orc1 kif20bb rad1 ttk fancd2 cenpf plk1 ccnd2b knstrn etaa1 bub1bb bub1 tpx2 cdk1 si:ch73-352p4.5 si:dkey-225f5.4 spdl1 chek1 mad2l1bp
3.37496e-17	27	139	10.2575	Cell cycle phase transition	http://amigo.geneontology.org/amigo/term/GO:0044770	psme1 foxm1 mad2l1 cdc6 ccna2 psme3 cdk2 psme2 ccnb3 aurkb orc1 rad1 ttk ccnb1 fancd2 cenpf ccnd2b etaa1 bub1bb bub1 cdk1 si:ch73-352p4.5 ccne2 si:dkey-225f5.4 spdl1 chek1 mad2l1bp
1.60145e-16	27	148	9.63377	Chromosome segregation	http://amigo.geneontology.org/amigo/term/GO:0007059	mad2l1 zgc:86764 nek2 kif18a kif23 nsl1 top2a aurkb smc4 cenpk ttk ccnb1 fancd2 cenpf ncaph chtf8 ska3 ncapg ndc80 knstrn bub1bb bub1 si:dkey-6i22.5 spc25 cenph si:dkey-225f5.4 spdl1
4.9067e-16	23	103	11.7919	Regulation of cell cycle phase transition	http://amigo.geneontology.org/amigo/term/GO:1901987	psme1 mad2l1 cdc6 psme3 cdk2 psme2 ccnb3 aurkb orc1 rad1 ttk fancd2 cenpf ccnd2b etaa1 bub1bb bub1 cdk1 si:ch73-352p4.5 si:dkey-225f5.4 spdl1 chek1 mad2l1bp
1.19523e-15	27	161	8.85589	Nuclear division	http://amigo.geneontology.org/amigo/term/GO:0000280	mad2l1 zgc:86764 kif18a aurka ranbp1 kif23 nsl1 top2a aurkb smc4 cenpk kif20bb rad51 ccnb1 fancd2 ncaph chtf8 ncapg ndc80 knstrn brip1 bub1bb bub1 tpx2 si:dkey-225f5.4 spdl1 mad2l1bp
2.36603e-15	28	181	8.16909	Organelle fission	http://amigo.geneontology.org/amigo/term/GO:0048285	mad2l1 zgc:86764 kif18a aurka ranbp1 kif23 nsl1 top2a aurkb smc4 cenpk kif20bb rad51 ccnb1 fancd2 ncaph si:dkey-32e23.4 chtf8 ncapg ndc80 knstrn brip1 bub1bb bub1 tpx2 si:dkey-225f5.4 spdl1 mad2l1bp
2.63327e-15	23	112	10.8444	Mitotic nuclear division	http://amigo.geneontology.org/amigo/term/GO:0140014	mad2l1 zgc:86764 kif18a aurka ranbp1 kif23 nsl1 aurkb smc4 cenpk kif20bb ccnb1 ncaph chtf8 ncapg ndc80 knstrn bub1bb bub1 tpx2 si:dkey-225f5.4 spdl1 mad2l1bp
1.00307e-14	23	119	10.2065	DNA replication	http://amigo.geneontology.org/amigo/term/GO:0006260	gins2 rpa3 gins1 cdc6 rrm1 rfc2 gins4 mcm5 rpa2 mcm3l orc1 ssbp1 mcm4 rad51 pola1 prim2 pcna mcm6 mms22l etaa1 pole2 mcm7 mcm2
4.37693e-14	13	26	26.4037	Proteasomal ubiquitin-independent protein catabolic process	http://amigo.geneontology.org/amigo/term/GO:0010499	psmb9a psmb8a psmb13a psma5 psmb1 psma8 psmb3 psmb2 psmb10 psma6l psmb4 psmb5 psma3
5.02861e-14	21	102	10.8721	Mitotic cell cycle phase transition	http://amigo.geneontology.org/amigo/term/GO:0044772	psme1 foxm1 mad2l1 cdc6 ccna2 psme3 cdk2 psme2 ccnb3 aurkb orc1 ccnb1 cenpf ccnd2b bub1bb bub1 cdk1 ccne2 spdl1 chek1 mad2l1bp
9.10277e-14	18	70	13.579	Mitotic sister chromatid segregation	http://amigo.geneontology.org/amigo/term/GO:0000070	mad2l1 zgc:86764 kif18a kif23 nsl1 aurkb smc4 cenpk ccnb1 ncaph chtf8 ncapg ndc80 knstrn bub1bb bub1 si:dkey-225f5.4 spdl1
5.24431e-13	19	89	11.2735	Sister chromatid segregation	http://amigo.geneontology.org/amigo/term/GO:0000819	mad2l1 zgc:86764 kif18a kif23 nsl1 top2a aurkb smc4 cenpk ccnb1 ncaph chtf8 ncapg ndc80 knstrn bub1bb bub1 si:dkey-225f5.4 spdl1
5.24431e-13	17	66	13.6019	Regulation of mitotic cell cycle phase transition	http://amigo.geneontology.org/amigo/term/GO:1901990	psme1 mad2l1 cdc6 psme3 cdk2 psme2 ccnb3 aurkb orc1 cenpf ccnd2b bub1bb bub1 cdk1 spdl1 chek1 mad2l1bp
1.46497e-12	21	121	9.16491	Nuclear chromosome segregation	http://amigo.geneontology.org/amigo/term/GO:0098813	mad2l1 zgc:86764 kif18a kif23 nsl1 top2a aurkb smc4 cenpk ccnb1 fancd2 cenpf ncaph chtf8 ncapg ndc80 knstrn bub1bb bub1 si:dkey-225f5.4 spdl1
1.13235e-11	17	79	11.3636	DNA-dependent DNA replication	http://amigo.geneontology.org/amigo/term/GO:0006261	cdc6 rfc2 gins4 mcm5 mcm3l orc1 ssbp1 mcm4 rad51 pola1 prim2 mcm6 mms22l etaa1 pole2 mcm7 mcm2
1.24366e-11	15	57	13.8967	Cell cycle checkpoint signaling	http://amigo.geneontology.org/amigo/term/GO:0000075	mad2l1 cdc6 aurkb orc1 rad1 ttk fancd2 etaa1 bub1bb bub1 cdk1 si:ch73-352p4.5 si:dkey-225f5.4 spdl1 chek1
5.90739e-11	15	63	12.5732	Negative regulation of cell cycle phase transition	http://amigo.geneontology.org/amigo/term/GO:1901988	mad2l1 cdc6 aurkb orc1 rad1 ttk fancd2 etaa1 bub1bb bub1 cdk1 si:ch73-352p4.5 si:dkey-225f5.4 spdl1 chek1
6.47058e-11	37	481	4.0621	Chromosome organization	http://amigo.geneontology.org/amigo/term/GO:0051276	mad2l1 zgc:86764 kif18a kif23 mcm5 pif1 nsl1 top2a seta ncaph2 mcm3l aurkb smc4 nasp cenpk mcm4 rad51 ccnb1 smarca5 fancd2 chaf1b mcm6 ncaph chtf8 ncapg ndc80 knstrn brip1 bub1bb cenpo bub1 cenph mcm7 si:dkey-225f5.4 mcm2 uhrf1 spdl1
1.37322e-10	37	494	3.95521	DNA metabolic process	http://amigo.geneontology.org/amigo/term/GO:0006259	gins2 rpa3 zgc:112496 dnase1l1 cdc6 dnase1l4.2 rfc2 gins4 mcm5 pif1 top2a parpbp rpa2 mcm3l orc1 mcm4 rad1 rad51 eri1 pola1 rad51ap1 prim2 fancd2 dctpp1 dffa exo1 mcm6 alkbh2 brip1 mms22l etaa1 pms2 si:ch1073-385f13.3 mcm7 mcm2 uhrf1 h2az2b
2.67947e-10	37	506	3.86141	Regulation of cell cycle	http://amigo.geneontology.org/amigo/term/GO:0051726	psme1 mad2l1 ect2 cks1b cdc6 ccna2 psme3 aurka nf1a ranbp1 cdk2 psme2 ccnb3 aurkb orc1 kif20bb rad1 ttk ccnb1 fancd2 cenpf plk1 ccnd2b knstrn etaa1 bub1bb birc5a bub1 tpx2 cdk1 si:ch73-352p4.5 pclaf ccne2 si:dkey-225f5.4 spdl1 chek1 mad2l1bp
4.96467e-10	15	73	10.8508	Negative regulation of cell cycle process	http://amigo.geneontology.org/amigo/term/GO:0010948	mad2l1 cdc6 aurkb orc1 rad1 ttk fancd2 etaa1 bub1bb bub1 cdk1 si:ch73-352p4.5 si:dkey-225f5.4 spdl1 chek1
1.27723e-09	12	43	14.7369	Mitotic cell cycle checkpoint signaling	http://amigo.geneontology.org/amigo/term/GO:0007093	mad2l1 cdc6 aurkb orc1 ttk fancd2 bub1bb bub1 cdk1 si:dkey-225f5.4 spdl1 chek1
5.6294e-09	21	187	5.93024	Cell division	http://amigo.geneontology.org/amigo/term/GO:0051301	nusap1 ect2 cks1b cdc6 aurka kif23 racgap1 aurkb fbxo5 bora cdca8 prnpb kif20a plk1 anln ncaph si:dkey-6i22.5 spc25 cdk1 cep55l spdl1
2.07731e-08	9	24	19.8028	DNA replication initiation	http://amigo.geneontology.org/amigo/term/GO:0006270	cdc6 mcm5 mcm3l orc1 mcm4 pola1 mcm6 mcm7 mcm2
2.39531e-08	29	384	3.98806	Cellular response to DNA damage stimulus	http://amigo.geneontology.org/amigo/term/GO:0006974	gins2 rpa3 zgc:112496 rfc2 gins4 pif1 bcl2l10 parpbp rpa2 mcm3l mcm4 rad1 rad51 rad51ap1 fancd2 exo1 mcm6 alkbh2 uba7 brip1 mms22l etaa1 pms2 cdk1 si:ch73-352p4.5 pclaf mcm7 mcm2 chek1
3.89744e-08	15	99	8.00111	Negative regulation of cell cycle	http://amigo.geneontology.org/amigo/term/GO:0045786	mad2l1 cdc6 aurkb orc1 rad1 ttk fancd2 etaa1 bub1bb bub1 cdk1 si:ch73-352p4.5 si:dkey-225f5.4 spdl1 chek1
7.29328e-08	12	60	10.5615	Double-strand break repair via homologous recombination	http://amigo.geneontology.org/amigo/term/GO:0000724	gins2 rpa3 gins4 parpbp rpa2 mcm3l mcm4 rad51 mcm6 mms22l mcm7 mcm2
7.96856e-08	7	13	28.4347	Double-strand break repair via break-induced replication	http://amigo.geneontology.org/amigo/term/GO:0000727	gins2 gins4 mcm3l mcm4 mcm6 mcm7 mcm2
8.38366e-08	12	61	10.3883	Recombinational repair	http://amigo.geneontology.org/amigo/term/GO:0000725	gins2 rpa3 gins4 parpbp rpa2 mcm3l mcm4 rad51 mcm6 mms22l mcm7 mcm2
1.4569e-07	12	64	9.90138	Negative regulation of mitotic cell cycle	http://amigo.geneontology.org/amigo/term/GO:0045930	mad2l1 cdc6 aurkb orc1 ttk fancd2 bub1bb bub1 cdk1 si:dkey-225f5.4 spdl1 chek1
2.08911e-07	14	96	7.70107	Double-strand break repair	http://amigo.geneontology.org/amigo/term/GO:0006302	gins2 rpa3 gins4 parpbp rpa2 mcm3l mcm4 rad51 fancd2 mcm6 brip1 mms22l mcm7 mcm2
4.09426e-07	9	33	14.402	Negative regulation of mitotic cell cycle phase transition	http://amigo.geneontology.org/amigo/term/GO:1901991	mad2l1 cdc6 aurkb orc1 bub1bb bub1 cdk1 spdl1 chek1
5.10776e-07	38	704	2.8504	Cellular response to stress	http://amigo.geneontology.org/amigo/term/GO:0033554	gins2 rpa3 hsp90b1 zgc:112496 hif1aa rfc2 gins4 traf5 pif1 bcl2l10 parpbp rpa2 mcm3l mcm4 rad1 rad51 rad51ap1 dusp10 fancd2 dctpp1 exo1 mcm6 prdx1 alkbh2 uba7 creb3l2 brip1 mms22l etaa1 pms2 cdk1 si:ch73-352p4.5 pclaf mcm7 pdia3 mcm2 hspa5 chek1
1.70739e-06	8	28	15.0878	G2/M transition of mitotic cell cycle	http://amigo.geneontology.org/amigo/term/GO:0000086	foxm1 cdc6 cdk2 ccnb3 orc1 cenpf cdk1 chek1
1.70739e-06	7	19	19.4553	Nuclear DNA replication	http://amigo.geneontology.org/amigo/term/GO:0033260	mcm3l mcm4 rad51 pola1 mcm6 mcm7 mcm2
1.70739e-06	7	19	19.4553	Cell cycle DNA replication	http://amigo.geneontology.org/amigo/term/GO:0044786	mcm3l mcm4 rad51 pola1 mcm6 mcm7 mcm2
1.78282e-06	21	263	4.21656	Proteasomal protein catabolic process	http://amigo.geneontology.org/amigo/term/GO:0010498	psmb9a psmb8a psmb13a psme1 psma5 hsp90b1 psmb1 psma8 psme3 psmb3 psmb2 psme2 psmb10 psma6l psmd12 psmb4 psmd14 psmb5 psma3 cdc20 hspa5
2.44403e-06	7	20	18.4826	Regulation of G2/M transition of mitotic cell cycle	http://amigo.geneontology.org/amigo/term/GO:0010389	cdc6 cdk2 ccnb3 orc1 cenpf cdk1 chek1
5.49417e-06	22	307	3.78424	DNA repair	http://amigo.geneontology.org/amigo/term/GO:0006281	gins2 rpa3 zgc:112496 rfc2 gins4 pif1 parpbp rpa2 mcm3l mcm4 rad1 rad51 rad51ap1 fancd2 exo1 mcm6 alkbh2 brip1 mms22l pms2 mcm7 mcm2
7.10732e-06	22	312	3.7236	Regulation of mitotic cell cycle	http://amigo.geneontology.org/amigo/term/GO:0007346	psme1 mad2l1 cks1b cdc6 psme3 cdk2 psme2 ccnb3 aurkb orc1 kif20bb ttk fancd2 cenpf ccnd2b bub1bb bub1 cdk1 si:dkey-225f5.4 spdl1 chek1 mad2l1bp
7.2362e-06	11	75	7.74508	Cytokinesis	http://amigo.geneontology.org/amigo/term/GO:0000910	nusap1 ect2 aurka kif23 racgap1 aurkb prnpb kif20a plk1 anln cep55l
7.84745e-06	8	34	12.4253	Cell cycle G2/M phase transition	http://amigo.geneontology.org/amigo/term/GO:0044839	foxm1 cdc6 cdk2 ccnb3 orc1 cenpf cdk1 chek1
8.05898e-06	6	15	21.1229	Mitotic DNA replication	http://amigo.geneontology.org/amigo/term/GO:1902969	mcm3l mcm4 rad51 pola1 mcm6 mcm2
1.10321e-05	5	9	29.3374	Pre-replicative complex assembly involved in nuclear cell cycle DNA replication	http://amigo.geneontology.org/amigo/term/GO:0006267	mcm3l mcm4 mcm6 mcm7 mcm2
1.10321e-05	5	9	29.3374	Pre-replicative complex assembly	http://amigo.geneontology.org/amigo/term/GO:0036388	mcm3l mcm4 mcm6 mcm7 mcm2
1.10321e-05	5	9	29.3374	Pre-replicative complex assembly involved in cell cycle DNA replication	http://amigo.geneontology.org/amigo/term/GO:1902299	mcm3l mcm4 mcm6 mcm7 mcm2
1.54745e-05	7	26	14.2174	Regulation of cell cycle G2/M phase transition	http://amigo.geneontology.org/amigo/term/GO:1902749	cdc6 cdk2 ccnb3 orc1 cenpf cdk1 chek1
1.62303e-05	15	160	4.95069	DNA recombination	http://amigo.geneontology.org/amigo/term/GO:0006310	gins2 rpa3 gins4 top2a parpbp rpa2 mcm3l mcm4 rad51 fancd2 mcm6 brip1 mms22l mcm7 mcm2
1.71631e-05	8	38	11.1173	DNA integrity checkpoint signaling	http://amigo.geneontology.org/amigo/term/GO:0031570	cdc6 orc1 rad1 fancd2 etaa1 cdk1 si:ch73-352p4.5 chek1
2.14208e-05	11	85	6.83389	Spindle organization	http://amigo.geneontology.org/amigo/term/GO:0007051	zgc:86764 tacc3 kif4 aurka kif23 haus4 si:dkey-170l10.1 knstrn tpx2 cenph aspm
2.14208e-05	4	5	42.2459	Cell cycle DNA replication initiation	http://amigo.geneontology.org/amigo/term/GO:1902292	mcm3l mcm4 pola1 mcm2
2.14208e-05	4	5	42.2459	Nuclear cell cycle DNA replication initiation	http://amigo.geneontology.org/amigo/term/GO:1902315	mcm3l mcm4 pola1 mcm2
2.14208e-05	4	5	42.2459	Mitotic DNA replication initiation	http://amigo.geneontology.org/amigo/term/GO:1902975	mcm3l mcm4 pola1 mcm2
3.26897e-05	18	242	3.92782	Proteasome-mediated ubiquitin-dependent protein catabolic process	http://amigo.geneontology.org/amigo/term/GO:0043161	psmb9a psmb8a psmb13a psma5 hsp90b1 psmb1 psma8 psmb3 psmb2 psmb10 psma6l psmd12 psmb4 psmd14 psmb5 psma3 cdc20 hspa5
3.26897e-05	6	19	16.676	Negative regulation of chromosome organization	http://amigo.geneontology.org/amigo/term/GO:2001251	mad2l1 aurkb bub1bb bub1 mcm2 spdl1
3.65467e-05	31	619	2.64463	Cellular macromolecule catabolic process	http://amigo.geneontology.org/amigo/term/GO:0044265	psmb9a psmb8a psmb13a psme1 psma5 hsp90b1 dnase1l1 psmb1 psma8 dnase1l4.2 psme3 psmb3 syncripl psmb2 psme2 ctsz psmb10 psma6l eri1 psmd12 psmb4 dffa uba7 psmd14 psmb5 psma3 rnaseh2c si:ch1073-385f13.3 cdc20 uhrf1 hspa5
3.72282e-05	16	196	4.3108	DNA conformation change	http://amigo.geneontology.org/amigo/term/GO:0071103	mcm5 top2a seta ncaph2 mcm3l smc4 nasp mcm4 smarca5 chaf1b mcm6 ncaph ncapg brip1 mcm7 mcm2
7.15105e-05	32	673	2.5109	Macromolecule catabolic process	http://amigo.geneontology.org/amigo/term/GO:0009057	psmb9a psmb8a psmb13a psme1 psma5 hsp90b1 dnase1l1 psmb1 psma8 dnase1l4.2 psme3 psmb3 syncripl psmb2 psme2 ctsz psmb10 psma6l eri1 psmd12 psmb4 dffa uba7 psmd14 psmb5 psma3 rnaseh2c si:ch1073-385f13.3 chia.6 cdc20 uhrf1 hspa5
7.2524e-05	7	33	11.2016	Mitotic cytokinesis	http://amigo.geneontology.org/amigo/term/GO:0000281	nusap1 ect2 kif23 racgap1 kif20a anln cep55l
0.000114107	5	14	18.8598	Mitotic spindle assembly checkpoint signaling	http://amigo.geneontology.org/amigo/term/GO:0007094	mad2l1 aurkb bub1bb bub1 spdl1
0.000114107	5	14	18.8598	Spindle checkpoint signaling	http://amigo.geneontology.org/amigo/term/GO:0031577	mad2l1 aurkb bub1bb bub1 spdl1
0.000114107	5	14	18.8598	Negative regulation of sister chromatid segregation	http://amigo.geneontology.org/amigo/term/GO:0033046	mad2l1 aurkb bub1bb bub1 spdl1
0.000114107	5	14	18.8598	Negative regulation of mitotic sister chromatid segregation	http://amigo.geneontology.org/amigo/term/GO:0033048	mad2l1 aurkb bub1bb bub1 spdl1
0.000114107	5	14	18.8598	Negative regulation of mitotic metaphase/anaphase transition	http://amigo.geneontology.org/amigo/term/GO:0045841	mad2l1 aurkb bub1bb bub1 spdl1
0.000114107	5	14	18.8598	Spindle assembly checkpoint signaling	http://amigo.geneontology.org/amigo/term/GO:0071173	mad2l1 aurkb bub1bb bub1 spdl1
0.000114107	5	14	18.8598	Mitotic spindle checkpoint signaling	http://amigo.geneontology.org/amigo/term/GO:0071174	mad2l1 aurkb bub1bb bub1 spdl1
0.000114107	5	14	18.8598	Negative regulation of mitotic sister chromatid separation	http://amigo.geneontology.org/amigo/term/GO:2000816	mad2l1 aurkb bub1bb bub1 spdl1
0.000166153	5	15	17.6025	Regulation of mitotic sister chromatid segregation	http://amigo.geneontology.org/amigo/term/GO:0033047	mad2l1 aurkb bub1bb bub1 spdl1
0.00030069	19	316	3.17513	Microtubule cytoskeleton organization	http://amigo.geneontology.org/amigo/term/GO:0000226	nusap1 zgc:86764 tacc3 kif4 kif18a aurka ranbp1 kif23 racgap1 fignl1 haus4 si:dkey-170l10.1 stmn3 tubd1 knstrn tpx2 cenph aspm arl3l1
0.00031025	5	17	15.5316	DNA catabolic process	http://amigo.geneontology.org/amigo/term/GO:0006308	dnase1l1 dnase1l4.2 eri1 dffa si:ch1073-385f13.3
0.00031025	5	17	15.5316	Negative regulation of chromosome segregation	http://amigo.geneontology.org/amigo/term/GO:0051985	mad2l1 aurkb bub1bb bub1 spdl1
0.00031025	5	17	15.5316	Negative regulation of metaphase/anaphase transition of cell cycle	http://amigo.geneontology.org/amigo/term/GO:1902100	mad2l1 aurkb bub1bb bub1 spdl1
0.00031025	5	17	15.5316	Negative regulation of chromosome separation	http://amigo.geneontology.org/amigo/term/GO:1905819	mad2l1 aurkb bub1bb bub1 spdl1
0.000313589	25	500	2.64037	Microtubule-based process	http://amigo.geneontology.org/amigo/term/GO:0007017	nusap1 zgc:86764 tacc3 kif4 kif18a kif11 kif15 aurka ranbp1 kif23 racgap1 fignl1 haus4 si:dkey-170l10.1 stmn3 kif20bb kif20a tubd1 knstrn kif2c tpx2 cenph kif22 aspm arl3l1
0.000368365	8	59	7.16032	Microtubule cytoskeleton organization involved in mitosis	http://amigo.geneontology.org/amigo/term/GO:1902850	nusap1 zgc:86764 tacc3 kif4 aurka kif23 tpx2 cenph
0.000407033	5	18	14.6687	Negative regulation of mitotic nuclear division	http://amigo.geneontology.org/amigo/term/GO:0045839	mad2l1 aurkb bub1bb bub1 spdl1
0.000419314	24	478	2.65142	Proteolysis involved in cellular protein catabolic process	http://amigo.geneontology.org/amigo/term/GO:0051603	psmb9a psmb8a psmb13a psme1 psma5 hsp90b1 psmb1 psma8 psme3 psmb3 psmb2 psme2 ctsz psmb10 psma6l psmd12 psmb4 uba7 psmd14 psmb5 psma3 cdc20 uhrf1 hspa5
0.000430357	6	30	10.5615	DNA damage checkpoint signaling	http://amigo.geneontology.org/amigo/term/GO:0000077	rad1 fancd2 etaa1 cdk1 si:ch73-352p4.5 chek1
0.000437861	24	480	2.64037	Cellular protein catabolic process	http://amigo.geneontology.org/amigo/term/GO:0044257	psmb9a psmb8a psmb13a psme1 psma5 hsp90b1 psmb1 psma8 psme3 psmb3 psmb2 psme2 ctsz psmb10 psma6l psmd12 psmb4 uba7 psmd14 psmb5 psma3 cdc20 uhrf1 hspa5
0.000474704	7	45	8.21448	Chromosome separation	http://amigo.geneontology.org/amigo/term/GO:0051304	mad2l1 top2a aurkb ttk bub1bb bub1 spdl1
0.000511819	5	19	13.8967	Negative regulation of nuclear division	http://amigo.geneontology.org/amigo/term/GO:0051784	mad2l1 aurkb bub1bb bub1 spdl1
0.000552846	4	10	21.1229	Signal peptide processing	http://amigo.geneontology.org/amigo/term/GO:0006465	sec11a spcs2 spcs1 spcs3
0.000614775	7	47	7.86493	Mitotic spindle organization	http://amigo.geneontology.org/amigo/term/GO:0007052	zgc:86764 tacc3 kif4 aurka kif23 tpx2 cenph
0.000620705	13	173	3.96818	Protein-DNA complex subunit organization	http://amigo.geneontology.org/amigo/term/GO:0071824	seta mcm3l nasp cenpk mcm4 rad51 smarca5 chaf1b mcm6 cenpo cenph mcm7 mcm2
0.00064162	5	20	13.2018	Response to yeast	http://amigo.geneontology.org/amigo/term/GO:0001878	orc1 mcm4 hip1 psmd14 hspa5
0.000817703	4	11	19.2027	DNA unwinding involved in DNA replication	http://amigo.geneontology.org/amigo/term/GO:0006268	mcm4 mcm6 mcm7 mcm2
0.000823706	6	34	9.31895	G1/S transition of mitotic cell cycle	http://amigo.geneontology.org/amigo/term/GO:0000082	psme1 psme3 cdk2 psme2 ccnd2b ccne2
0.000869714	7	50	7.39303	TRNA aminoacylation for protein translation	http://amigo.geneontology.org/amigo/term/GO:0006418	sars1 wars2 tars1 yars1 cars1 gars1 kars1
0.000869714	7	50	7.39303	Cytoskeleton-dependent cytokinesis	http://amigo.geneontology.org/amigo/term/GO:0061640	nusap1 ect2 kif23 racgap1 kif20a anln cep55l
0.000933284	12	156	4.0621	Protein-DNA complex assembly	http://amigo.geneontology.org/amigo/term/GO:0065004	seta mcm3l nasp cenpk mcm4 rad51 chaf1b mcm6 cenpo cenph mcm7 mcm2
0.000934198	24	508	2.49484	Protein catabolic process	http://amigo.geneontology.org/amigo/term/GO:0030163	psmb9a psmb8a psmb13a psme1 psma5 hsp90b1 psmb1 psma8 psme3 psmb3 psmb2 psme2 ctsz psmb10 psma6l psmd12 psmb4 uba7 psmd14 psmb5 psma3 cdc20 uhrf1 hspa5
0.000934198	6	35	9.05269	Cell cycle G1/S phase transition	http://amigo.geneontology.org/amigo/term/GO:0044843	psme1 psme3 cdk2 psme2 ccnd2b ccne2
0.000969095	5	22	12.0017	Response to fungus	http://amigo.geneontology.org/amigo/term/GO:0009620	orc1 mcm4 hip1 psmd14 hspa5
0.00105914	7	52	7.10868	Amino acid activation	http://amigo.geneontology.org/amigo/term/GO:0043038	sars1 wars2 tars1 yars1 cars1 gars1 kars1
0.00105914	7	52	7.10868	TRNA aminoacylation	http://amigo.geneontology.org/amigo/term/GO:0043039	sars1 wars2 tars1 yars1 cars1 gars1 kars1
0.00108736	4	12	17.6025	Mitotic G2/M transition checkpoint	http://amigo.geneontology.org/amigo/term/GO:0044818	cdc6 orc1 cdk1 chek1
0.00116284	41	1128	1.91942	Organic substance catabolic process	http://amigo.geneontology.org/amigo/term/GO:1901575	psmb9a psmb8a psmb13a psme1 gale tdh psma5 hsp90b1 dnase1l1 psmb1 psma8 dnase1l4.2 psme3 psmb3 ada2b syncripl psmb2 psme2 cadm1b ctsz psmb10 psma6l eri1 psmd12 dctpp1 psmb4 dffa uba7 pld7 psmd14 zgc:174917 psmb5 psma3 plce1 rnaseh2c si:ch1073-385f13.3 chia.6 cdc20 uhrf1 hspa5 dut
0.00124186	8	72	5.86748	Meiotic cell cycle process	http://amigo.geneontology.org/amigo/term/GO:1903046	aurka top2a rad51 fancd2 brip1 bub1bb bub1 aspm
0.00141393	5	24	11.0015	Regulation of mitotic metaphase/anaphase transition	http://amigo.geneontology.org/amigo/term/GO:0030071	mad2l1 aurkb bub1bb bub1 spdl1
0.00141393	5	24	11.0015	Mitotic DNA integrity checkpoint signaling	http://amigo.geneontology.org/amigo/term/GO:0044774	cdc6 orc1 fancd2 cdk1 chek1
0.00147345	4	13	16.2484	Cytokinetic process	http://amigo.geneontology.org/amigo/term/GO:0032506	ect2 kif23 prnpb anln
0.00155399	6	39	8.12421	Regulation of mitotic nuclear division	http://amigo.geneontology.org/amigo/term/GO:0007088	mad2l1 aurkb kif20bb bub1bb bub1 spdl1
0.00155399	6	39	8.12421	Signal transduction in response to DNA damage	http://amigo.geneontology.org/amigo/term/GO:0042770	rad1 fancd2 etaa1 cdk1 si:ch73-352p4.5 chek1
0.00155399	6	39	8.12421	Regulation of nuclear division	http://amigo.geneontology.org/amigo/term/GO:0051783	mad2l1 aurkb kif20bb bub1bb bub1 spdl1
0.00163026	5	25	10.5615	Metaphase/anaphase transition of mitotic cell cycle	http://amigo.geneontology.org/amigo/term/GO:0007091	mad2l1 aurkb bub1bb bub1 spdl1
0.00163026	5	25	10.5615	Regulation of mitotic sister chromatid separation	http://amigo.geneontology.org/amigo/term/GO:0010965	mad2l1 aurkb bub1bb bub1 spdl1
0.00163026	5	25	10.5615	Mitotic sister chromatid separation	http://amigo.geneontology.org/amigo/term/GO:0051306	mad2l1 aurkb bub1bb bub1 spdl1
0.0016546	47	1387	1.78943	Response to stress	http://amigo.geneontology.org/amigo/term/GO:0006950	gins2 rpa3 hsp90b1 zgc:112496 hif1aa caspa tnfa rfc2 gins4 traf5 mapkapk2b pif1 bcl2l10 parpbp rpa2 mcm3l mcm4 rad1 rad51 rad51ap1 saa dusp10 fancd2 dctpp1 exo1 mcm6 ccl19a.1 prdx1 alkbh2 uba7 creb3l2 brip1 mms22l etaa1 pms2 cdk1 si:ch73-352p4.5 ighv7-1 ighv10-1 pclaf mcm7 pdia3 mcm2 uhrf1 hspa5 tlr22 chek1
0.00188811	4	14	15.0878	Serine family amino acid biosynthetic process	http://amigo.geneontology.org/amigo/term/GO:0009070	phgdh dhfr cbsb psat1
0.00203002	20	408	2.5886	Ubiquitin-dependent protein catabolic process	http://amigo.geneontology.org/amigo/term/GO:0006511	psmb9a psmb8a psmb13a psma5 hsp90b1 psmb1 psma8 psmb3 psmb2 psmb10 psma6l psmd12 psmb4 uba7 psmd14 psmb5 psma3 cdc20 uhrf1 hspa5
0.00231742	5	27	9.77914	Regulation of metaphase/anaphase transition of cell cycle	http://amigo.geneontology.org/amigo/term/GO:1902099	mad2l1 aurkb bub1bb bub1 spdl1
0.00240677	12	176	3.6005	Regulation of protein kinase activity	http://amigo.geneontology.org/amigo/term/GO:0045859	cks1b ccna2 net1 ccnb3 prnpb ccnb1 dusp10 kitb ccnd2b etaa1 tpx2 ccne2
0.00240832	4	15	14.082	DNA strand elongation involved in DNA replication	http://amigo.geneontology.org/amigo/term/GO:0006271	mcm3l mcm4 pola1 mcm7
0.00240832	4	15	14.082	Negative regulation of G2/M transition of mitotic cell cycle	http://amigo.geneontology.org/amigo/term/GO:0010972	cdc6 orc1 cdk1 chek1
0.00240832	4	15	14.082	Negative regulation of cell cycle G2/M phase transition	http://amigo.geneontology.org/amigo/term/GO:1902750	cdc6 orc1 cdk1 chek1
0.00243101	6	43	7.36847	Regulation of cyclin-dependent protein serine/threonine kinase activity	http://amigo.geneontology.org/amigo/term/GO:0000079	cks1b ccna2 ccnb3 ccnb1 ccnd2b ccne2
0.00243101	6	43	7.36847	Regulation of cyclin-dependent protein kinase activity	http://amigo.geneontology.org/amigo/term/GO:1904029	cks1b ccna2 ccnb3 ccnb1 ccnd2b ccne2
0.00261814	5	28	9.42988	Metaphase/anaphase transition of cell cycle	http://amigo.geneontology.org/amigo/term/GO:0044784	mad2l1 aurkb bub1bb bub1 spdl1
0.00294558	4	16	13.2018	Deoxyribonucleotide metabolic process	http://amigo.geneontology.org/amigo/term/GO:0009262	rrm2 tyms dctpp1 dut
0.00294558	5	29	9.10472	Positive regulation of endopeptidase activity	http://amigo.geneontology.org/amigo/term/GO:0010950	psme1 psme3 psme2 casp8 hip1
0.00294558	20	423	2.4968	Modification-dependent protein catabolic process	http://amigo.geneontology.org/amigo/term/GO:0019941	psmb9a psmb8a psmb13a psma5 hsp90b1 psmb1 psma8 psmb3 psmb2 psmb10 psma6l psmd12 psmb4 uba7 psmd14 psmb5 psma3 cdc20 uhrf1 hspa5
0.00294558	4	16	13.2018	DNA strand elongation	http://amigo.geneontology.org/amigo/term/GO:0022616	mcm3l mcm4 pola1 mcm7
0.00294558	33	883	1.97355	Protein-containing complex subunit organization	http://amigo.geneontology.org/amigo/term/GO:0043933	kif18a snrpd3 fam49ba cfl1 arpc1b seta tp53 fam49al kctd12b mcm3l stmn3 kcnb2 nasp cenpk mcm4 psmg1 rad51 prnpb smarca5 arpc4 chaf1b mcm6 hip1 si:dkey-32e23.4 cenpo actr3 vma21 cenph mcm7 mcm2 snrpf gemin6 arl3l1
0.00294558	5	29	9.10472	Regulation of chromosome separation	http://amigo.geneontology.org/amigo/term/GO:1905818	mad2l1 aurkb bub1bb bub1 spdl1
0.00294558	4	16	13.2018	Regulation of G1/S transition of mitotic cell cycle	http://amigo.geneontology.org/amigo/term/GO:2000045	psme1 psme3 psme2 ccnd2b
0.00300527	11	156	3.7236	Retina development in camera-type eye	http://amigo.geneontology.org/amigo/term/GO:0060041	marcksa nek2 ccna2 atp6v1e1b tyms atp6v1f smarca5 chaf1b plk1 slbp mcm2
0.00302675	9	107	4.44174	Regulation of protein serine/threonine kinase activity	http://amigo.geneontology.org/amigo/term/GO:0071900	cks1b ccna2 ccnb3 ccnb1 dusp10 kitb ccnd2b etaa1 ccne2
0.00324886	20	428	2.46763	Regulation of organelle organization	http://amigo.geneontology.org/amigo/term/GO:0033043	mad2l1 ect2 fam49ba arpc1b fam49al aurkb stmn3 kif20bb atp6v1f arpc4 si:dkey-32e23.4 bub1bb bub1 tpx2 actr3 iqgap3 mcm7 mcm2 spdl1 arl3l1
0.00324886	20	428	2.46763	Modification-dependent macromolecule catabolic process	http://amigo.geneontology.org/amigo/term/GO:0043632	psmb9a psmb8a psmb13a psma5 hsp90b1 psmb1 psma8 psmb3 psmb2 psmb10 psma6l psmd12 psmb4 uba7 psmd14 psmb5 psma3 cdc20 uhrf1 hspa5
0.00324886	3	7	22.6317	Notochord cell development	http://amigo.geneontology.org/amigo/term/GO:0060035	atp6v1e1b atp6v1f ngs
0.00332532	5	30	8.80123	Regulation of sister chromatid segregation	http://amigo.geneontology.org/amigo/term/GO:0033045	mad2l1 aurkb bub1bb bub1 spdl1
0.00353926	8	87	4.85585	Meiotic cell cycle	http://amigo.geneontology.org/amigo/term/GO:0051321	aurka top2a rad51 fancd2 brip1 bub1bb bub1 aspm
0.00353926	4	17	12.4253	Regulation of cell cycle G1/S phase transition	http://amigo.geneontology.org/amigo/term/GO:1902806	psme1 psme3 psme2 ccnd2b
0.0035969	14	244	3.02993	Cellular amino acid metabolic process	http://amigo.geneontology.org/amigo/term/GO:0006520	phgdh tdh dhfr sars1 cbsb wars2 tars1 psat1 surf6 yars1 cars1 aspg gars1 kars1
0.00362748	29	749	2.04461	Organonitrogen compound catabolic process	http://amigo.geneontology.org/amigo/term/GO:1901565	psmb9a psmb8a psmb13a psme1 tdh psma5 hsp90b1 psmb1 psma8 psme3 psmb3 ada2b psmb2 psme2 ctsz psmb10 psma6l psmd12 dctpp1 psmb4 uba7 psmd14 psmb5 psma3 chia.6 cdc20 uhrf1 hspa5 dut
0.00376406	5	31	8.51732	Regulation of chromosome segregation	http://amigo.geneontology.org/amigo/term/GO:0051983	mad2l1 aurkb bub1bb bub1 spdl1
0.00434771	6	49	6.46621	Regulation of chromosome organization	http://amigo.geneontology.org/amigo/term/GO:0033044	mad2l1 aurkb bub1bb bub1 mcm2 spdl1
0.00483416	3	8	19.8028	Pyrimidine deoxyribonucleotide metabolic process	http://amigo.geneontology.org/amigo/term/GO:0009219	tyms dctpp1 dut
0.00498949	5	33	8.00111	Positive regulation of peptidase activity	http://amigo.geneontology.org/amigo/term/GO:0010952	psme1 psme3 psme2 casp8 hip1
0.00526513	33	920	1.89418	Cytoskeleton organization	http://amigo.geneontology.org/amigo/term/GO:0007010	nusap1 marcksa zgc:86764 tacc3 kif4 ect2 kif18a aurka ranbp1 kif23 racgap1 fignl1 haus4 fam49ba cfl1 si:ch73-362m14.4 arpc1b fam49al si:dkey-170l10.1 stmn3 cbfb arpc4 ngs tubd1 anln hip1 knstrn tpx2 actr3 cenph iqgap3 aspm arl3l1
0.00526513	7	71	5.20636	DNA geometric change	http://amigo.geneontology.org/amigo/term/GO:0032392	mcm5 mcm3l mcm4 mcm6 brip1 mcm7 mcm2
0.00526513	7	71	5.20636	DNA duplex unwinding	http://amigo.geneontology.org/amigo/term/GO:0032508	mcm5 mcm3l mcm4 mcm6 brip1 mcm7 mcm2
0.00561925	43	1319	1.72154	Catabolic process	http://amigo.geneontology.org/amigo/term/GO:0009056	psmb9a psmb8a psmb13a psme1 gale tdh psma5 hsp90b1 dnase1l1 tnfa psmb1 psma8 dnase1l4.2 psme3 psmb3 ada2b syncripl psmb2 psme2 cadm1b ctsz psmb10 psma6l eri1 psmd12 dctpp1 psmb4 dffa uba7 pld7 psmd14 si:dkey-32e23.4 zgc:174917 psmb5 psma3 plce1 rnaseh2c si:ch1073-385f13.3 chia.6 cdc20 uhrf1 hspa5 dut
0.00685943	3	9	17.6025	Deoxyribonucleotide biosynthetic process	http://amigo.geneontology.org/amigo/term/GO:0009263	rrm2 tyms dut
0.00708357	43	1335	1.70091	Proteolysis	http://amigo.geneontology.org/amigo/term/GO:0006508	psmb9a psmb8a psmb13a psme1 psma5 hsp90b1 cndp2 caspa mmp14b sec11a psmb1 psma8 psme3 psmb3 nln gzmk psmb2 psme2 ctsh spcs2 ctsz psmb10 psma6l psmd12 psmb4 casp8 spcs1 uba7 hip1 psmd14 espl1 psmb5 birc5a si:ch1073-174d20.2 psma3 spcs3 casp7 cenph erap2 cdc20 capn7 uhrf1 hspa5
0.00744969	38	1137	1.76489	Cellular catabolic process	http://amigo.geneontology.org/amigo/term/GO:0044248	psmb9a psmb8a psmb13a psme1 tdh psma5 hsp90b1 dnase1l1 tnfa psmb1 psma8 dnase1l4.2 psme3 psmb3 ada2b syncripl psmb2 psme2 ctsz psmb10 psma6l eri1 psmd12 dctpp1 psmb4 dffa uba7 psmd14 si:dkey-32e23.4 zgc:174917 psmb5 psma3 rnaseh2c si:ch1073-385f13.3 cdc20 uhrf1 hspa5 dut
0.0076041	4	21	10.0585	Centromere complex assembly	http://amigo.geneontology.org/amigo/term/GO:0034508	nasp cenpk cenpo cenph
0.00780636	29	790	1.9385	Protein-containing complex assembly	http://amigo.geneontology.org/amigo/term/GO:0065003	snrpd3 fam49ba arpc1b seta tp53 fam49al kctd12b mcm3l kcnb2 nasp cenpk mcm4 psmg1 rad51 prnpb arpc4 chaf1b mcm6 hip1 si:dkey-32e23.4 cenpo actr3 vma21 cenph mcm7 mcm2 snrpf gemin6 arl3l1
0.00902955	25	648	2.03732	Cellular protein-containing complex assembly	http://amigo.geneontology.org/amigo/term/GO:0034622	snrpd3 fam49ba arpc1b seta fam49al mcm3l nasp cenpk mcm4 psmg1 rad51 arpc4 chaf1b mcm6 hip1 si:dkey-32e23.4 cenpo actr3 vma21 cenph mcm7 mcm2 snrpf gemin6 arl3l1
0.00922518	3	10	15.8422	Antigen processing and presentation of peptide antigen via MHC class I	http://amigo.geneontology.org/amigo/term/GO:0002474	b2ml tap2t erap2
0.00922518	3	10	15.8422	Notochord cell differentiation	http://amigo.geneontology.org/amigo/term/GO:0060034	atp6v1e1b atp6v1f ngs
0.00985445	6	58	5.46283	Meiotic nuclear division	http://amigo.geneontology.org/amigo/term/GO:0140013	top2a rad51 fancd2 brip1 bub1bb bub1
0.0117682	49	1624	1.59333	Cellular component biogenesis	http://amigo.geneontology.org/amigo/term/GO:0044085	zgc:86764 sart1 wdr55 ect2 snrpd3 kif23 haus4 fam49ba cfl1 arpc1b seta tp53 fam49al si:dkey-170l10.1 kctd12b mcm3l kcnb2 nasp orc1 cenpk mcm4 psmg1 cbfb rad51 prnpb eri1 atp6v1f smarca5 arpc4 cenpf chaf1b mcm6 anln las1l hip1 si:dkey-32e23.4 cenpo cdh24a tpx2 actr3 vma21 cenph si:ch211-282b22.1 mcm7 mcm2 nop58 snrpf gemin6 arl3l1
0.0118928	3	11	14.402	L-serine metabolic process	http://amigo.geneontology.org/amigo/term/GO:0006563	phgdh cbsb psat1
0.0118928	3	11	14.402	Mitotic chromosome condensation	http://amigo.geneontology.org/amigo/term/GO:0007076	smc4 ncaph ncapg
0.0118928	3	11	14.402	Deoxyribonucleoside monophosphate biosynthetic process	http://amigo.geneontology.org/amigo/term/GO:0009157	tyms dck dut
0.0118928	3	11	14.402	2 -deoxyribonucleotide metabolic process	http://amigo.geneontology.org/amigo/term/GO:0009394	tyms dctpp1 dut
0.0118928	3	11	14.402	Deoxyribose phosphate metabolic process	http://amigo.geneontology.org/amigo/term/GO:0019692	tyms dctpp1 dut
0.0118928	3	11	14.402	Regulation of cilium assembly	http://amigo.geneontology.org/amigo/term/GO:1902017	atp6v1f mcm7 mcm2
0.0135163	14	284	2.60318	Regulation of protein phosphorylation	http://amigo.geneontology.org/amigo/term/GO:0001932	cks1b ccna2 crlf1a net1 ccnb3 prnpb ccnb1 dusp10 kitb ccnd2b etaa1 tpx2 ccne2 tnfsf18
0.0152602	3	12	13.2018	Deoxyribonucleoside monophosphate metabolic process	http://amigo.geneontology.org/amigo/term/GO:0009162	tyms dck dut
0.0152602	3	12	13.2018	Peptidyl-threonine dephosphorylation	http://amigo.geneontology.org/amigo/term/GO:0035970	dusp10 dusp2 dusp7
0.0152602	3	12	13.2018	Metaphase plate congression	http://amigo.geneontology.org/amigo/term/GO:0051310	ccnb1 cenpf ndc80
0.0158118	20	495	2.13363	Positive regulation of catalytic activity	http://amigo.geneontology.org/amigo/term/GO:0043085	psme1 ect2 cks1b psme3 ranbp1 net1 psme2 ssbp1 rangap1a kitb rap1gap casp8 ccl19a.1 ncaph hip1 rgl3a etaa1 tpx2 iqgap3 cdc20
0.0179324	5	45	5.86748	Epiboly involved in gastrulation with mouth forming second	http://amigo.geneontology.org/amigo/term/GO:0055113	cfl1 cyth1b prnpb arf6a tnfsf18
0.0179324	6	66	4.80067	Epiboly	http://amigo.geneontology.org/amigo/term/GO:0090504	cfl1 cyth1b bcl2l10 prnpb arf6a tnfsf18
0.0179479	8	115	3.67356	DNA packaging	http://amigo.geneontology.org/amigo/term/GO:0006323	seta ncaph2 smc4 nasp smarca5 chaf1b ncaph ncapg
0.0179479	4	27	7.82331	Chromosome condensation	http://amigo.geneontology.org/amigo/term/GO:0030261	ncaph2 smc4 ncaph ncapg
0.0204474	4	28	7.54391	Chromosome organization involved in meiotic cell cycle	http://amigo.geneontology.org/amigo/term/GO:0070192	rad51 fancd2 bub1bb bub1
0.0213399	21	546	2.03105	Carboxylic acid metabolic process	http://amigo.geneontology.org/amigo/term/GO:0019752	phgdh tdh dhfr sars1 cbsb wars2 tars1 psat1 elovl4b scd surf6 yars1 cars1 aspg me1 gars1 zgc:174917 fasn fa2h si:dkey-61p9.11 kars1
0.0216193	13	268	2.56155	Regulation of transferase activity	http://amigo.geneontology.org/amigo/term/GO:0051338	cks1b ccna2 net1 ccnb3 prnpb ccnb1 dusp10 kitb ccnd2b etaa1 tpx2 ccne2 cdc20
0.0219949	2	4	26.4037	Assembly of actomyosin apparatus involved in cytokinesis	http://amigo.geneontology.org/amigo/term/GO:0000912	ect2 anln
0.0219949	2	4	26.4037	Actomyosin contractile ring assembly	http://amigo.geneontology.org/amigo/term/GO:0000915	ect2 anln
0.0219949	4	29	7.28377	Serine family amino acid metabolic process	http://amigo.geneontology.org/amigo/term/GO:0009069	phgdh dhfr cbsb psat1
0.0219949	2	4	26.4037	Pyrimidine deoxyribonucleoside monophosphate metabolic process	http://amigo.geneontology.org/amigo/term/GO:0009176	tyms dut
0.0219949	2	4	26.4037	Pyrimidine deoxyribonucleoside monophosphate biosynthetic process	http://amigo.geneontology.org/amigo/term/GO:0009177	tyms dut
0.0219949	2	4	26.4037	Maintenance of apical/basal cell polarity	http://amigo.geneontology.org/amigo/term/GO:0035090	rras lin7a
0.0219949	38	1223	1.64078	Small molecule metabolic process	http://amigo.geneontology.org/amigo/term/GO:0044281	phgdh gale tdh dhfr sars1 cbsb wars2 tars1 gucy2c pdk3a ada2b psat1 rrm2 elovl4b scd nt5c1bb surf6 yars1 cars1 dhdds mthfd1l cadm1b tyms dck ebp dhodh ca10a aspg me1 dctpp1 gars1 zgc:174917 adcy3a fasn fa2h si:dkey-61p9.11 kars1 dut
0.0219949	2	4	26.4037	Actomyosin contractile ring organization	http://amigo.geneontology.org/amigo/term/GO:0044837	ect2 anln
0.0219949	2	4	26.4037	Maintenance of epithelial cell apical/basal polarity	http://amigo.geneontology.org/amigo/term/GO:0045199	rras lin7a
0.0219949	3	14	11.3159	Antigen processing and presentation of peptide antigen	http://amigo.geneontology.org/amigo/term/GO:0048002	b2ml tap2t erap2
0.0219949	2	4	26.4037	Regulation of helicase activity	http://amigo.geneontology.org/amigo/term/GO:0051095	ssbp1 mcm2
0.0219949	2	4	26.4037	Meiotic sister chromatid cohesion, centromeric	http://amigo.geneontology.org/amigo/term/GO:0051754	bub1bb bub1
0.0235405	6	71	4.46259	Positive regulation of proteolysis	http://amigo.geneontology.org/amigo/term/GO:0045862	psme1 psme3 psme2 casp8 hip1 cdc20
0.0236644	5	49	5.38851	Gastrulation with mouth forming second	http://amigo.geneontology.org/amigo/term/GO:0001702	cfl1 cyth1b prnpb arf6a tnfsf18
0.0247492	21	557	1.99094	Oxoacid metabolic process	http://amigo.geneontology.org/amigo/term/GO:0043436	phgdh tdh dhfr sars1 cbsb wars2 tars1 psat1 elovl4b scd surf6 yars1 cars1 aspg me1 gars1 zgc:174917 fasn fa2h si:dkey-61p9.11 kars1
0.0263147	3	15	10.5615	Chromosome localization	http://amigo.geneontology.org/amigo/term/GO:0050000	ccnb1 cenpf ndc80
0.0263147	3	15	10.5615	Establishment of chromosome localization	http://amigo.geneontology.org/amigo/term/GO:0051303	ccnb1 cenpf ndc80
0.0263943	34	1073	1.6733	Regulation of catalytic activity	http://amigo.geneontology.org/amigo/term/GO:0050790	psme1 ect2 cks1b ccna2 psme3 nf1a ranbp1 cyth1b si:ch211-207d6.2 net1 psme2 ccnb3 plxnb2b ssbp1 rangap1a prnpb ccnb1 dusp10 kitb rap1gap casp8 ccl19a.1 ncaph hip1 ccnd2b rgl3a etaa1 birc5a tpx2 cenph ccne2 iqgap3 cdc20 mcm2
0.0316057	3	16	9.90138	Replication fork processing	http://amigo.geneontology.org/amigo/term/GO:0031297	rad51 mms22l etaa1
0.032435	2	5	21.1229	Pyrimidine nucleoside triphosphate catabolic process	http://amigo.geneontology.org/amigo/term/GO:0009149	dctpp1 dut
0.032435	2	5	21.1229	Pyrimidine deoxyribonucleoside triphosphate catabolic process	http://amigo.geneontology.org/amigo/term/GO:0009213	dctpp1 dut
0.032435	2	5	21.1229	Pyrimidine deoxyribonucleotide biosynthetic process	http://amigo.geneontology.org/amigo/term/GO:0009221	tyms dut
0.032435	2	5	21.1229	Pyrimidine deoxyribonucleotide catabolic process	http://amigo.geneontology.org/amigo/term/GO:0009223	dctpp1 dut
0.032435	2	5	21.1229	2 -deoxyribonucleotide biosynthetic process	http://amigo.geneontology.org/amigo/term/GO:0009265	tyms dut
0.032435	43	1469	1.54576	Cellular component assembly	http://amigo.geneontology.org/amigo/term/GO:0022607	zgc:86764 ect2 snrpd3 kif23 haus4 fam49ba cfl1 arpc1b seta tp53 fam49al si:dkey-170l10.1 kctd12b mcm3l kcnb2 nasp orc1 cenpk mcm4 psmg1 cbfb rad51 prnpb atp6v1f smarca5 arpc4 cenpf chaf1b mcm6 anln hip1 si:dkey-32e23.4 cenpo cdh24a tpx2 actr3 vma21 cenph mcm7 mcm2 snrpf gemin6 arl3l1
0.032435	2	5	21.1229	Killing of cells of other organism	http://amigo.geneontology.org/amigo/term/GO:0031640	saa casp8
0.032435	2	5	21.1229	Meiotic sister chromatid segregation	http://amigo.geneontology.org/amigo/term/GO:0045144	bub1bb bub1
0.032435	2	5	21.1229	Deoxyribose phosphate biosynthetic process	http://amigo.geneontology.org/amigo/term/GO:0046385	tyms dut
0.032435	2	5	21.1229	Meiotic sister chromatid cohesion	http://amigo.geneontology.org/amigo/term/GO:0051177	bub1bb bub1
0.032435	2	5	21.1229	Killing of cells in other organism involved in symbiotic interaction	http://amigo.geneontology.org/amigo/term/GO:0051883	saa casp8
0.032435	2	5	21.1229	Notochord cell vacuolation	http://amigo.geneontology.org/amigo/term/GO:0060036	atp6v1e1b atp6v1f
0.032435	2	5	21.1229	Centromeric sister chromatid cohesion	http://amigo.geneontology.org/amigo/term/GO:0070601	bub1bb bub1
0.0328719	5	54	4.88957	Leukocyte mediated immunity	http://amigo.geneontology.org/amigo/term/GO:0002443	c1qb saa c1qc ighv7-1 ighv10-1
0.0328719	12	254	2.49484	Regulation of kinase activity	http://amigo.geneontology.org/amigo/term/GO:0043549	cks1b ccna2 net1 ccnb3 prnpb ccnb1 dusp10 kitb ccnd2b etaa1 tpx2 ccne2
0.0340788	4	34	6.21263	Humoral immune response mediated by circulating immunoglobulin	http://amigo.geneontology.org/amigo/term/GO:0002455	c1qb c1qc ighv7-1 ighv10-1
0.0340788	4	34	6.21263	Complement activation, classical pathway	http://amigo.geneontology.org/amigo/term/GO:0006958	c1qb c1qc ighv7-1 ighv10-1
0.0340788	4	34	6.21263	Reciprocal meiotic recombination	http://amigo.geneontology.org/amigo/term/GO:0007131	top2a rad51 fancd2 brip1
0.0340788	4	34	6.21263	Homologous recombination	http://amigo.geneontology.org/amigo/term/GO:0035825	top2a rad51 fancd2 brip1
0.0340788	4	34	6.21263	Execution phase of apoptosis	http://amigo.geneontology.org/amigo/term/GO:0097194	caspa dffa casp8 casp7
0.0340788	4	34	6.21263	Reciprocal homologous recombination	http://amigo.geneontology.org/amigo/term/GO:0140527	top2a rad51 fancd2 brip1
0.0341295	35	1141	1.61986	Immune system process	http://amigo.geneontology.org/amigo/term/GO:0002376	psmb9a hsp90b1 hif1aa caspa tnfa ada2b b2ml mapkapk2b fam49ba arpc1b irf10 tap2t ackr4b cbfb rad51 psmb10 c1qb saa rtkn2a kitb ccl19a.1 prdx1 inpp5d tnip2 si:dkey-234i14.13 cdca7a cmklr1 c1qc ighv7-1 ighv10-1 erap2 mcm2 kars1 tlr22 tnfsf18
0.0341295	5	55	4.80067	Protein N-linked glycosylation	http://amigo.geneontology.org/amigo/term/GO:0006487	rpn2 ddost krtcap2 si:ch73-91k6.2 dad1
0.0341295	13	290	2.36723	Positive regulation of cellular protein metabolic process	http://amigo.geneontology.org/amigo/term/GO:0032270	psme1 cks1b psme3 crlf1a net1 psme2 kitb casp8 hip1 etaa1 tpx2 cdc20 tnfsf18
0.0343266	9	162	2.93374	Nucleic acid phosphodiester bond hydrolysis	http://amigo.geneontology.org/amigo/term/GO:0090305	dnase1l4.2 zgc:152968 rad1 eri1 dffa exo1 si:dkey-222f8.3 zgc:85936 si:ch1073-385f13.3
0.0366132	6	80	3.96055	Morphogenesis of an epithelial sheet	http://amigo.geneontology.org/amigo/term/GO:0002011	cfl1 cyth1b bcl2l10 prnpb arf6a tnfsf18
0.0382191	20	548	1.92728	Positive regulation of molecular function	http://amigo.geneontology.org/amigo/term/GO:0044093	psme1 ect2 cks1b psme3 ranbp1 net1 psme2 ssbp1 rangap1a kitb rap1gap casp8 ccl19a.1 ncaph hip1 rgl3a etaa1 tpx2 iqgap3 cdc20
0.0411261	10	198	2.66704	Nucleobase-containing compound catabolic process	http://amigo.geneontology.org/amigo/term/GO:0034655	dnase1l1 dnase1l4.2 ada2b syncripl eri1 dctpp1 dffa rnaseh2c si:ch1073-385f13.3 dut
0.0419507	5	58	4.55236	Spindle assembly	http://amigo.geneontology.org/amigo/term/GO:0051225	zgc:86764 kif23 haus4 si:dkey-170l10.1 tpx2
0.0421666	21	592	1.87323	Organic acid metabolic process	http://amigo.geneontology.org/amigo/term/GO:0006082	phgdh tdh dhfr sars1 cbsb wars2 tars1 psat1 elovl4b scd surf6 yars1 cars1 aspg me1 gars1 zgc:174917 fasn fa2h si:dkey-61p9.11 kars1
0.0423189	2	6	17.6025	Mitotic spindle elongation	http://amigo.geneontology.org/amigo/term/GO:0000022	zgc:86764 kif23
0.0423189	2	6	17.6025	DNA catabolic process, exonucleolytic	http://amigo.geneontology.org/amigo/term/GO:0000738	eri1 si:ch1073-385f13.3
0.0423189	2	6	17.6025	Pyrimidine nucleotide catabolic process	http://amigo.geneontology.org/amigo/term/GO:0006244	dctpp1 dut
0.0423189	2	6	17.6025	Mitotic G2 DNA damage checkpoint signaling	http://amigo.geneontology.org/amigo/term/GO:0007095	cdk1 chek1
0.0423189	2	6	17.6025	Mitotic centrosome separation	http://amigo.geneontology.org/amigo/term/GO:0007100	aurka ranbp1
0.0423189	2	6	17.6025	Pyrimidine deoxyribonucleoside triphosphate metabolic process	http://amigo.geneontology.org/amigo/term/GO:0009211	dctpp1 dut
0.0423189	2	6	17.6025	Histone phosphorylation	http://amigo.geneontology.org/amigo/term/GO:0016572	aurka aurkb
0.0423189	2	6	17.6025	Maintenance of cell polarity	http://amigo.geneontology.org/amigo/term/GO:0030011	rras lin7a
0.0423189	2	6	17.6025	Spindle elongation	http://amigo.geneontology.org/amigo/term/GO:0051231	zgc:86764 kif23
0.0423189	2	6	17.6025	Mitotic spindle midzone assembly	http://amigo.geneontology.org/amigo/term/GO:0051256	zgc:86764 kif23
0.0423189	2	6	17.6025	Centrosome separation	http://amigo.geneontology.org/amigo/term/GO:0051299	aurka ranbp1
0.04274	3	19	8.338	Response to purine-containing compound	http://amigo.geneontology.org/amigo/term/GO:0014074	rap1aa p2rx8 p2rx7
0.04274	3	19	8.338	Mitotic DNA damage checkpoint signaling	http://amigo.geneontology.org/amigo/term/GO:0044773	fancd2 cdk1 chek1
0.04274	3	19	8.338	Response to organophosphorus	http://amigo.geneontology.org/amigo/term/GO:0046683	rap1aa p2rx8 p2rx7
0.0508794	13	308	2.22888	NcRNA metabolic process	http://amigo.geneontology.org/amigo/term/GO:0034660	sart1 wdr55 sars1 wars2 tars1 ints7 yars1 cars1 eri1 gars1 las1l ints12 kars1
0.0508794	13	308	2.22888	Positive regulation of protein metabolic process	http://amigo.geneontology.org/amigo/term/GO:0051247	psme1 cks1b psme3 crlf1a net1 psme2 kitb casp8 hip1 etaa1 tpx2 cdc20 tnfsf18
0.0520102	13	309	2.22167	Camera-type eye development	http://amigo.geneontology.org/amigo/term/GO:0043010	marcksa nek2 ccna2 eftud2 atp6v1e1b tyms atp6v1f smarca5 chaf1b plk1 slbp mcm2 uhrf1
0.0543565	4	40	5.28074	Immunoglobulin mediated immune response	http://amigo.geneontology.org/amigo/term/GO:0016064	c1qb c1qc ighv7-1 ighv10-1
0.0543565	4	40	5.28074	B cell mediated immunity	http://amigo.geneontology.org/amigo/term/GO:0019724	c1qb c1qc ighv7-1 ighv10-1
0.0556634	2	7	15.0878	Meiosis II	http://amigo.geneontology.org/amigo/term/GO:0007135	bub1bb bub1
0.0556634	2	7	15.0878	Mitotic DNA replication checkpoint signaling	http://amigo.geneontology.org/amigo/term/GO:0033314	cdc6 orc1
0.0556634	2	7	15.0878	Spindle midzone assembly	http://amigo.geneontology.org/amigo/term/GO:0051255	zgc:86764 kif23
0.0556634	2	7	15.0878	Meiosis II cell cycle process	http://amigo.geneontology.org/amigo/term/GO:0061983	bub1bb bub1
0.0581513	4	41	5.15194	Meiotic chromosome segregation	http://amigo.geneontology.org/amigo/term/GO:0045132	top2a fancd2 bub1bb bub1
0.0630743	4	42	5.02927	Notochord development	http://amigo.geneontology.org/amigo/term/GO:0030903	atp6v1e1b atp6v1f ngs wnt3a
0.067977	4	43	4.91231	Centrosome cycle	http://amigo.geneontology.org/amigo/term/GO:0007098	aurka ranbp1 haus4 si:dkey-170l10.1
0.067977	4	43	4.91231	Microtubule organizing center organization	http://amigo.geneontology.org/amigo/term/GO:0031023	aurka ranbp1 haus4 si:dkey-170l10.1
0.0683132	3	23	6.88792	Spliceosomal snRNP assembly	http://amigo.geneontology.org/amigo/term/GO:0000387	snrpd3 snrpf gemin6
0.0683132	2	8	13.2018	Cell killing	http://amigo.geneontology.org/amigo/term/GO:0001906	saa casp8
0.0683132	2	8	13.2018	Antigen processing and presentation of endogenous peptide antigen	http://amigo.geneontology.org/amigo/term/GO:0002483	tap2t erap2
0.0683132	2	8	13.2018	Mitotic metaphase plate congression	http://amigo.geneontology.org/amigo/term/GO:0007080	ccnb1 ndc80
0.0683132	2	8	13.2018	Deoxyribonucleoside triphosphate catabolic process	http://amigo.geneontology.org/amigo/term/GO:0009204	dctpp1 dut
0.0683132	2	8	13.2018	Antigen processing and presentation of endogenous antigen	http://amigo.geneontology.org/amigo/term/GO:0019883	tap2t erap2
0.0683132	2	8	13.2018	Antigen processing and presentation of endogenous peptide antigen via MHC class I	http://amigo.geneontology.org/amigo/term/GO:0019885	tap2t erap2
0.0683132	2	8	13.2018	Maintenance of gastrointestinal epithelium	http://amigo.geneontology.org/amigo/term/GO:0030277	tnfa uhrf1
0.0683132	3	23	6.88792	DNA-dependent DNA replication maintenance of fidelity	http://amigo.geneontology.org/amigo/term/GO:0045005	rad51 mms22l etaa1
0.0683132	3	23	6.88792	Protein targeting to ER	http://amigo.geneontology.org/amigo/term/GO:0045047	ssr3 spcs1 spcs3
0.0683132	2	8	13.2018	Deoxyribose phosphate catabolic process	http://amigo.geneontology.org/amigo/term/GO:0046386	dctpp1 dut
0.0683132	2	8	13.2018	Thymus development	http://amigo.geneontology.org/amigo/term/GO:0048538	cdca7a mcm2
0.0683132	2	8	13.2018	Intestinal epithelial structure maintenance	http://amigo.geneontology.org/amigo/term/GO:0060729	tnfa uhrf1
0.0683132	3	23	6.88792	Establishment of protein localization to endoplasmic reticulum	http://amigo.geneontology.org/amigo/term/GO:0072599	ssr3 spcs1 spcs3
0.0693632	14	361	2.04793	Eye development	http://amigo.geneontology.org/amigo/term/GO:0001654	marcksa nek2 ccna2 eftud2 atp6v1e1b dhdds tyms atp6v1f smarca5 chaf1b plk1 slbp mcm2 uhrf1
0.0693632	14	361	2.04793	Visual system development	http://amigo.geneontology.org/amigo/term/GO:0150063	marcksa nek2 ccna2 eftud2 atp6v1e1b dhdds tyms atp6v1f smarca5 chaf1b plk1 slbp mcm2 uhrf1
0.0710662	22	672	1.72881	Regulation of cellular component organization	http://amigo.geneontology.org/amigo/term/GO:0051128	mad2l1 ect2 fam49ba arpc1b fam49al plxnb2b aurkb stmn3 kif20bb atp6v1f arpc4 si:dkey-32e23.4 bub1bb bub1 robo2 tpx2 actr3 iqgap3 mcm7 mcm2 spdl1 arl3l1
0.0710662	11	255	2.27796	Organic cyclic compound catabolic process	http://amigo.geneontology.org/amigo/term/GO:1901361	dnase1l1 dnase1l4.2 ada2b syncripl cadm1b eri1 dctpp1 dffa rnaseh2c si:ch1073-385f13.3 dut
0.0716468	9	188	2.52801	Gastrulation	http://amigo.geneontology.org/amigo/term/GO:0007369	prmt1 cfl1 cyth1b bcl2l10 prnpb dusp2 iqgap3 arf6a tnfsf18
0.0731078	3	24	6.60092	Regulation of cytokinesis	http://amigo.geneontology.org/amigo/term/GO:0032465	aurka aurkb plk1
0.0754316	35	1222	1.51249	Regulation of molecular function	http://amigo.geneontology.org/amigo/term/GO:0065009	psme1 ect2 cks1b ccna2 psme3 nf1a ranbp1 cyth1b si:ch211-207d6.2 net1 psme2 ccnb3 plxnb2b ssbp1 rangap1a prnpb ccnb1 dusp10 kitb rap1gap casp8 ccl19a.1 ncaph hip1 ccnd2b rgl3a etaa1 birc5a tpx2 cenph ccne2 iqgap3 cdc20 mcm2 fgf12b
0.0758433	11	258	2.25148	Glycoprotein biosynthetic process	http://amigo.geneontology.org/amigo/term/GO:0009101	st3gal8 rpn2 poglut3 ddost chst7 krtcap2 b4galt2 si:ch73-91k6.2 dad1 ostc stt3a
0.0759008	8	158	2.67379	Leukocyte activation	http://amigo.geneontology.org/amigo/term/GO:0045321	fam49ba arpc1b kitb prdx1 ighv7-1 ighv10-1 kars1 tnfsf18
0.0759008	8	158	2.67379	Carboxylic acid biosynthetic process	http://amigo.geneontology.org/amigo/term/GO:0046394	phgdh dhfr cbsb psat1 elovl4b scd fasn si:dkey-61p9.11
0.0773674	4	46	4.59194	Lymphocyte mediated immunity	http://amigo.geneontology.org/amigo/term/GO:0002449	c1qb c1qc ighv7-1 ighv10-1
0.0773674	10	225	2.34699	Protein glycosylation	http://amigo.geneontology.org/amigo/term/GO:0006486	st3gal8 rpn2 poglut3 ddost krtcap2 b4galt2 si:ch73-91k6.2 dad1 ostc stt3a
0.0773674	4	46	4.59194	Meiosis I	http://amigo.geneontology.org/amigo/term/GO:0007127	top2a rad51 fancd2 brip1
0.0773674	10	225	2.34699	Macromolecule glycosylation	http://amigo.geneontology.org/amigo/term/GO:0043413	st3gal8 rpn2 poglut3 ddost krtcap2 b4galt2 si:ch73-91k6.2 dad1 ostc stt3a
0.0782654	15	406	1.95101	Regulation of protein modification process	http://amigo.geneontology.org/amigo/term/GO:0031399	cks1b ccna2 crlf1a net1 ccnb3 prnpb ccnb1 dusp10 kitb ccnd2b etaa1 tpx2 ccne2 cdc20 tnfsf18
0.0795337	2	9	11.735	DNA catabolic process, endonucleolytic	http://amigo.geneontology.org/amigo/term/GO:0000737	dnase1l4.2 dffa
0.0795337	2	9	11.735	Pyrimidine nucleoside monophosphate metabolic process	http://amigo.geneontology.org/amigo/term/GO:0009129	tyms dut
0.0795337	2	9	11.735	Pyrimidine nucleoside monophosphate biosynthetic process	http://amigo.geneontology.org/amigo/term/GO:0009130	tyms dut
0.0795337	2	9	11.735	Deoxyribonucleoside triphosphate metabolic process	http://amigo.geneontology.org/amigo/term/GO:0009200	dctpp1 dut
0.0795337	2	9	11.735	Deoxyribonucleotide catabolic process	http://amigo.geneontology.org/amigo/term/GO:0009264	dctpp1 dut
0.0795337	8	160	2.64037	Organic acid biosynthetic process	http://amigo.geneontology.org/amigo/term/GO:0016053	phgdh dhfr cbsb psat1 elovl4b scd fasn si:dkey-61p9.11
0.0795337	10	227	2.32632	Cellular nitrogen compound catabolic process	http://amigo.geneontology.org/amigo/term/GO:0044270	dnase1l1 dnase1l4.2 ada2b syncripl eri1 dctpp1 dffa rnaseh2c si:ch1073-385f13.3 dut
0.0795337	2	9	11.735	Biological process involved in symbiotic interaction	http://amigo.geneontology.org/amigo/term/GO:0044403	saa casp8
0.0795337	10	227	2.32632	Heterocycle catabolic process	http://amigo.geneontology.org/amigo/term/GO:0046700	dnase1l1 dnase1l4.2 ada2b syncripl eri1 dctpp1 dffa rnaseh2c si:ch1073-385f13.3 dut
0.0813778	14	372	1.98737	Regulation of phosphorylation	http://amigo.geneontology.org/amigo/term/GO:0042325	cks1b ccna2 crlf1a net1 ccnb3 prnpb ccnb1 dusp10 kitb ccnd2b etaa1 tpx2 ccne2 tnfsf18
0.084328	38	1369	1.4658	Protein phosphorylation	http://amigo.geneontology.org/amigo/term/GO:0006468	nek2 pbk cks1b ccna2 aurka gucy2c pdk3a txk vrk1 mapkapk2b jak1 crlf1a cdk2 melk net1 ccnb3 aurkb ttk prnpb ccnb1 dusp10 mastl kitb plk1 map3k8 ccnd2b etaa1 bub1bb prkd1 bub1 tpx2 si:ch211-167j9.5 stk39 cdk1 ccne2 ripk2 chek1 tnfsf18
0.0852813	9	196	2.42483	Microtubule-based movement	http://amigo.geneontology.org/amigo/term/GO:0007018	kif4 kif18a kif11 kif15 kif23 kif20bb kif20a kif2c kif22
0.0908914	4	49	4.3108	Regulation of proteasomal protein catabolic process	http://amigo.geneontology.org/amigo/term/GO:0061136	psme1 psme3 psme2 cdc20
0.0908914	4	49	4.3108	Alpha-amino acid biosynthetic process	http://amigo.geneontology.org/amigo/term/GO:1901607	phgdh dhfr cbsb psat1
0.0908914	4	49	4.3108	Regulation of cysteine-type endopeptidase activity	http://amigo.geneontology.org/amigo/term/GO:2000116	casp8 hip1 birc5a cenph
0.0927709	3	27	5.86748	Mitotic spindle assembly	http://amigo.geneontology.org/amigo/term/GO:0090307	zgc:86764 kif23 tpx2
0.0950961	2	10	10.5615	Nucleoside triphosphate catabolic process	http://amigo.geneontology.org/amigo/term/GO:0009143	dctpp1 dut
0.0950961	2	10	10.5615	Positive regulation of tyrosine phosphorylation of STAT protein	http://amigo.geneontology.org/amigo/term/GO:0042531	crlf1a tnfsf18
0.0950961	4	50	4.22459	Positive regulation of cell cycle	http://amigo.geneontology.org/amigo/term/GO:0045787	cks1b ranbp1 aurkb ccnd2b
0.0950961	17	497	1.80629	Carbohydrate derivative biosynthetic process	http://amigo.geneontology.org/amigo/term/GO:1901137	st3gal8 rpn2 ada2b rrm2 poglut3 elovl4b ddost tyms chst7 krtcap2 adcy3a b4galt2 si:ch73-91k6.2 dad1 ostc stt3a dut
0.0950961	4	50	4.22459	Regulation of proteolysis involved in cellular protein catabolic process	http://amigo.geneontology.org/amigo/term/GO:1903050	psme1 psme3 psme2 cdc20
0.0950961	4	50	4.22459	Regulation of cellular protein catabolic process	http://amigo.geneontology.org/amigo/term/GO:1903362	psme1 psme3 psme2 cdc20
0.101015	7	137	2.69819	Immune effector process	http://amigo.geneontology.org/amigo/term/GO:0002252	c1qb saa c1qc ighv7-1 ighv10-1 kars1 tnfsf18
0.101015	4	51	4.14175	Adaptive immune response based on somatic recombination of immune receptors built from immunoglobulin superfamily domains	http://amigo.geneontology.org/amigo/term/GO:0002460	c1qb c1qc ighv7-1 ighv10-1
0.101177	12	310	2.04416	Positive regulation of hydrolase activity	http://amigo.geneontology.org/amigo/term/GO:0051345	psme1 ect2 psme3 ranbp1 psme2 rangap1a rap1gap casp8 ccl19a.1 hip1 rgl3a iqgap3
0.106093	4	52	4.0621	Positive regulation of leukocyte activation	http://amigo.geneontology.org/amigo/term/GO:0002696	fam49ba ighv7-1 ighv10-1 kars1
0.106093	4	52	4.0621	Positive regulation of cell activation	http://amigo.geneontology.org/amigo/term/GO:0050867	fam49ba ighv7-1 ighv10-1 kars1
0.106093	4	52	4.0621	Meiosis I cell cycle process	http://amigo.geneontology.org/amigo/term/GO:0061982	top2a rad51 fancd2 brip1
0.106093	10	240	2.20031	Glycosylation	http://amigo.geneontology.org/amigo/term/GO:0070085	st3gal8 rpn2 poglut3 ddost krtcap2 b4galt2 si:ch73-91k6.2 dad1 ostc stt3a
0.10728	3	29	5.46283	Pyrimidine nucleotide metabolic process	http://amigo.geneontology.org/amigo/term/GO:0006220	tyms dctpp1 dut
0.10728	3	29	5.46283	Sister chromatid cohesion	http://amigo.geneontology.org/amigo/term/GO:0007062	chtf8 bub1bb bub1
0.108726	2	11	9.60134	Tyrosine phosphorylation of STAT protein	http://amigo.geneontology.org/amigo/term/GO:0007260	crlf1a tnfsf18
0.108726	2	11	9.60134	Glomerular basement membrane development	http://amigo.geneontology.org/amigo/term/GO:0032836	anln plce1
0.108726	2	11	9.60134	Medial fin development	http://amigo.geneontology.org/amigo/term/GO:0033338	atp6v1e1b fndc3a
0.108726	2	11	9.60134	Regulation of tyrosine phosphorylation of STAT protein	http://amigo.geneontology.org/amigo/term/GO:0042509	crlf1a tnfsf18
0.109033	6	109	2.90683	Negative regulation of organelle organization	http://amigo.geneontology.org/amigo/term/GO:0010639	mad2l1 aurkb bub1bb bub1 mcm2 spdl1
0.111042	10	243	2.17314	Aromatic compound catabolic process	http://amigo.geneontology.org/amigo/term/GO:0019439	dnase1l1 dnase1l4.2 ada2b syncripl eri1 dctpp1 dffa rnaseh2c si:ch1073-385f13.3 dut
0.114971	3	30	5.28074	Pyrimidine-containing compound biosynthetic process	http://amigo.geneontology.org/amigo/term/GO:0072528	tyms dhodh dut
0.116213	4	54	3.91166	Cellular amino acid biosynthetic process	http://amigo.geneontology.org/amigo/term/GO:0008652	phgdh dhfr cbsb psat1
0.116213	4	54	3.91166	Pyrimidine-containing compound metabolic process	http://amigo.geneontology.org/amigo/term/GO:0072527	tyms dhodh dctpp1 dut
0.118389	22	718	1.61805	Regulation of cellular protein metabolic process	http://amigo.geneontology.org/amigo/term/GO:0032268	psme1 cks1b ccna2 psme3 crlf1a net1 psme2 ccnb3 prnpb ccnb1 dusp10 kitb casp8 hip1 ccnd2b etaa1 birc5a tpx2 cenph ccne2 cdc20 tnfsf18
0.123978	3	31	5.11039	Protein localization to endoplasmic reticulum	http://amigo.geneontology.org/amigo/term/GO:0070972	ssr3 spcs1 spcs3
0.124888	2	12	8.80123	DNA replication checkpoint signaling	http://amigo.geneontology.org/amigo/term/GO:0000076	cdc6 orc1
0.124888	2	12	8.80123	Attachment of spindle microtubules to kinetochore	http://amigo.geneontology.org/amigo/term/GO:0008608	ndc80 knstrn
0.124888	2	12	8.80123	Animal organ regeneration	http://amigo.geneontology.org/amigo/term/GO:0031100	top2a uhrf1
0.125273	29	1022	1.49845	Establishment of localization in cell	http://amigo.geneontology.org/amigo/term/GO:0051649	nusap1 arf1 rap1aa htr2cl2 lin7a ssr3 nutf2l ranbp1 kif23 bcl2l10 tmed2 sec22ba kpna2 cadpsa zgc:193690 ccnb1 cenpf spcs1 si:dkey-13n15.2 timm10 ndc80 arv1 si:ch211-11k18.4 spcs3 nup85 arf6a si:dkey-225f5.4 aspm zdhhc18b
0.128381	6	114	2.77933	Peptidyl-tyrosine dephosphorylation	http://amigo.geneontology.org/amigo/term/GO:0035335	dusp23a cdkn3 dusp10 dusp2 dusp7 ptpro
0.140134	15	445	1.78002	Biological process involved in interspecies interaction between organisms	http://amigo.geneontology.org/amigo/term/GO:0044419	psmb9a hsp90b1 caspa tnfa orc1 mcm4 saa casp8 ccl19a.1 hip1 psmd14 ighv7-1 ighv10-1 hspa5 tlr22
0.14184	3	33	4.80067	Nucleotide-excision repair	http://amigo.geneontology.org/amigo/term/GO:0006289	rpa3 rpa2 brip1
0.14184	16	486	1.73851	Sensory organ development	http://amigo.geneontology.org/amigo/term/GO:0007423	hsp90b1 marcksa nek2 arf1 ccna2 eftud2 atp6v1e1b dhdds tyms atp6v1f smarca5 chaf1b plk1 slbp mcm2 uhrf1
0.14184	23	776	1.56517	Embryo development	http://amigo.geneontology.org/amigo/term/GO:0009790	caspa prmt1 kif23 cfl1 cyth1b bcl2l10 atp6v1e1b si:ch211-207d6.2 orc1 prnpb atp6v1f ngs kitb chaf1b wnt3a hip1 cdk1 dusp2 iqgap3 arf6a tnfsf18 lbh h2az2b
0.14184	2	13	8.12421	Kinetochore assembly	http://amigo.geneontology.org/amigo/term/GO:0051382	cenpk cenph
0.14184	2	13	8.12421	Kinetochore organization	http://amigo.geneontology.org/amigo/term/GO:0051383	cenpk cenph
0.14184	3	33	4.80067	Regulation of organelle assembly	http://amigo.geneontology.org/amigo/term/GO:1902115	atp6v1f mcm7 mcm2
0.144141	11	293	1.98253	Small molecule biosynthetic process	http://amigo.geneontology.org/amigo/term/GO:0044283	phgdh dhfr cbsb ada2b psat1 elovl4b scd dhdds ebp fasn si:dkey-61p9.11
0.144868	28	994	1.48753	Movement of cell or subcellular component	http://amigo.geneontology.org/amigo/term/GO:0006928	kif4 hif1aa kif18a kif11 kif15 rap1aa kif23 anxa5b cfl1 plxnb2b arhgap4a kif20bb ackr4b cbfb elmo3 kif20a saa kitb ccl19a.1 inpp5d kif2c robo2 cmklr1 iqgap3 slbp kif22 arl3l1 lbh
0.151293	3	34	4.65947	MRNA transport	http://amigo.geneontology.org/amigo/term/GO:0051028	zgc:193690 nup85 slbp
0.153437	8	187	2.25914	Cell activation	http://amigo.geneontology.org/amigo/term/GO:0001775	fam49ba arpc1b kitb prdx1 ighv7-1 ighv10-1 kars1 tnfsf18
0.161024	2	14	7.54391	Activation of cysteine-type endopeptidase activity involved in apoptotic process	http://amigo.geneontology.org/amigo/term/GO:0006919	casp8 hip1
0.168873	5	91	2.9015	Positive regulation of protein kinase activity	http://amigo.geneontology.org/amigo/term/GO:0045860	cks1b net1 kitb etaa1 tpx2
0.171311	11	302	1.92345	Glycoprotein metabolic process	http://amigo.geneontology.org/amigo/term/GO:0009100	st3gal8 rpn2 poglut3 ddost chst7 krtcap2 b4galt2 si:ch73-91k6.2 dad1 ostc stt3a
0.181364	2	15	7.04098	Epithelial structure maintenance	http://amigo.geneontology.org/amigo/term/GO:0010669	tnfa uhrf1
0.181364	2	15	7.04098	Response to ATP	http://amigo.geneontology.org/amigo/term/GO:0033198	p2rx8 p2rx7
0.182534	3	37	4.28168	Receptor signaling pathway via JAK-STAT	http://amigo.geneontology.org/amigo/term/GO:0007259	crlf1a kitb tnfsf18
0.182534	3	37	4.28168	Antigen processing and presentation	http://amigo.geneontology.org/amigo/term/GO:0019882	b2ml tap2t erap2
0.182534	15	464	1.70713	Organelle assembly	http://amigo.geneontology.org/amigo/term/GO:0070925	zgc:86764 kif23 haus4 cfl1 si:dkey-170l10.1 orc1 cenpk cbfb atp6v1f cenpf tpx2 cenph mcm7 mcm2 arl3l1
0.182534	3	37	4.28168	Receptor signaling pathway via STAT	http://amigo.geneontology.org/amigo/term/GO:0097696	crlf1a kitb tnfsf18
0.182534	3	37	4.28168	L-alpha-amino acid transmembrane transport	http://amigo.geneontology.org/amigo/term/GO:1902475	slc38a3a slc43a1b slc7a5
0.184994	4	64	3.30046	Regulation of angiogenesis	http://amigo.geneontology.org/amigo/term/GO:0045765	hif1aa mydgf birc5a prkd1
0.185594	22	759	1.53065	Regulation of protein metabolic process	http://amigo.geneontology.org/amigo/term/GO:0051246	psme1 cks1b ccna2 psme3 crlf1a net1 psme2 ccnb3 prnpb ccnb1 dusp10 kitb casp8 hip1 ccnd2b etaa1 birc5a tpx2 cenph ccne2 cdc20 tnfsf18
0.193803	3	38	4.169	Positive regulation of cell cycle process	http://amigo.geneontology.org/amigo/term/GO:0090068	ranbp1 aurkb ccnd2b
0.19382	7	162	2.2818	TRNA metabolic process	http://amigo.geneontology.org/amigo/term/GO:0006399	sars1 wars2 tars1 yars1 cars1 gars1 kars1
0.19382	7	162	2.2818	Regulation of endopeptidase activity	http://amigo.geneontology.org/amigo/term/GO:0052548	psme1 psme3 psme2 casp8 hip1 birc5a cenph
0.195812	8	198	2.13363	Non-membrane-bounded organelle assembly	http://amigo.geneontology.org/amigo/term/GO:0140694	zgc:86764 kif23 haus4 si:dkey-170l10.1 cenpk cbfb tpx2 cenph
0.196691	2	16	6.60092	Mismatch repair	http://amigo.geneontology.org/amigo/term/GO:0006298	rpa3 pms2
0.196691	2	16	6.60092	Tumor necrosis factor-mediated signaling pathway	http://amigo.geneontology.org/amigo/term/GO:0033209	traf5 tnfsf18
0.196691	2	16	6.60092	Negative regulation of MAPK cascade	http://amigo.geneontology.org/amigo/term/GO:0043409	nf1a dusp10

## Sheet: Brown trout downregulated
Enrichment FDR	nGenes	Pathway Genes	Fold Enrichment	Pathway	URL	Genes
6.31546e-11	128	1630	2.02034	Anatomical structure morphogenesis	http://amigo.geneontology.org/amigo/term/GO:0009653	ptpra pink1 sdc2 sema6d btbd7 traf4a rnd1b sox4a ptk2ab wnt2ba cpn1 myof slitrk2 lrp5 ncam1b gipc2 dvl1a mmp25b thbs1b sema6dl csrp2 rgma col1a1a cdh6 dag1 smad7 mmp2 bmp7a npnta sipa1l1 ephb2b rflna ift74 robo1 igf1ra hspa12b crabp2b dab2 smad6b enah phactr4b epb41l5 neb ltb4r pacsin1a slit3 per2 vegfab angptl4 edn1 gab1 map9 ptk2bb nr2f2 bmp2b mmp9 parvaa myo6a dkk1b lamb1b lum col4a5 notch3 pc…
4.05283e-08	88	1068	2.11989	Tissue development	http://amigo.geneontology.org/amigo/term/GO:0009888	ptpra sdc2 sema6d tjp3 btbd7 traf4a sox4a ptk2ab wnt2ba enpp1 lrp5 hnf1a dvl1a sema6dl csrp2 col1a1a ildr2 myl1 dag1 bmp7a pck2 mybpc2b rflna ift74 robo1 phactr4b neb ltb4r edn1 gab1 map9 ptk2bb nr2f2 bmp2b mmp9 ccn2a myo6a acvr2ba pparda dkk1b lamb1b mybpc1 notch3 fgfrl1b aldh1a2 mustn1a fras1 pygma appb acta1b lama5 dok7 nphs1 sema5ba satb2 fhod3b wwtr1 tmem119b celsr1a pard6a dusp6 g6pd quo bb…
5.40125e-08	127	1814	1.80123	Cell differentiation	http://amigo.geneontology.org/amigo/term/GO:0030154	pink1 sema6d tjp3 nr2f6b traf4a sox4a ptk2ab wnt2ba enpp1 myof nectin3b slitrk2 lrp5 ncam1b hnf1a mmp25b sema6dl csrp2 rgma dag1 smad7 mmp2 bmp7a frzb sipa1l1 pck2 ephb2b rflna tspo robo1 igf1ra adcy6b daam2 smad6b pparg enah cdk16 phactr4b neb pacsin1a nr1d1 slit3 vegfab cebpa edn1 atoh8 ptk2bb cnr2 id1 nr2f2 bmp2b tal2 pacsin1b parvaa myo6a acvr2ba pparda dkk1b lamb1b mybpc1 cav2 col4a5 notch3 …
5.40125e-08	128	1828	1.80151	Cellular developmental process	http://amigo.geneontology.org/amigo/term/GO:0048869	pink1 sema6d tjp3 nr2f6b traf4a sox4a ptk2ab wnt2ba enpp1 myof nectin3b slitrk2 lrp5 ncam1b hnf1a mmp25b sema6dl csrp2 rgma dag1 smad7 mmp2 bmp7a frzb sipa1l1 pck2 ephb2b rflna tspo robo1 igf1ra adcy6b daam2 smad6b pparg enah cdk16 phactr4b neb pacsin1a nr1d1 slit3 vegfab cebpa edn1 atoh8 ptk2bb cnr2 id1 nr2f2 bmp2b tal2 pacsin1b parvaa myo6a acvr2ba pparda dkk1b lamb1b mybpc1 cav2 col4a5 notch3 …
5.20883e-07	127	1887	1.73155	Animal organ development	http://amigo.geneontology.org/amigo/term/GO:0048513	dnah6 ptpra pink1 sdc2 sema6d traf4a sox4a ptk2ab cpn1 enpp1 lrp5 bcl2l1 hnf1a dvl1a akt2 sema6dl pde6b col1a1a slc2a3a ildr2 myl1 cdh6 daam1a dag1 bmp7a heg1 npnta pck2 rflna ift74 kyat1 csad tspo robo1 igf1ra lnx2a crabp2b csrnp1a phactr4b epb41l5 neb cebpa myo1ea edn1 ptk2bb cnr2 nr2f2 bmp2b tal2 mmp9 ccn2a jun myo6a acvr2ba pparda myo7ab dkk1b lamb1b mybpc1 lum gli3 notch3 fgfrl1b kif6 aldh1a…
2.16314e-05	22	147	3.85042	Organic acid catabolic process	http://amigo.geneontology.org/amigo/term/GO:0016054	ftcd acox1 hoga1 hacl1 pck2 zgc:92040 hao1 gldc dao.3 acadm aldh6a1 arg1 sardh nos1 gls2a zgc:162816 tha1 aldh1l1 zgc:172341 acadl hsd17b4 etfa
2.16314e-05	22	147	3.85042	Carboxylic acid catabolic process	http://amigo.geneontology.org/amigo/term/GO:0046395	ftcd acox1 hoga1 hacl1 pck2 zgc:92040 hao1 gldc dao.3 acadm aldh6a1 arg1 sardh nos1 gls2a zgc:162816 tha1 aldh1l1 zgc:172341 acadl hsd17b4 etfa
2.16314e-05	79	1081	1.8802	Cell development	http://amigo.geneontology.org/amigo/term/GO:0048468	pink1 sema6d tjp3 ptk2ab nectin3b slitrk2 lrp5 ncam1b hnf1a mmp25b sema6dl csrp2 rgma dag1 mmp2 sipa1l1 ephb2b rflna robo1 adcy6b daam2 enah cdk16 phactr4b neb pacsin1a slit3 id1 nr2f2 bmp2b pacsin1b parvaa acvr2ba pparda lamb1b mybpc1 col4a5 notch3 pcdh18b aldh1a2 pygma appb acta1b auts2a draxin lama5 emb dok7 nphs1 sema5ba gba2 fhod3b camsap2a ndnf ppp1r9ala wwtr1 ar klf9 tnnt3b nos1 boc si:ch2…
2.77321e-05	38	376	2.60015	Embryonic organ development	http://amigo.geneontology.org/amigo/term/GO:0048568	traf4a sox4a lrp5 bmp7a tspo igf1ra csrnp1a phactr4b epb41l5 cebpa edn1 bmp2b ccn2a myo6a dkk1b lum gli3 aldh1a2 fras1 acta1b auts2a epas1b tead1b tinagl1 ece1 ndnf wwtr1 bbs1 smoc1 crispld2 pacsin3 glis2b hsd17b4 sox17 numbl ndrg4 hspb7 chd5
0.000108383	60	776	1.98926	Embryo development	http://amigo.geneontology.org/amigo/term/GO:0009790	ptpra sdc2 traf4a sox4a ptk2ab wnt2ba lrp5 dvl1a bmp7a ift74 tspo igf1ra csrnp1a phactr4b epb41l5 ltb4r cebpa edn1 map9 bmp2b ccn2a myo6a dkk1b lum gli3 notch3 aldh1a2 fras1 acta1b smtnl auts2a epas1b lama5 tead1b tinagl1 ece1 satb2 ndnf wwtr1 celsr1a pard6a dusp6 sall1a bbs1 ctnnd1 si:ch211-195e19.1 smoc1 crispld2 pcdh18a dio2 pacsin3 glis2b irx3a hsd17b4 sox17 numbl pcdh10b ndrg4 hspb7 chd5
0.000116032	15	81	4.76441	Intracellular receptor signaling pathway	http://amigo.geneontology.org/amigo/term/GO:0030522	nr2f6b esr2a rorcb crabp2b pparg nr1d1 esr2b nr2f2 pparda aldh1a2 pparab nr1d4b wwtr1 ar nr3c2
0.000128059	8	21	9.80107	Regulation of ossification	http://amigo.geneontology.org/amigo/term/GO:0030278	enpp1 col1a1a rflna ptk2bb sost tmem119b rflnb ecm1b
0.000128059	83	1223	1.74604	Small molecule metabolic process	http://amigo.geneontology.org/amigo/term/GO:0044281	itpkca acsl1b dglucy enpp1 ftcd ip6k2a pdha1b pck1 pfkma acox1 pnpo sephs2 hoga1 coq8aa fbp1b hacl1 pck2 zgc:92040 kyat1 hao1 si:dkey-190g11.3 csad adcy6b pfkfb4b khk ampd1 gldc dao.3 gcgrb cdab zgc:103559 pmm1 acy1 acadm eno3 ahcyl2b hk1 cnr2 pnp6 si:ch211-132f19.7 xylb gapdh pparda cyp8b1 aldh6a1 aldh1a2 aldob pparab dgat1b pecr arg1 pgam2 sardh nt5c3a pdk2b ptgis pde9a pfkla acacb itpkcb zgc:1…
0.000128059	21	154	3.50834	External encapsulating structure organization	http://amigo.geneontology.org/amigo/term/GO:0045229	mmp25b col1a1a fbln2 mmp2 serpinh1b col1a2 mmp9 lamb1b lum col4a5 fras1 dpt ndnf wwtr1 p4htm adamts2 serpinh1a adamts13 ntng2a smoc1 thbd
0.000163683	46	546	2.16754	Carboxylic acid metabolic process	http://amigo.geneontology.org/amigo/term/GO:0019752	acsl1b dglucy ftcd pdha1b pfkma acox1 sephs2 hoga1 hacl1 pck2 zgc:92040 kyat1 hao1 csad gldc dao.3 acy1 acadm eno3 hk1 cnr2 pparda aldh6a1 aldob pparab arg1 pgam2 sardh ptgis pfkla acacb zgc:153031 nos1 gls2a ehhadh zgc:162816 cth tha1 aldh1l1 zgc:172341 acadl hsd17b4 ldha etfa gpib mtr
0.000171589	42	480	2.25118	Embryonic morphogenesis	http://amigo.geneontology.org/amigo/term/GO:0048598	ptpra sdc2 traf4a sox4a ptk2ab wnt2ba lrp5 dvl1a bmp7a ift74 igf1ra phactr4b epb41l5 ltb4r edn1 map9 bmp2b myo6a dkk1b lum aldh1a2 fras1 auts2a tinagl1 ece1 satb2 ndnf celsr1a pard6a dusp6 sall1a bbs1 ctnnd1 smoc1 crispld2 pcdh18a pacsin3 glis2b irx3a ndrg4 hspb7 chd5
0.000205559	28	261	2.76007	Response to hormone	http://amigo.geneontology.org/amigo/term/GO:0009725	cpn1 ghrb esr2a pik3r2 fbp1b pck2 ucp1 crhbp rab15 igf1ra khk baiap2l1b rxfp2a nr1d1 esr2b agtr2 gnrhr4 pparda agtr1b cav2 pparab nr1d4b ar nos1 irs2b ncoa3 dio2 nr3c2
0.000205559	9	30	7.71834	Bone mineralization	http://amigo.geneontology.org/amigo/term/GO:0030282	enpp1 col1a1a rflna ptk2bb tmem119b clec3ba rflnb mst1 ecm1b
0.000223109	46	557	2.12474	Oxoacid metabolic process	http://amigo.geneontology.org/amigo/term/GO:0043436	acsl1b dglucy ftcd pdha1b pfkma acox1 sephs2 hoga1 hacl1 pck2 zgc:92040 kyat1 hao1 csad gldc dao.3 acy1 acadm eno3 hk1 cnr2 pparda aldh6a1 aldob pparab arg1 pgam2 sardh ptgis pfkla acacb zgc:153031 nos1 gls2a ehhadh zgc:162816 cth tha1 aldh1l1 zgc:172341 acadl hsd17b4 ldha etfa gpib mtr
0.000274012	20	153	3.36311	Extracellular matrix organization	http://amigo.geneontology.org/amigo/term/GO:0030198	mmp25b col1a1a fbln2 mmp2 serpinh1b col1a2 mmp9 lamb1b lum col4a5 fras1 dpt ndnf p4htm adamts2 serpinh1a adamts13 ntng2a smoc1 thbd
0.000274012	10	40	6.43195	Circadian regulation of gene expression	http://amigo.geneontology.org/amigo/term/GO:0032922	per3 nr1d1 per2 id1 per1a ciarta nocta noctb nfil3-5 cry2
0.000274012	20	153	3.36311	Extracellular structure organization	http://amigo.geneontology.org/amigo/term/GO:0043062	mmp25b col1a1a fbln2 mmp2 serpinh1b col1a2 mmp9 lamb1b lum col4a5 fras1 dpt ndnf p4htm adamts2 serpinh1a adamts13 ntng2a smoc1 thbd
0.000333875	53	697	1.95635	Cell adhesion	http://amigo.geneontology.org/amigo/term/GO:0007155	tjp3 ptk2ab nectin3b ncam1b thbs1b cdh6 fat1a ctnnal1 cdh2 npnta cldn11a ccn1 si:ch211-106h11.3 itgb4 pcdh1b ptk2bb dsc2l ccn2a parvaa sned1 pkp4 lamb1b hapln3 pcdh18b ccn4a epdl2 itga6l lama5 emb ptprsa nphs1 nfasca si:ch73-233f7.1 mxra8b mxra8a lyve1b nid1a celsr1a itga6b kitlga esamb vwf ntng2a ctnnd1 dpp4 pkp3b adgrl1a ncam3 pcdh18a ccdc141 comp pcdh10b nectin4b
0.000333875	53	697	1.95635	Biological adhesion	http://amigo.geneontology.org/amigo/term/GO:0022610	tjp3 ptk2ab nectin3b ncam1b thbs1b cdh6 fat1a ctnnal1 cdh2 npnta cldn11a ccn1 si:ch211-106h11.3 itgb4 pcdh1b ptk2bb dsc2l ccn2a parvaa sned1 pkp4 lamb1b hapln3 pcdh18b ccn4a epdl2 itga6l lama5 emb ptprsa nphs1 nfasca si:ch73-233f7.1 mxra8b mxra8a lyve1b nid1a celsr1a itga6b kitlga esamb vwf ntng2a ctnnd1 dpp4 pkp3b adgrl1a ncam3 pcdh18a ccdc141 comp pcdh10b nectin4b
0.000333875	25	226	2.846	Cellular response to hormone stimulus	http://amigo.geneontology.org/amigo/term/GO:0032870	cpn1 ghrb esr2a pik3r2 fbp1b pck2 ucp1 crhbp rab15 igf1ra baiap2l1b rxfp2a nr1d1 esr2b agtr2 gnrhr4 pparda agtr1b cav2 pparab nr1d4b ar irs2b ncoa3 nr3c2
0.000397748	24	215	2.87194	Small molecule catabolic process	http://amigo.geneontology.org/amigo/term/GO:0044282	ftcd pfkma acox1 hoga1 hacl1 pck2 zgc:92040 hao1 gldc dao.3 cdab acadm aldh6a1 arg1 sardh nos1 gls2a zgc:162816 tha1 aldh1l1 zgc:172341 acadl hsd17b4 etfa
0.000465183	47	598	2.02209	Epithelium development	http://amigo.geneontology.org/amigo/term/GO:0060429	ptpra sdc2 tjp3 btbd7 traf4a sox4a ptk2ab wnt2ba lrp5 hnf1a dvl1a dag1 bmp7a pck2 ift74 robo1 phactr4b ltb4r gab1 map9 nr2f2 bmp2b mmp9 myo6a dkk1b notch3 aldh1a2 appb acta1b lama5 satb2 wwtr1 celsr1a pard6a g6pd bbs1 cep152 intu nostrin smoc1 pcdh18a glis2b kdf1b pcdh10b ndrg4 errfi1a hspb7
0.000560323	18	136	3.40515	Negative regulation of developmental process	http://amigo.geneontology.org/amigo/term/GO:0051093	sema6d enpp1 thbs1b sema6dl rgma bmp7a rflna daam2 slit3 per2 id1 bmp2b notch3 sema5ba dusp6 adgrb1a sema4ga rflnb
0.000706743	83	1303	1.63884	Nervous system development	http://amigo.geneontology.org/amigo/term/GO:0007399	pink1 sema6d igf2bp2a ptk2ab wnt2ba slitrk2 lrp5 ncam1b dvl1a mmp25b sema6dl rgma slc2a3a daam1a dag1 mmp2 bmp7a sipa1l1 ephb2b robo1 igf1ra adcy6b daam2 malb crabp2b enah cdk16 phactr4b epb41l5 pacsin1a slit3 id1 bmp2b tal2 pacsin1b jun myo6a acvr2ba dkk1b col4a5 notch3 pcdh18b kif6 aldh1a2 appb auts2a epas1b bhlhe22 draxin lama5 emb ptprsa dok7 brinp3a.2 sema5ba gba2 si:ch73-233f7.1 camsap2a ga…
0.00070829	46	592	1.99912	Organic acid metabolic process	http://amigo.geneontology.org/amigo/term/GO:0006082	acsl1b dglucy ftcd pdha1b pfkma acox1 sephs2 hoga1 hacl1 pck2 zgc:92040 kyat1 hao1 csad gldc dao.3 acy1 acadm eno3 hk1 cnr2 pparda aldh6a1 aldob pparab arg1 pgam2 sardh ptgis pfkla acacb zgc:153031 nos1 gls2a ehhadh zgc:162816 cth tha1 aldh1l1 zgc:172341 acadl hsd17b4 ldha etfa gpib mtr
0.000743568	96	1573	1.57017	Cell surface receptor signaling pathway	http://amigo.geneontology.org/amigo/term/GO:0007166	pink1 sema6d traf4a sox4a ptk2ab wnt2ba lrp5 ghrb ip6k2a bcl2l1 dvl1a trpm1a sema6dl fer rgma smad7 pik3r2 bmp7a frzb fermt2 adgrv1 ephb2b skila gipr robo1 igf1ra daam2 itgb4 vipr1a jag1a baiap2l1b ephb3a dab2 smad6b phactr4b epb41l5 gria3a igf1rb vegfab gpr157 gcgrb epha3 ptk2bb bmp2b jun acvr2ba dkk1b socs2 cav2 gli3 notch3 fgfrl1b appb prss23 itga6l epas1b fgfr2 draxin lama5 fgf7 mst1ra sema5b…
0.00100842	6	15	10.2911	Regulation of bone mineralization	http://amigo.geneontology.org/amigo/term/GO:0030500	enpp1 rflna ptk2bb tmem119b rflnb ecm1b
0.00100842	6	15	10.2911	Regulation of biomineral tissue development	http://amigo.geneontology.org/amigo/term/GO:0070167	enpp1 rflna ptk2bb tmem119b rflnb ecm1b
0.00100842	6	15	10.2911	Regulation of biomineralization	http://amigo.geneontology.org/amigo/term/GO:0110149	enpp1 rflna ptk2bb tmem119b rflnb ecm1b
0.00129837	53	741	1.84018	Neuron differentiation	http://amigo.geneontology.org/amigo/term/GO:0030182	pink1 sema6d wnt2ba slitrk2 lrp5 ncam1b mmp25b sema6dl rgma dag1 mmp2 sipa1l1 ephb2b robo1 igf1ra enah cdk16 pacsin1a slit3 id1 tal2 pacsin1b myo6a dkk1b col4a5 notch3 pcdh18b appb auts2a epas1b bhlhe22 draxin lama5 emb brinp3a.2 sema5ba gba2 camsap2a ndnf ppp1r9ala nos1 boc si:ch211-159i8.4 sema4ga atp8a2 ncam3 si:dkey-246i14.3 cc2d2a ccdc141 gap43 irx3a hsd17b4 ndrg4
0.00129837	18	147	3.15034	Alpha-amino acid metabolic process	http://amigo.geneontology.org/amigo/term/GO:1901605	dglucy ftcd sephs2 zgc:92040 kyat1 gldc dao.3 cnr2 arg1 sardh zgc:153031 nos1 gls2a zgc:162816 cth tha1 zgc:172341 mtr
0.00135302	66	994	1.70829	Movement of cell or subcellular component	http://amigo.geneontology.org/amigo/term/GO:0006928	dnah6 sdc2 sema6d rnd1b lrp5 ncam1b mmp25b ift46 sema6dl fer dag1 mmp2 ephb2b ift74 myo1b robo1 itgb4 kif9 enah phactr4b slit3 vegfab cebpa myo1ea flr ptk2bb cnr2 bmp2b mmp9 myo6a acvr2ba myo7ab dkk1b lamb1b col4a5 kif6 kifc3 draxin lama5 fgf7 emb scn1ba kif21a sema5ba kif1ab ndnf cd151l celsr1a boc bbs1 sema4ga ntng2a ctnnd1 si:ch73-222h13.1 dnah5 ngfrb ncam3 pcdh18a si:dkey-246i14.3 ccdc141 kif…
0.00143284	59	860	1.76505	Neurogenesis	http://amigo.geneontology.org/amigo/term/GO:0022008	pink1 sema6d wnt2ba slitrk2 lrp5 ncam1b mmp25b sema6dl rgma dag1 mmp2 sipa1l1 ephb2b robo1 igf1ra adcy6b daam2 enah cdk16 pacsin1a slit3 id1 bmp2b tal2 pacsin1b myo6a dkk1b col4a5 notch3 pcdh18b aldh1a2 appb auts2a epas1b bhlhe22 draxin lama5 emb brinp3a.2 sema5ba gba2 camsap2a ndnf ppp1r9ala nos1 nav2a boc si:ch211-159i8.4 sema4ga atp8a2 ncam3 si:dkey-246i14.3 cc2d2a ccdc141 gap43 irx3a hsd17b4 …
0.00150989	45	598	1.93604	Response to endogenous stimulus	http://amigo.geneontology.org/amigo/term/GO:0009719	cpn1 ghrb rgma esr2a smad7 pik3r2 bmp7a fbp1b pck2 ucp1 skila crhbp rab15 igf1ra khk baiap2l1b dab2 smad6b rxfp2a nr1d1 esr2b agtr2 gnrhr4 bmp2b pparda agtr1b cav2 fgfrl1b pparab fgfr2 nr1d4b fgf7 ndnf wwtr1 ar nos1 dusp6 sall1a irs2b ncoa3 dio2 nr3c2 bmpr1bb bmp16 bmpr1ba
0.00154088	10	51	5.04467	Negative regulation of cell development	http://amigo.geneontology.org/amigo/term/GO:0010721	sema6d sema6dl rflna daam2 slit3 id1 notch3 sema5ba sema4ga rflnb
0.00154943	16	123	3.34671	Negative regulation of multicellular organismal process	http://amigo.geneontology.org/amigo/term/GO:0051241	sema6d thbs1b sema6dl rflna crhbp daam2 slit3 per2 id1 notch3 adrb2b sost sema5ba adgrb1a sema4ga rflnb
0.00155804	43	564	1.96152	Cellular response to endogenous stimulus	http://amigo.geneontology.org/amigo/term/GO:0071495	cpn1 ghrb rgma esr2a smad7 pik3r2 bmp7a fbp1b pck2 ucp1 skila crhbp rab15 igf1ra baiap2l1b dab2 smad6b rxfp2a nr1d1 esr2b agtr2 gnrhr4 bmp2b pparda agtr1b cav2 fgfrl1b pparab fgfr2 nr1d4b fgf7 ndnf wwtr1 ar nos1 dusp6 sall1a irs2b ncoa3 nr3c2 bmpr1bb bmp16 bmpr1ba
0.00162673	10	52	4.94766	Myotube differentiation	http://amigo.geneontology.org/amigo/term/GO:0014902	myof dag1 mybpc1 pygma acta1b crk pgam2 dok7 nphs1 smyd1b
0.00162673	9	42	5.5131	Biomineral tissue development	http://amigo.geneontology.org/amigo/term/GO:0031214	enpp1 col1a1a rflna ptk2bb tmem119b clec3ba rflnb mst1 ecm1b
0.00162673	55	791	1.78891	Generation of neurons	http://amigo.geneontology.org/amigo/term/GO:0048699	pink1 sema6d wnt2ba slitrk2 lrp5 ncam1b mmp25b sema6dl rgma dag1 mmp2 sipa1l1 ephb2b robo1 igf1ra daam2 enah cdk16 pacsin1a slit3 id1 tal2 pacsin1b myo6a dkk1b col4a5 notch3 pcdh18b appb auts2a epas1b bhlhe22 draxin lama5 emb brinp3a.2 sema5ba gba2 camsap2a ndnf ppp1r9ala nos1 boc si:ch211-159i8.4 sema4ga atp8a2 ncam3 si:dkey-246i14.3 cc2d2a ccdc141 gap43 irx3a hsd17b4 numbl ndrg4
0.00162673	9	42	5.5131	Biomineralization	http://amigo.geneontology.org/amigo/term/GO:0110148	enpp1 col1a1a rflna ptk2bb tmem119b clec3ba rflnb mst1 ecm1b
0.00170288	15	112	3.44569	Rhythmic process	http://amigo.geneontology.org/amigo/term/GO:0048511	per3 pparg nr1d1 per2 id1 arntl2 per1a ciarta enox1 si:ch211-132b12.7 nocta cipcb noctb nfil3-5 cry2
0.00193893	7	25	7.20379	Regulation of circadian rhythm	http://amigo.geneontology.org/amigo/term/GO:0042752	per3 nr1d1 per2 per1a si:ch211-132b12.7 cipcb cry2
0.00218227	49	688	1.83236	Circulatory system development	http://amigo.geneontology.org/amigo/term/GO:0072359	dnah6 sdc2 ptk2ab cpn1 gipc2 thbs1b mmp2 bmp7a heg1 npnta kyat1 csad robo1 igf1ra hspa12b dab2 neb per2 vegfab angptl4 ptk2bb nr2f2 bmp2b myo6a dkk1b notch3 appb acta1b prss23 enox1 tinagl1 fhod3b wwtr1 celsr1a dusp6 xirp2a adgrb1a bbs1 ptprb ajuba nostrin plxdc1 smyd1b sgcd glis2b sox17 notch1a ndrg4 hspb7
0.00235833	13	90	3.71624	Circadian rhythm	http://amigo.geneontology.org/amigo/term/GO:0007623	per3 nr1d1 per2 id1 arntl2 per1a ciarta si:ch211-132b12.7 nocta cipcb noctb nfil3-5 cry2
0.00235833	13	90	3.71624	Negative regulation of cell differentiation	http://amigo.geneontology.org/amigo/term/GO:0045596	sema6d enpp1 sema6dl bmp7a rflna daam2 slit3 id1 bmp2b notch3 sema5ba sema4ga rflnb
0.00243919	39	507	1.97906	Enzyme linked receptor protein signaling pathway	http://amigo.geneontology.org/amigo/term/GO:0007167	pink1 ptk2ab ghrb fer rgma smad7 pik3r2 bmp7a ephb2b skila igf1ra baiap2l1b ephb3a dab2 smad6b igf1rb vegfab epha3 ptk2bb bmp2b acvr2ba cav2 fgfrl1b fgfr2 fgf7 mst1ra wwtr1 dusp6 sall1a irs2b ddr1 si:dkey-246i14.3 igfbp1a bmpr1bb bmp16 ddr2l errfi1a bmpr1ba acvr2ab
0.00248031	42	563	1.9193	Actin filament-based process	http://amigo.geneontology.org/amigo/term/GO:0030029	rnd1b limk2 csrp2 fer daam1a svilc sipa1l1 rflna myo1b daam2 baiap2l1b enah phactr4b epb41l5 neb pacsin1a myo1ea spire1b pls1 ptk2bb pacsin1b parvaa myo6a myo7ab ablim2 zgc:154093 scn1ba fhod3b cdc42ep5 wasf3b ppp1r9ala tnnt3b xirp2a rhobtb2a mical2a gas2l1 smyd1b rflnb sptbn5 stard13b trip10b fhl3b
0.00248031	9	45	5.14556	Monocarboxylic acid catabolic process	http://amigo.geneontology.org/amigo/term/GO:0072329	acox1 hoga1 hacl1 pck2 hao1 acadm acadl hsd17b4 etfa
0.00249837	24	251	2.46003	Embryonic organ morphogenesis	http://amigo.geneontology.org/amigo/term/GO:0048562	traf4a sox4a lrp5 bmp7a igf1ra phactr4b epb41l5 edn1 bmp2b myo6a lum aldh1a2 fras1 auts2a tinagl1 ece1 ndnf bbs1 smoc1 crispld2 pacsin3 glis2b ndrg4 chd5
0.00265228	15	118	3.27049	Monosaccharide metabolic process	http://amigo.geneontology.org/amigo/term/GO:0005996	pck1 pfkma fbp1b pck2 pfkfb4b khk gcgrb pmm1 hk1 xylb gapdh pdk2b ppp1r3ca g6pd gpib
0.0028573	41	550	1.91789	Actin cytoskeleton organization	http://amigo.geneontology.org/amigo/term/GO:0030036	rnd1b limk2 csrp2 fer daam1a svilc sipa1l1 rflna myo1b daam2 baiap2l1b enah phactr4b epb41l5 neb pacsin1a myo1ea spire1b pls1 ptk2bb pacsin1b parvaa myo6a myo7ab ablim2 zgc:154093 fhod3b cdc42ep5 wasf3b ppp1r9ala tnnt3b xirp2a rhobtb2a mical2a gas2l1 smyd1b rflnb sptbn5 stard13b trip10b fhl3b
0.0028573	37	477	1.99566	Cellular component morphogenesis	http://amigo.geneontology.org/amigo/term/GO:0032989	sema6d slitrk2 ncam1b mmp25b sema6dl csrp2 dag1 mmp2 sipa1l1 ephb2b robo1 enah neb pacsin1a slit3 col4a5 notch3 pcdh18b appb draxin lama5 emb sema5ba gba2 fhod3b wwtr1 tnnt3b nos1 boc si:ch211-159i8.4 sema4ga ncam3 si:dkey-246i14.3 smyd1b ccdc141 gap43 etfa
0.00289452	14	106	3.39801	Hexose metabolic process	http://amigo.geneontology.org/amigo/term/GO:0019318	pck1 pfkma fbp1b pck2 pfkfb4b khk gcgrb pmm1 hk1 gapdh pdk2b ppp1r3ca g6pd gpib
0.00336374	26	290	2.30663	Developmental growth	http://amigo.geneontology.org/amigo/term/GO:0048589	sema6d traf4a wnt2ba sema6dl col1a1a serpinh1b ccn1 igf1ra prph slit3 mmp9 dkk1b col4a5 aldh1a2 mustn1a appb sema5ba nos1 dusp6 bbs1 sema4ga si:ch211-195e19.1 dio2 gap43 glis2b ndrg4
0.00382429	11	71	3.986	Glucose metabolic process	http://amigo.geneontology.org/amigo/term/GO:0006006	pck1 pfkma fbp1b pck2 khk gcgrb gapdh pdk2b ppp1r3ca g6pd gpib
0.00382429	8	38	5.41638	Fatty acid catabolic process	http://amigo.geneontology.org/amigo/term/GO:0009062	acox1 hacl1 pck2 hao1 acadm acadl hsd17b4 etfa
0.00382429	28	327	2.20299	Growth	http://amigo.geneontology.org/amigo/term/GO:0040007	sema6d traf4a wnt2ba sema6dl col1a1a serpinh1b ccn1 igf1ra prph slit3 mmp9 dkk1b socs2 col4a5 osgn1 aldh1a2 mustn1a appb sema5ba nos1 dusp6 bbs1 sema4ga si:ch211-195e19.1 dio2 gap43 glis2b ndrg4
0.00382429	31	379	2.10439	Tissue morphogenesis	http://amigo.geneontology.org/amigo/term/GO:0048729	ptpra sdc2 btbd7 traf4a sox4a dvl1a dag1 bmp7a robo1 phactr4b ltb4r edn1 gab1 map9 bmp2b aldh1a2 appb lama5 satb2 wwtr1 pard6a g6pd quo bbs1 intu smoc1 crispld2 pcdh18a glis2b ndrg4 hspb7
0.00399605	7	29	6.21016	Serine family amino acid metabolic process	http://amigo.geneontology.org/amigo/term/GO:0009069	sephs2 gldc dao.3 zgc:153031 zgc:162816 cth tha1
0.00399605	44	618	1.83175	Anatomical structure formation involved in morphogenesis	http://amigo.geneontology.org/amigo/term/GO:0048646	sdc2 traf4a sox4a ptk2ab cpn1 myof gipc2 dvl1a thbs1b csrp2 bmp7a npnta robo1 hspa12b dab2 phactr4b neb per2 vegfab angptl4 ptk2bb nr2f2 bmp2b notch3 aldh1a2 crk pgam2 tinagl1 fhod3b wwtr1 tnnt3b pard6a dusp6 adgrb1a ptprb nostrin plxdc1 smoc1 smyd1b pacsin3 sox17 pcdh10b notch1a hspb7
0.00413115	18	168	2.75655	Muscle tissue development	http://amigo.geneontology.org/amigo/term/GO:0060537	csrp2 myl1 dag1 mybpc2b neb nr2f2 bmp2b mybpc1 pygma acta1b dok7 nphs1 fhod3b wwtr1 gfra3 smyd1b sgcd ndrg4
0.00418739	39	527	1.90396	Tube development	http://amigo.geneontology.org/amigo/term/GO:0035295	pink1 sdc2 ptk2ab cpn1 gipc2 dvl1a thbs1b bmp7a ift74 igf1ra hspa12b dab2 phactr4b per2 vegfab angptl4 ptk2bb bmp2b myo6a dkk1b notch3 aldh1a2 acta1b epas1b fgf7 tinagl1 wwtr1 celsr1a pard6a adgrb1a bbs1 ptprb nostrin plxdc1 glis2b sox17 notch1a ndrg4 hspb7
0.00418739	51	755	1.73791	Plasma membrane bounded cell projection organization	http://amigo.geneontology.org/amigo/term/GO:0120036	sema6d slitrk2 ncam1b mmp25b ift46 sema6dl rgma dag1 mmp2 sipa1l1 ephb2b ift74 robo1 enah cdk16 pacsin1a slit3 flr pih1d3 parvaa col4a5 notch3 pcdh18b mustn1a ablim2 appb zgc:154093 kctd17 eps8l2 draxin lama5 emb sema5ba gba2 camsap2a cdc42ep5 ppp1r9ala nos1 boc bbs1 si:ch211-159i8.4 sema4ga intu nostrin tctn1 si:ch73-222h13.1 dnah5 ncam3 si:dkey-246i14.3 ccdc141 gap43
0.00427953	27	314	2.21226	Morphogenesis of an epithelium	http://amigo.geneontology.org/amigo/term/GO:0002009	ptpra sdc2 btbd7 traf4a sox4a dvl1a dag1 bmp7a robo1 phactr4b ltb4r gab1 map9 bmp2b aldh1a2 appb lama5 satb2 pard6a g6pd bbs1 intu smoc1 pcdh18a glis2b ndrg4 hspb7
0.00476373	40	550	1.87111	Cell morphogenesis	http://amigo.geneontology.org/amigo/term/GO:0000902	sema6d rnd1b ptk2ab slitrk2 ncam1b mmp25b sema6dl rgma cdh6 dag1 mmp2 sipa1l1 ephb2b robo1 enah pacsin1a slit3 parvaa lamb1b col4a5 notch3 pcdh18b appb zgc:154093 draxin lama5 emb sema5ba gba2 cdc42ep5 nos1 boc rhobtb2a si:ch211-159i8.4 sema4ga ntng2a ncam3 si:dkey-246i14.3 ccdc141 gap43
0.00476373	24	266	2.32131	Monocarboxylic acid metabolic process	http://amigo.geneontology.org/amigo/term/GO:0032787	acsl1b ftcd pdha1b pfkma acox1 hoga1 hacl1 pck2 hao1 acadm eno3 hk1 pparda aldob pparab pgam2 ptgis pfkla acacb ehhadh acadl hsd17b4 etfa gpib
0.00522793	4	8	12.8639	Bile acid and bile salt transport	http://amigo.geneontology.org/amigo/term/GO:0015721	slc10a2 slc10a1 slco2b1 abcb11b
0.00537807	11	75	3.77341	Ossification	http://amigo.geneontology.org/amigo/term/GO:0001503	enpp1 col1a1a rflna ptk2bb mmp9 sost tmem119b clec3ba rflnb mst1 ecm1b
0.00641568	40	559	1.84099	Animal organ morphogenesis	http://amigo.geneontology.org/amigo/term/GO:0009887	traf4a sox4a ptk2ab lrp5 dvl1a cdh6 bmp7a npnta rflna robo1 igf1ra phactr4b epb41l5 edn1 bmp2b mmp9 myo6a lamb1b lum aldh1a2 fras1 auts2a lama5 fgf7 tinagl1 ece1 aifm3 ndnf wwtr1 quo bbs1 ntng2a smoc1 crispld2 rflnb pacsin3 glis2b etfa ndrg4 chd5
0.00643101	21	223	2.4228	Axon guidance	http://amigo.geneontology.org/amigo/term/GO:0007411	sema6d ncam1b mmp25b sema6dl dag1 mmp2 ephb2b robo1 enah slit3 col4a5 draxin lama5 emb sema5ba boc sema4ga ncam3 si:dkey-246i14.3 ccdc141 gap43
0.00650289	42	598	1.80697	Neuron development	http://amigo.geneontology.org/amigo/term/GO:0048666	sema6d slitrk2 lrp5 ncam1b mmp25b sema6dl rgma dag1 mmp2 sipa1l1 ephb2b robo1 enah cdk16 pacsin1a slit3 pacsin1b col4a5 notch3 pcdh18b appb auts2a draxin lama5 emb sema5ba gba2 camsap2a ndnf ppp1r9ala nos1 boc si:ch211-159i8.4 sema4ga atp8a2 ncam3 si:dkey-246i14.3 cc2d2a ccdc141 gap43 hsd17b4 ndrg4
0.00650289	16	146	2.81949	Striated muscle cell differentiation	http://amigo.geneontology.org/amigo/term/GO:0051146	myof csrp2 dag1 neb nr2f2 bmp2b mybpc1 pygma acta1b crk pgam2 dok7 nphs1 fhod3b tnnt3b smyd1b
0.00658194	21	224	2.41198	Neuron projection guidance	http://amigo.geneontology.org/amigo/term/GO:0097485	sema6d ncam1b mmp25b sema6dl dag1 mmp2 ephb2b robo1 enah slit3 col4a5 draxin lama5 emb sema5ba boc sema4ga ncam3 si:dkey-246i14.3 ccdc141 gap43
0.00787826	7	33	5.45742	Fatty acid oxidation	http://amigo.geneontology.org/amigo/term/GO:0019395	acox1 hacl1 hao1 acadm acadl hsd17b4 etfa
0.00826744	31	401	1.98893	Cell part morphogenesis	http://amigo.geneontology.org/amigo/term/GO:0032990	sema6d slitrk2 ncam1b mmp25b sema6dl dag1 mmp2 sipa1l1 ephb2b robo1 enah pacsin1a slit3 col4a5 notch3 pcdh18b appb draxin lama5 emb sema5ba gba2 nos1 boc si:ch211-159i8.4 sema4ga ncam3 si:dkey-246i14.3 ccdc141 gap43 etfa
0.00905291	15	136	2.83763	Cellular modified amino acid metabolic process	http://amigo.geneontology.org/amigo/term/GO:0006575	ftcd ggt1b clic4 kyat1 ckma gstk1 sardh zgc:153031 gch1 aldh1l1 acadl dio2 gstt2 chdh gstp1
0.00933827	51	787	1.66724	Cell projection organization	http://amigo.geneontology.org/amigo/term/GO:0030030	sema6d slitrk2 ncam1b mmp25b ift46 sema6dl rgma dag1 mmp2 sipa1l1 ephb2b ift74 robo1 enah cdk16 pacsin1a slit3 flr pih1d3 parvaa col4a5 notch3 pcdh18b mustn1a ablim2 appb zgc:154093 kctd17 eps8l2 draxin lama5 emb sema5ba gba2 camsap2a cdc42ep5 ppp1r9ala nos1 boc bbs1 si:ch211-159i8.4 sema4ga intu nostrin tctn1 si:ch73-222h13.1 dnah5 ncam3 si:dkey-246i14.3 ccdc141 gap43
0.0102083	22	249	2.27314	Generation of precursor metabolites and energy	http://amigo.geneontology.org/amigo/term/GO:0006091	pygl aco2 pfkma ppp1r3cb dhtkd1 sdha aox6 si:dkey-190g11.3 khk cyb561 eno3 hk1 aldob pygma pgam2 pfkla cox7a1 ppp1r3ca g6pd etfa slc25a12 gpib
0.0111298	27	338	2.05518	Axonogenesis	http://amigo.geneontology.org/amigo/term/GO:0007409	sema6d slitrk2 ncam1b mmp25b sema6dl dag1 mmp2 ephb2b robo1 enah slit3 col4a5 notch3 appb draxin lama5 emb sema5ba gba2 nos1 boc si:ch211-159i8.4 sema4ga ncam3 si:dkey-246i14.3 ccdc141 gap43
0.0111298	17	170	2.57278	Muscle cell differentiation	http://amigo.geneontology.org/amigo/term/GO:0042692	myof csrp2 dag1 neb nr2f2 bmp2b mybpc1 pygma acta1b crk pgam2 dok7 nphs1 fhod3b tnnt3b mrtfbb smyd1b
0.0111298	30	392	1.96897	Neuron projection morphogenesis	http://amigo.geneontology.org/amigo/term/GO:0048812	sema6d slitrk2 ncam1b mmp25b sema6dl dag1 mmp2 sipa1l1 ephb2b robo1 enah pacsin1a slit3 col4a5 notch3 pcdh18b appb draxin lama5 emb sema5ba gba2 nos1 boc si:ch211-159i8.4 sema4ga ncam3 si:dkey-246i14.3 ccdc141 gap43
0.0111298	8	46	4.4744	Negative regulation of neurogenesis	http://amigo.geneontology.org/amigo/term/GO:0050768	sema6d sema6dl daam2 slit3 id1 notch3 sema5ba sema4ga
0.0111298	8	46	4.4744	Negative regulation of nervous system development	http://amigo.geneontology.org/amigo/term/GO:0051961	sema6d sema6dl daam2 slit3 id1 notch3 sema5ba sema4ga
0.0111336	5	17	7.567	Collagen fibril organization	http://amigo.geneontology.org/amigo/term/GO:0030199	serpinh1b mmp9 lum dpt serpinh1a
0.0114217	12	97	3.18282	Cellular amino acid catabolic process	http://amigo.geneontology.org/amigo/term/GO:0009063	ftcd zgc:92040 gldc dao.3 aldh6a1 arg1 sardh nos1 gls2a zgc:162816 tha1 zgc:172341
0.0114219	57	920	1.59401	Cytoskeleton organization	http://amigo.geneontology.org/amigo/term/GO:0007010	rnd1b rassf1 limk2 csrp2 fer daam1a svilc sipa1l1 rflna myo1b prph daam2 baiap2l1b enah phactr4b epb41l5 neb pacsin1a myo1ea map9 spire1b pih1d3 pls1 ptk2bb pacsin1b hook1 parvaa myo6a myo7ab ablim2 zgc:154093 fhod3b camsap2a cdc42ep5 wasf3b ppp1r9ala tnnt3b pard6a xirp2a map6a rhobtb2a mical2a cep152 ajuba gas2l1 kiz map6d1 dnah5 smyd1b rflnb sptbn5 stard13b pacsin3 trip10b ppl mapre3b fhl3b
0.0114219	4	10	10.2911	Intracellular steroid hormone receptor signaling pathway	http://amigo.geneontology.org/amigo/term/GO:0030518	esr2a esr2b ar nr3c2
0.0114219	4	10	10.2911	Animal organ maturation	http://amigo.geneontology.org/amigo/term/GO:0048799	col1a1a rflna rflnb sgcd
0.0114219	30	394	1.95897	Plasma membrane bounded cell projection morphogenesis	http://amigo.geneontology.org/amigo/term/GO:0120039	sema6d slitrk2 ncam1b mmp25b sema6dl dag1 mmp2 sipa1l1 ephb2b robo1 enah pacsin1a slit3 col4a5 notch3 pcdh18b appb draxin lama5 emb sema5ba gba2 nos1 boc si:ch211-159i8.4 sema4ga ncam3 si:dkey-246i14.3 ccdc141 gap43
0.0120864	16	157	2.62194	Negative regulation of transcription by RNA polymerase II	http://amigo.geneontology.org/amigo/term/GO:0000122	nr2f6b si:ch1073-459j12.1 per3 skila pparg nr1d1 per2 id1 nr2f2 bmp2b pparda pparab per1a nr1d4b aebp1 glis2b
0.0122591	93	1686	1.41915	Response to chemical	http://amigo.geneontology.org/amigo/term/GO:0042221	pink1 sema6d traf4a cpn1 ncam1b ghrb mmp25b sema6dl rgma tlr3 dag1 esr2a smad7 mmp2 pik3r2 bmp7a fbp1b pck2 ephb2b ucp1 skila crhbp syt2a rab15 robo1 igf1ra ldlra msra khk baiap2l1b dab2 smad6b enah rxfp2a nr1d1 esr2b slit3 per2 vegfab agtr2 gnrhr4 ptk2bb bmp2b ephx1 jun acvr2ba pparda agtr1b cav2 col4a5 fgfrl1b pparab sort1b gstk1 per1a epas1b fgfr2 draxin hspb8 lama5 nr1d4b fgf7 emb brinp3a.2 s…
0.0125133	10	72	3.57331	Hormone-mediated signaling pathway	http://amigo.geneontology.org/amigo/term/GO:0009755	esr2a crhbp rxfp2a nr1d1 esr2b pparda pparab nr1d4b ar nr3c2
0.0125133	28	361	1.99551	Axon development	http://amigo.geneontology.org/amigo/term/GO:0061564	sema6d slitrk2 ncam1b mmp25b sema6dl rgma dag1 mmp2 ephb2b robo1 enah slit3 col4a5 notch3 appb draxin lama5 emb sema5ba gba2 nos1 boc si:ch211-159i8.4 sema4ga ncam3 si:dkey-246i14.3 ccdc141 gap43
0.012744	30	398	1.93928	Cell projection morphogenesis	http://amigo.geneontology.org/amigo/term/GO:0048858	sema6d slitrk2 ncam1b mmp25b sema6dl dag1 mmp2 sipa1l1 ephb2b robo1 enah pacsin1a slit3 col4a5 notch3 pcdh18b appb draxin lama5 emb sema5ba gba2 nos1 boc si:ch211-159i8.4 sema4ga ncam3 si:dkey-246i14.3 ccdc141 gap43
0.0136115	15	144	2.67998	Regeneration	http://amigo.geneontology.org/amigo/term/GO:0031099	wnt2ba rgma col1a1a serpinh1b ccn1 igf1ra prph mmp9 ccn2a dkk1b aldh1a2 mustn1a dusp6 igfbp1a gap43
0.0137833	26	328	2.0394	Transmembrane receptor protein tyrosine kinase signaling pathway	http://amigo.geneontology.org/amigo/term/GO:0007169	pink1 ptk2ab ghrb fer pik3r2 ephb2b igf1ra baiap2l1b ephb3a igf1rb vegfab epha3 ptk2bb cav2 fgfrl1b fgfr2 fgf7 mst1ra dusp6 sall1a irs2b ddr1 si:dkey-246i14.3 igfbp1a ddr2l errfi1a
0.0141807	32	439	1.87538	Cell morphogenesis involved in differentiation	http://amigo.geneontology.org/amigo/term/GO:0000904	sema6d ptk2ab slitrk2 ncam1b mmp25b sema6dl dag1 mmp2 sipa1l1 ephb2b robo1 enah slit3 parvaa lamb1b col4a5 notch3 appb draxin lama5 emb sema5ba gba2 nos1 boc si:ch211-159i8.4 sema4ga ntng2a ncam3 si:dkey-246i14.3 ccdc141 gap43
0.0141807	3	5	15.4367	Negative regulation of ossification	http://amigo.geneontology.org/amigo/term/GO:0030279	rflna sost rflnb
0.0141807	3	5	15.4367	Bone mineralization involved in bone maturation	http://amigo.geneontology.org/amigo/term/GO:0035630	col1a1a rflna rflnb
0.0141807	14	130	2.77069	Skeletal system morphogenesis	http://amigo.geneontology.org/amigo/term/GO:0048705	lrp5 rflna edn1 bmp2b mmp9 aldh1a2 fras1 auts2a tinagl1 ece1 ndnf crispld2 rflnb chd5
0.0143266	31	421	1.89445	Tube morphogenesis	http://amigo.geneontology.org/amigo/term/GO:0035239	sdc2 ptk2ab cpn1 gipc2 dvl1a thbs1b bmp7a igf1ra hspa12b dab2 phactr4b per2 vegfab angptl4 ptk2bb bmp2b myo6a notch3 aldh1a2 tinagl1 wwtr1 pard6a adgrb1a bbs1 ptprb nostrin plxdc1 glis2b sox17 notch1a ndrg4
0.0144893	7	38	4.73933	Lipid oxidation	http://amigo.geneontology.org/amigo/term/GO:0034440	acox1 hacl1 hao1 acadm acadl hsd17b4 etfa
0.0144893	36	516	1.79496	Supramolecular fiber organization	http://amigo.geneontology.org/amigo/term/GO:0097435	sdc2 rnd1b csrp2 svilc serpinh1b rflna myo1b baiap2l1b enah neb pacsin1a myo1ea spire1b pls1 pacsin1b mmp9 hook1 myo6a myo7ab lum zgc:154093 dpt fhod3b camsap2a cdc42ep5 ppp1r9ala tnnt3b xirp2a rhobtb2a mical2a serpinh1a gas2l1 smyd1b thbd rflnb sptbn5
0.0149217	16	162	2.54102	Striated muscle tissue development	http://amigo.geneontology.org/amigo/term/GO:0014706	myl1 dag1 neb nr2f2 bmp2b mybpc1 pygma acta1b dok7 nphs1 fhod3b wwtr1 gfra3 smyd1b sgcd ndrg4
0.0153039	9	62	3.73468	Fin development	http://amigo.geneontology.org/amigo/term/GO:0033333	wnt2ba col1a1a mmp9 aldh1a2 fras1 lama5 plod1a sall1a bbs1
0.0164474	13	118	2.83442	Kidney development	http://amigo.geneontology.org/amigo/term/GO:0001822	cdh6 daam1a ift74 epb41l5 myo1ea notch3 aldh1a2 nphs1 aifm3 wwtr1 p4htm nostrin glis2b
0.0164474	7	39	4.61781	Fin morphogenesis	http://amigo.geneontology.org/amigo/term/GO:0033334	wnt2ba col1a1a mmp9 fras1 lama5 plod1a sall1a
0.0164474	13	118	2.83442	Renal system development	http://amigo.geneontology.org/amigo/term/GO:0072001	cdh6 daam1a ift74 epb41l5 myo1ea notch3 aldh1a2 nphs1 aifm3 wwtr1 p4htm nostrin glis2b
0.0166648	10	76	3.38524	Alpha-amino acid catabolic process	http://amigo.geneontology.org/amigo/term/GO:1901606	zgc:92040 gldc dao.3 arg1 sardh nos1 gls2a zgc:162816 tha1 zgc:172341
0.0169597	12	104	2.96859	Tissue regeneration	http://amigo.geneontology.org/amigo/term/GO:0042246	wnt2ba col1a1a serpinh1b ccn1 igf1ra prph mmp9 dkk1b aldh1a2 mustn1a dusp6 gap43
0.0176249	28	373	1.93131	Heart development	http://amigo.geneontology.org/amigo/term/GO:0007507	dnah6 sdc2 bmp7a heg1 npnta kyat1 csad robo1 igf1ra neb nr2f2 bmp2b dkk1b acta1b prss23 fhod3b wwtr1 celsr1a dusp6 xirp2a bbs1 ajuba smyd1b sgcd glis2b sox17 ndrg4 hspb7
0.0180253	10	77	3.34127	Embryonic viscerocranium morphogenesis	http://amigo.geneontology.org/amigo/term/GO:0048703	lrp5 edn1 bmp2b aldh1a2 fras1 auts2a tinagl1 ece1 crispld2 chd5
0.0191492	54	887	1.56629	Cellular response to organic substance	http://amigo.geneontology.org/amigo/term/GO:0071310	pink1 traf4a cpn1 ghrb rgma esr2a smad7 pik3r2 bmp7a fbp1b pck2 ucp1 skila crhbp rab15 igf1ra ldlra baiap2l1b dab2 smad6b rxfp2a nr1d1 esr2b vegfab agtr2 gnrhr4 bmp2b acvr2ba pparda agtr1b cav2 fgfrl1b pparab fgfr2 hspb8 nr1d4b fgf7 brinp3a.2 ndnf wwtr1 ar nos1 dusp6 sall1a irs2b ncoa3 cyp1a il17rc nr3c2 ano1 bmpr1bb cxcl19 bmp16 bmpr1ba
0.0196829	13	121	2.76415	Urogenital system development	http://amigo.geneontology.org/amigo/term/GO:0001655	cdh6 daam1a ift74 epb41l5 myo1ea notch3 aldh1a2 nphs1 aifm3 wwtr1 p4htm nostrin glis2b
0.0196829	4	12	8.57594	Response to activity	http://amigo.geneontology.org/amigo/term/GO:0014823	pparda pparab epas1b tnnc2
0.0197788	9	65	3.56231	Pyruvate metabolic process	http://amigo.geneontology.org/amigo/term/GO:0006090	pdha1b pfkma pck2 eno3 hk1 aldob pgam2 pfkla gpib
0.0204105	7	41	4.39255	Myotube cell development	http://amigo.geneontology.org/amigo/term/GO:0014904	dag1 mybpc1 pygma acta1b dok7 nphs1 smyd1b
0.0204105	7	41	4.39255	Skeletal muscle fiber development	http://amigo.geneontology.org/amigo/term/GO:0048741	dag1 mybpc1 pygma acta1b dok7 nphs1 smyd1b
0.0214218	9	66	3.50834	Plasma membrane organization	http://amigo.geneontology.org/amigo/term/GO:0007009	myof dag1 baiap2l1b pacsin1a xkr8.3 pacsin1b cav2 mtss1 pacsin3
0.0214218	9	66	3.50834	Appendage development	http://amigo.geneontology.org/amigo/term/GO:0048736	wnt2ba col1a1a mmp9 aldh1a2 fras1 lama5 plod1a sall1a bbs1
0.0215466	28	380	1.89573	Cell morphogenesis involved in neuron differentiation	http://amigo.geneontology.org/amigo/term/GO:0048667	sema6d slitrk2 ncam1b mmp25b sema6dl dag1 mmp2 sipa1l1 ephb2b robo1 enah slit3 col4a5 notch3 appb draxin lama5 emb sema5ba gba2 nos1 boc si:ch211-159i8.4 sema4ga ncam3 si:dkey-246i14.3 ccdc141 gap43
0.0219136	51	834	1.57328	Lipid metabolic process	http://amigo.geneontology.org/amigo/term/GO:0006629	acsl1b pip5k1bb ip6k2a chpt1 acox1 si:ch211-210c8.6 pik3r2 hacl1 pck2 hao1 pip4k2ca plcd1b angptl4 hsd3b7 acadm enpp6 srd5a2a pparda plppr2b socs2 cyp8b1 aldh1a2 pparab dgat1b pecr pip4p2 pld1a ptgis gba2 b4galnt1a pgap4 acacb gal3st1a itpkcb plcb3 cyp1b1 ehhadh mtmr7b gdpd5a plch1 gal3st2 lpl acadl lcat hsd17b4 etfa pla2g15 dgat1a pemt pltp si:dkey-152b24.6
0.0219136	3	6	12.8639	D-amino acid catabolic process	http://amigo.geneontology.org/amigo/term/GO:0019478	dao.3 zgc:162816 zgc:172341
0.0219136	7	42	4.28797	Appendage morphogenesis	http://amigo.geneontology.org/amigo/term/GO:0035107	wnt2ba col1a1a mmp9 fras1 lama5 plod1a sall1a
0.0219136	3	6	12.8639	Nucleobase catabolic process	http://amigo.geneontology.org/amigo/term/GO:0046113	zgc:103559 aldh6a1 dpys
0.0219136	3	6	12.8639	D-amino acid metabolic process	http://amigo.geneontology.org/amigo/term/GO:0046416	dao.3 zgc:162816 zgc:172341
0.0219136	3	6	12.8639	Head morphogenesis	http://amigo.geneontology.org/amigo/term/GO:0060323	edn1 aldh1a2 crispld2
0.0219136	3	6	12.8639	Face morphogenesis	http://amigo.geneontology.org/amigo/term/GO:0060325	edn1 aldh1a2 crispld2
0.0220567	12	109	2.83242	Notch signaling pathway	http://amigo.geneontology.org/amigo/term/GO:0007219	jag1a dab2 epb41l5 notch3 appb prss23 epas1b dll4 bbs1 tcima numbl notch1a
0.0220567	29	401	1.86062	Negative regulation of response to stimulus	http://amigo.geneontology.org/amigo/term/GO:0048585	sema6d sox4a bcl2l1 sema6dl rgma frzb sh3bp4a skila crhbp dab2 phactr4b deptor pebp1 pparda dkk1b socs2 pparab sema5ba wwtr1 sfrp2 dusp6 apcdd1l sema4ga ajuba tcima bcl2b si:ch73-147o17.1 numbl errfi1a
0.0223708	20	239	2.15296	Response to growth factor	http://amigo.geneontology.org/amigo/term/GO:0070848	pink1 rgma smad7 bmp7a skila dab2 smad6b vegfab bmp2b acvr2ba fgfrl1b fgfr2 fgf7 ndnf wwtr1 dusp6 sall1a bmpr1bb bmp16 bmpr1ba
0.0223708	20	239	2.15296	Cellular response to growth factor stimulus	http://amigo.geneontology.org/amigo/term/GO:0071363	pink1 rgma smad7 bmp7a skila dab2 smad6b vegfab bmp2b acvr2ba fgfrl1b fgfr2 fgf7 ndnf wwtr1 dusp6 sall1a bmpr1bb bmp16 bmpr1ba
0.0227063	51	838	1.56577	Locomotion	http://amigo.geneontology.org/amigo/term/GO:0040011	dnah6 sdc2 sema6d rnd1b lrp5 ncam1b mmp25b sema6dl fer dag1 mmp2 ephb2b robo1 itgb4 enah phactr4b neb slit3 vegfab cebpa ptk2bb cnr2 bmp2b mmp9 myo6a acvr2ba dkk1b lamb1b col4a5 draxin lama5 fgf7 emb dok7 sema5ba ndnf cd151l celsr1a boc sema4ga ntng2a ctnnd1 ngfrb ncam3 pcdh18a si:dkey-246i14.3 ccdc141 gap43 gas8 cxcl19 hspb7
0.0229247	39	596	1.68353	Regulation of developmental process	http://amigo.geneontology.org/amigo/term/GO:0050793	pink1 sema6d rnd1b enpp1 dvl1a thbs1b sema6dl rgma bmp7a sipa1l1 rflna daam2 pacsin1a slit3 per2 vegfab ptk2bb id1 bmp2b notch3 appb zgc:154093 lama5 brinp3a.2 sema5ba cdc42ep5 tmem119b dusp6 boc rhobtb2a adgrb1a sema4ga cebpd rflnb dio2 numbl notch1a errfi1a ecm1b
0.02365	4	13	7.91625	Hematopoietic stem cell migration	http://amigo.geneontology.org/amigo/term/GO:0035701	mmp2 cebpa cnr2 mmp9
0.0237639	34	500	1.74949	Neuron projection development	http://amigo.geneontology.org/amigo/term/GO:0031175	sema6d slitrk2 ncam1b mmp25b sema6dl rgma dag1 mmp2 sipa1l1 ephb2b robo1 enah cdk16 pacsin1a slit3 col4a5 notch3 pcdh18b appb draxin lama5 emb sema5ba gba2 camsap2a ppp1r9ala nos1 boc si:ch211-159i8.4 sema4ga ncam3 si:dkey-246i14.3 ccdc141 gap43
0.0237639	11	96	2.94798	Cellular response to peptide hormone stimulus	http://amigo.geneontology.org/amigo/term/GO:0071375	ghrb pik3r2 pck2 rab15 igf1ra baiap2l1b agtr2 gnrhr4 agtr1b cav2 irs2b
0.0237639	11	96	2.94798	Cellular response to peptide	http://amigo.geneontology.org/amigo/term/GO:1901653	ghrb pik3r2 pck2 rab15 igf1ra baiap2l1b agtr2 gnrhr4 agtr1b cav2 irs2b
0.0241357	12	111	2.78139	Response to peptide hormone	http://amigo.geneontology.org/amigo/term/GO:0043434	ghrb pik3r2 pck2 rab15 igf1ra khk baiap2l1b agtr2 gnrhr4 agtr1b cav2 irs2b
0.0241357	6	32	4.82397	Embryonic eye morphogenesis	http://amigo.geneontology.org/amigo/term/GO:0048048	traf4a sox4a phactr4b epb41l5 lum smoc1
0.0241357	91	1702	1.37558	Regulation of biological quality	http://amigo.geneontology.org/amigo/term/GO:0065008	mctp2a stx3a pink1 stxbp1a sema6d tjp3 stc1 nxnl2 rnd1b enpp1 serpina10a slitrk2 kcnk2b avpr2aa bcl2l1 hnf1a akt2 trpm1a sema6dl cadps2 acox1 svilc pck2 kcnk5a zgc:73226 crhbp syt2a bnip3la comtb tspo igf1ra hpn slc4a2a ldlra baiap2l1b si:ch73-193i2.2 pparg dnm3a slit3 f7 atp6v0a2a angptl4 f2 edn1 si:ch1073-416d2.3 spire1b hk1 xkr8.3 adra1bb ren atp1b3b atp2b3a agtr1b pawr cav2 notch3 aldh1a2 adr…
0.0241357	22	277	2.04336	Regulation of multicellular organismal development	http://amigo.geneontology.org/amigo/term/GO:2000026	sema6d enpp1 thbs1b sema6dl rflna daam2 slit3 per2 vegfab ptk2bb id1 notch3 lama5 sema5ba tmem119b dusp6 adgrb1a sema4ga rflnb numbl errfi1a ecm1b
0.0246722	21	260	2.07802	Skeletal system development	http://amigo.geneontology.org/amigo/term/GO:0001501	lrp5 akt2 col1a1a col1a2 rflna edn1 bmp2b mmp9 acvr2ba fgfrl1b aldh1a2 mustn1a fras1 auts2a tinagl1 ece1 ndnf wwtr1 crispld2 rflnb chd5
0.0252668	12	112	2.75655	Response to peptide	http://amigo.geneontology.org/amigo/term/GO:1901652	ghrb pik3r2 pck2 rab15 igf1ra khk baiap2l1b agtr2 gnrhr4 agtr1b cav2 irs2b
0.0256536	7	44	4.09306	Response to temperature stimulus	http://amigo.geneontology.org/amigo/term/GO:0009266	trpm1a ucp1 dnaja1 per2 pparab ano1 cry2
0.0256536	7	44	4.09306	Negative regulation of growth	http://amigo.geneontology.org/amigo/term/GO:0045926	sema6d sema6dl slit3 osgn1 sema5ba dusp6 sema4ga
0.0259081	20	244	2.10884	Cellular amino acid metabolic process	http://amigo.geneontology.org/amigo/term/GO:0006520	dglucy ftcd sephs2 zgc:92040 kyat1 gldc dao.3 acy1 cnr2 aldh6a1 arg1 sardh zgc:153031 nos1 gls2a zgc:162816 cth tha1 zgc:172341 mtr
0.0293868	4	14	7.3508	Serine family amino acid biosynthetic process	http://amigo.geneontology.org/amigo/term/GO:0009070	sephs2 zgc:153031 cth tha1
0.0294867	9	71	3.26127	Regulation of small molecule metabolic process	http://amigo.geneontology.org/amigo/term/GO:0062012	si:dkey-190g11.3 khk gcgrb pparda pparab pdk2b nos1 ppp1r3ca etfa
0.0295267	13	130	2.57278	Carboxylic acid transport	http://amigo.geneontology.org/amigo/term/GO:0046942	slc7a9 slc38a5b slc10a2 slc23a1 mpc2 sfxn5b slc10a1 slc19a1 slco2b1 slc16a1b abcb11b slc13a5a slc25a12
0.0307433	58	1002	1.48923	Regulation of signal transduction	http://amigo.geneontology.org/amigo/term/GO:0009966	pink1 traf4a sox4a ptk2ab ralgapa2 ghrb ip6k2a bcl2l1 arhgef18a fer gpc4 bmp7a frzb cdh2 sh3bp4a sipa1l1 skila gpc5b crhbp igf1ra daam2 crabp2b baiap2l1b dab2 phactr4b epb41l5 gpr143 ptk2bb deptor bmp2b pebp1 dkk1b socs2 cav2 spred2a aldh1a2 appb prss23 eps8l2 sipa1l2 wwtr1 sfrp2 dusp6 gpc5c sall1a bbs1 apcdd1l ajuba tcima bcl2b cdc42se2 stard13b igfbp1a numbl bmp16 ndrg4 errfi1a cnksr3
0.0308654	22	284	1.993	Muscle structure development	http://amigo.geneontology.org/amigo/term/GO:0061061	myof csrp2 myl1 dag1 neb nr2f2 bmp2b mybpc1 pygma acta1b crk pgam2 dok7 nphs1 fhod3b wwtr1 tnnt3b boc mrtfbb gfra3 smyd1b sgcd
0.0310061	3	7	11.0262	Ossification involved in bone maturation	http://amigo.geneontology.org/amigo/term/GO:0043931	col1a1a rflna rflnb
0.0310061	3	7	11.0262	Bone maturation	http://amigo.geneontology.org/amigo/term/GO:0070977	col1a1a rflna rflnb
0.0320316	37	572	1.66421	Regulation of multicellular organismal process	http://amigo.geneontology.org/amigo/term/GO:0051239	sema6d enpp1 avpr2aa thbs1b sema6dl col1a1a abcc9 tlr3 rflna crhbp daam2 slit3 per2 vegfab f2 edn1 ptk2bb id1 adra1bb agtr1b notch3 adrb2b lama5 scn1ba sost sema5ba tmem119b tnnt3b enpp5 tnnc2 dusp6 adgrb1a sema4ga rflnb numbl errfi1a ecm1b
0.0336795	5	24	5.35996	Fatty acid beta-oxidation	http://amigo.geneontology.org/amigo/term/GO:0006635	acox1 acadm acadl hsd17b4 etfa
0.0336795	5	24	5.35996	Glutamine family amino acid catabolic process	http://amigo.geneontology.org/amigo/term/GO:0009065	zgc:92040 dao.3 arg1 nos1 gls2a
0.0341641	16	182	2.26179	Organic anion transport	http://amigo.geneontology.org/amigo/term/GO:0015711	slc7a9 slc38a5b slc10a2 slc23a1 mpc2 sfxn5b slc4a2a slc10a1 slc19a1 slco2b1 abcc5 slc16a1b abcb11b slc13a5a slc52a2 slc25a12
0.0341641	14	149	2.41738	Organic acid transport	http://amigo.geneontology.org/amigo/term/GO:0015849	slc7a9 slc38a5b slc10a2 slc23a1 mpc2 sfxn5b slc10a1 slc19a1 slco2b1 slc25a29 slc16a1b abcb11b slc13a5a slc25a12
0.0341641	63	1116	1.45238	Cellular response to chemical stimulus	http://amigo.geneontology.org/amigo/term/GO:0070887	pink1 traf4a cpn1 ghrb rgma esr2a smad7 pik3r2 bmp7a fbp1b pck2 ucp1 skila crhbp syt2a rab15 igf1ra ldlra msra baiap2l1b dab2 smad6b rxfp2a nr1d1 esr2b vegfab agtr2 gnrhr4 ptk2bb bmp2b acvr2ba pparda agtr1b cav2 fgfrl1b pparab sort1b gstk1 epas1b fgfr2 hspb8 nr1d4b fgf7 brinp3a.2 ndnf wwtr1 ar nos1 cyp1b1 dusp6 sall1a irs2b ncoa3 cyp1a il17rc nr3c2 ano1 bmpr1bb mgst3a cxcl19 bmp16 gstp1 bmpr1ba
0.034242	6	35	4.41048	Pectoral fin development	http://amigo.geneontology.org/amigo/term/GO:0033339	wnt2ba col1a1a aldh1a2 lama5 sall1a bbs1
0.0355274	10	88	2.92362	Pronephros development	http://amigo.geneontology.org/amigo/term/GO:0048793	cdh6 daam1a ift74 notch3 aldh1a2 nphs1 aifm3 wwtr1 p4htm glis2b
0.0366798	25	345	1.86433	Actin filament organization	http://amigo.geneontology.org/amigo/term/GO:0007015	rnd1b svilc rflna myo1b baiap2l1b enah neb pacsin1a myo1ea spire1b pls1 pacsin1b myo6a myo7ab zgc:154093 fhod3b cdc42ep5 ppp1r9ala xirp2a rhobtb2a mical2a gas2l1 smyd1b rflnb sptbn5
0.0372147	60	1057	1.46042	Response to organic substance	http://amigo.geneontology.org/amigo/term/GO:0010033	pink1 traf4a cpn1 ghrb rgma tlr3 esr2a smad7 pik3r2 bmp7a fbp1b pck2 ucp1 skila crhbp rab15 igf1ra ldlra khk baiap2l1b dab2 smad6b rxfp2a nr1d1 esr2b vegfab agtr2 gnrhr4 bmp2b jun acvr2ba pparda agtr1b cav2 fgfrl1b pparab fgfr2 hspb8 nr1d4b fgf7 brinp3a.2 ndnf wwtr1 ar nos1 dusp6 sall1a irs2b ncoa3 tmem145 dio2 si:ch73-147o17.1 cyp1a il17rc nr3c2 ano1 bmpr1bb cxcl19 bmp16 bmpr1ba
0.0377847	7	48	3.75197	Glycolytic process	http://amigo.geneontology.org/amigo/term/GO:0006096	pfkma eno3 hk1 aldob pgam2 pfkla gpib
0.0377847	7	48	3.75197	ATP generation from ADP	http://amigo.geneontology.org/amigo/term/GO:0006757	pfkma eno3 hk1 aldob pgam2 pfkla gpib
0.0377847	7	48	3.75197	Dicarboxylic acid metabolic process	http://amigo.geneontology.org/amigo/term/GO:0043648	dglucy ftcd zgc:92040 zgc:153031 gls2a aldh1l1 zgc:172341
0.0377847	15	168	2.29713	Gland development	http://amigo.geneontology.org/amigo/term/GO:0048732	cpn1 lrp5 bcl2l1 hnf1a pck2 lnx2a cebpa cnr2 bmp2b dkk1b notch3 aldh1a2 epas1b nos1 lnx2b
0.0379404	6	36	4.28797	Embryonic camera-type eye development	http://amigo.geneontology.org/amigo/term/GO:0031076	traf4a sox4a igf1ra phactr4b lum smoc1
0.0389127	29	424	1.75969	Carbohydrate metabolic process	http://amigo.geneontology.org/amigo/term/GO:0005975	pygl pck1 pfkma ppp1r3cb fbp1b pck2 pfkfb4b khk gcgrb st8sia5 pmm1 eno3 hk1 xylb gapdh gpd1a aldob pygma pgam2 pdk2b pfkla gba2 ppp1r3ca g6pd si:ch73-12o23.1 treh ldha gpib b4galt4
0.0389127	23	311	1.9027	Negative regulation of transcription, DNA-templated	http://amigo.geneontology.org/amigo/term/GO:0045892	nr2f6b si:ch1073-459j12.1 per3 skila pparg nr1d1 per2 cbx7a id1 nr2f2 bmp2b pparda pparab per1a nr1d4b wwtr1 si:ch211-132b12.7 ajuba cipcb aebp1 glis2b cry2 vgll4b
0.0389127	87	1653	1.3541	Negative regulation of cellular process	http://amigo.geneontology.org/amigo/term/GO:0048523	sema6d nr2f6b sox4a enpp1 si:ch1073-459j12.1 bcl2l1 per3 akt2 sema6dl rgma svilc bmp7a frzb serpinh1b sh3bp4a ccn1 rflna skila crhbp camk2n1a si:ch211-106h11.3 igf1ra tp53inp1 daam2 dab2 pparg phactr4b nr1d1 slit3 per2 tfpia angptl4 cbx7a klhl31 id1 nr2f2 deptor bmp2b eif4ebp3l pebp1 ccn2a pparda dkk1b socs2 cav2 notch3 osgn1 pparab ccn4a pim3 appb per1a nr1d4b brinp3a.2 sema5ba camsap2a ctsf wwt…
0.0389127	13	136	2.45928	Muscle cell development	http://amigo.geneontology.org/amigo/term/GO:0055001	csrp2 dag1 neb nr2f2 bmp2b mybpc1 pygma acta1b dok7 nphs1 fhod3b tnnt3b smyd1b
0.0389127	23	311	1.9027	Negative regulation of RNA biosynthetic process	http://amigo.geneontology.org/amigo/term/GO:1902679	nr2f6b si:ch1073-459j12.1 per3 skila pparg nr1d1 per2 cbx7a id1 nr2f2 bmp2b pparda pparab per1a nr1d4b wwtr1 si:ch211-132b12.7 ajuba cipcb aebp1 glis2b cry2 vgll4b
0.0389127	23	311	1.9027	Negative regulation of nucleic acid-templated transcription	http://amigo.geneontology.org/amigo/term/GO:1903507	nr2f6b si:ch1073-459j12.1 per3 skila pparg nr1d1 per2 cbx7a id1 nr2f2 bmp2b pparda pparab per1a nr1d4b wwtr1 si:ch211-132b12.7 ajuba cipcb aebp1 glis2b cry2 vgll4b
0.0411339	3	8	9.64793	Body morphogenesis	http://amigo.geneontology.org/amigo/term/GO:0010171	edn1 aldh1a2 crispld2
0.0411339	11	106	2.66987	BMP signaling pathway	http://amigo.geneontology.org/amigo/term/GO:0030509	rgma smad7 bmp7a skila dab2 smad6b bmp2b wwtr1 bmpr1bb bmp16 bmpr1ba
0.0411339	3	8	9.64793	Regulation of vascular permeability	http://amigo.geneontology.org/amigo/term/GO:0043114	tjp3 pawr notch3
0.0411339	4	16	6.43195	Entrainment of circadian clock by photoperiod	http://amigo.geneontology.org/amigo/term/GO:0043153	per3 per2 per1a cry2
0.0411339	3	8	9.64793	Face development	http://amigo.geneontology.org/amigo/term/GO:0060324	edn1 aldh1a2 crispld2
0.0411339	11	106	2.66987	Response to BMP	http://amigo.geneontology.org/amigo/term/GO:0071772	rgma smad7 bmp7a skila dab2 smad6b bmp2b wwtr1 bmpr1bb bmp16 bmpr1ba
0.0411339	11	106	2.66987	Cellular response to BMP stimulus	http://amigo.geneontology.org/amigo/term/GO:0071773	rgma smad7 bmp7a skila dab2 smad6b bmp2b wwtr1 bmpr1bb bmp16 bmpr1ba
0.0421532	5	26	4.94766	Photoperiodism	http://amigo.geneontology.org/amigo/term/GO:0009648	per3 per2 arntl2 per1a cry2
0.0463729	6	38	4.06229	Regulation of Notch signaling pathway	http://amigo.geneontology.org/amigo/term/GO:0008593	epb41l5 appb prss23 bbs1 tcima numbl
0.0465907	8	64	3.21598	Developmental maturation	http://amigo.geneontology.org/amigo/term/GO:0021700	col1a1a rflna unc13a ar klf9 rflnb sgcd ndrg4
0.0474275	40	653	1.57598	Negative regulation of nitrogen compound metabolic process	http://amigo.geneontology.org/amigo/term/GO:0051172	nr2f6b si:ch1073-459j12.1 bcl2l1 per3 serpinh1b skila camk2n1a igf1ra pparg nr1d1 per2 tfpia cbx7a klhl31 id1 nr2f2 deptor bmp2b eif4ebp3l pparda pparab appb per1a nr1d4b ctsf wwtr1 si:ch211-132b12.7 serpinh1a serpinf2a ptprb ajuba cipcb reck aebp1 si:ch73-147o17.1 glis2b spink2.1 cry2 vgll4b sh3bp5b
0.0482599	7	51	3.53127	ADP metabolic process	http://amigo.geneontology.org/amigo/term/GO:0046031	pfkma eno3 hk1 aldob pgam2 pfkla gpib
0.0488082	5	27	4.76441	Embryonic camera-type eye morphogenesis	http://amigo.geneontology.org/amigo/term/GO:0048596	traf4a sox4a phactr4b lum smoc1
0.0491961	9	79	2.93102	Cellular response to lipid	http://amigo.geneontology.org/amigo/term/GO:0071396	esr2a pck2 ucp1 ldlra esr2b brinp3a.2 ar nr3c2 cxcl19
0.0492233	23	319	1.85498	Endocytosis	http://amigo.geneontology.org/amigo/term/GO:0006897	lrp5 snx33 fnbp1l syt2a hpn ldlra dab2 dnm3a pacsin1a fnbp1a xkr8.3 myo6a notch3 sort1b hhipl1 rhobtb2a adgrb1a cltcl1 sgip1a pacsin3 trip10b scarb1 srl
0.0492678	4	17	6.0536	Morphogenesis of a polarized epithelium	http://amigo.geneontology.org/amigo/term/GO:0001738	traf4a dvl1a lama5 intu
0.0492678	4	17	6.0536	Optic cup morphogenesis involved in camera-type eye development	http://amigo.geneontology.org/amigo/term/GO:0002072	traf4a sox4a phactr4b smoc1
0.0492678	4	17	6.0536	Entrainment of circadian clock	http://amigo.geneontology.org/amigo/term/GO:0009649	per3 per2 per1a cry2
0.0503802	6	39	3.95813	Negative regulation of developmental growth	http://amigo.geneontology.org/amigo/term/GO:0048640	sema6d sema6dl slit3 sema5ba dusp6 sema4ga
0.050449	11	110	2.57278	Liver development	http://amigo.geneontology.org/amigo/term/GO:0001889	cpn1 lrp5 hnf1a pck2 cebpa cnr2 bmp2b dkk1b notch3 aldh1a2 nos1
0.0511407	9	80	2.89438	Morphogenesis of an epithelial sheet	http://amigo.geneontology.org/amigo/term/GO:0002011	sdc2 sox4a phactr4b ltb4r gab1 map9 satb2 g6pd pcdh18a
0.0511407	10	95	2.70819	Mitochondrial transport	http://amigo.geneontology.org/amigo/term/GO:0006839	ucp1 zgc:73226 mpc2 slc25a10 bnip3la si:dkey-190g11.3 sfxn5b micu3b zgc:163080 slc25a12
0.0511407	7	52	3.46336	Purine nucleoside diphosphate metabolic process	http://amigo.geneontology.org/amigo/term/GO:0009135	pfkma eno3 hk1 aldob pgam2 pfkla gpib
0.0511407	7	52	3.46336	Purine ribonucleoside diphosphate metabolic process	http://amigo.geneontology.org/amigo/term/GO:0009179	pfkma eno3 hk1 aldob pgam2 pfkla gpib
0.053399	21	285	1.89573	Secretion	http://amigo.geneontology.org/amigo/term/GO:0046903	mctp2a stx3a stxbp1a exoc3l2a hnf1a cadps2 crhbp syt2a rab15 exoc3l2b cdk16 exoc3l1 rab25b mctp1b unc13a abcb11b sytl1 si:ch73-234b20.5 exoc7 rab3ip ano1
0.0560277	23	324	1.82636	Anion transport	http://amigo.geneontology.org/amigo/term/GO:0006820	slc5a5 enpp1 slc7a9 slc38a5b slc10a2 slc23a1 clic4 mpc2 sfxn5b slc4a2a slc10a1 lrrc8aa slc19a1 slco2b1 abcc5 slc16a1b abcb11b slc4a7 slc4a11 slc13a5a slc52a2 ano1 slc25a12
0.0560277	7	53	3.39801	Ribonucleoside diphosphate metabolic process	http://amigo.geneontology.org/amigo/term/GO:0009185	pfkma eno3 hk1 aldob pgam2 pfkla gpib
0.0573368	15	179	2.15596	Epithelial cell differentiation	http://amigo.geneontology.org/amigo/term/GO:0030855	tjp3 traf4a ptk2ab lrp5 hnf1a pck2 nr2f2 myo6a notch3 aldh1a2 wwtr1 cep152 nostrin kdf1b errfi1a
0.057923	4	18	5.71729	Vesicle transport along actin filament	http://amigo.geneontology.org/amigo/term/GO:0030050	myo1b myo1ea myo6a myo7ab
0.057923	4	18	5.71729	Actin filament-based transport	http://amigo.geneontology.org/amigo/term/GO:0099515	myo1b myo1ea myo6a myo7ab
0.0584702	21	288	1.87599	Blood vessel morphogenesis	http://amigo.geneontology.org/amigo/term/GO:0048514	sdc2 ptk2ab cpn1 gipc2 thbs1b hspa12b dab2 per2 vegfab angptl4 ptk2bb myo6a notch3 tinagl1 wwtr1 adgrb1a ptprb nostrin plxdc1 sox17 notch1a
0.0584749	11	113	2.50448	Embryonic cranial skeleton morphogenesis	http://amigo.geneontology.org/amigo/term/GO:0048701	lrp5 edn1 bmp2b aldh1a2 fras1 auts2a tinagl1 ece1 ndnf crispld2 chd5
0.0599248	6	41	3.76505	Negative regulation of neuron projection development	http://amigo.geneontology.org/amigo/term/GO:0010977	sema6d sema6dl rgma slit3 sema5ba sema4ga
0.0599248	8	68	3.0268	Response to insulin	http://amigo.geneontology.org/amigo/term/GO:0032868	pik3r2 pck2 rab15 igf1ra khk baiap2l1b cav2 irs2b
0.0599248	6	41	3.76505	Limb development	http://amigo.geneontology.org/amigo/term/GO:0060173	wnt2ba col1a1a aldh1a2 lama5 sall1a bbs1
0.0599248	7	54	3.33509	Anatomical structure maturation	http://amigo.geneontology.org/amigo/term/GO:0071695	col1a1a rflna ar klf9 rflnb sgcd ndrg4
0.0602427	25	366	1.75736	Vasculature development	http://amigo.geneontology.org/amigo/term/GO:0001944	sdc2 ptk2ab cpn1 gipc2 thbs1b mmp2 hspa12b dab2 per2 vegfab angptl4 ptk2bb nr2f2 myo6a notch3 appb enox1 tinagl1 wwtr1 adgrb1a ptprb nostrin plxdc1 sox17 notch1a
0.0602427	11	114	2.48251	Peptidyl-tyrosine dephosphorylation	http://amigo.geneontology.org/amigo/term/GO:0035335	ptpra dusp8a ptprga ptprsa ptprk dusp6 ptprt ptprb ptprua dusp7 ptpn13
0.0602427	11	114	2.48251	Embryonic skeletal system morphogenesis	http://amigo.geneontology.org/amigo/term/GO:0048704	lrp5 edn1 bmp2b aldh1a2 fras1 auts2a tinagl1 ece1 ndnf crispld2 chd5
0.0602427	11	114	2.48251	Hepaticobiliary system development	http://amigo.geneontology.org/amigo/term/GO:0061008	cpn1 lrp5 hnf1a pck2 cebpa cnr2 bmp2b dkk1b notch3 aldh1a2 nos1
0.0603837	21	290	1.86305	Export from cell	http://amigo.geneontology.org/amigo/term/GO:0140352	mctp2a stx3a stxbp1a exoc3l2a hnf1a cadps2 crhbp syt2a rab15 exoc3l2b cdk16 atp1b3b exoc3l1 rab25b mctp1b unc13a sytl1 atp1b1b exoc7 rab3ip ano1
0.0605335	23	328	1.80408	Negative regulation of RNA metabolic process	http://amigo.geneontology.org/amigo/term/GO:0051253	nr2f6b si:ch1073-459j12.1 per3 skila pparg nr1d1 per2 cbx7a id1 nr2f2 bmp2b pparda pparab per1a nr1d4b wwtr1 si:ch211-132b12.7 ajuba cipcb aebp1 glis2b cry2 vgll4b
0.0634113	14	165	2.18297	Fatty acid metabolic process	http://amigo.geneontology.org/amigo/term/GO:0006631	acsl1b acox1 hacl1 pck2 hao1 acadm pparda pparab ptgis acacb ehhadh acadl hsd17b4 etfa
0.0642563	9	84	2.75655	Carbohydrate catabolic process	http://amigo.geneontology.org/amigo/term/GO:0016052	pygl pfkma eno3 hk1 aldob pygma pgam2 pfkla gpib
0.0649627	6	42	3.6754	Negative regulation of cell growth	http://amigo.geneontology.org/amigo/term/GO:0030308	sema6d sema6dl slit3 osgn1 sema5ba sema4ga
0.0661246	4	19	5.41638	Hippo signaling	http://amigo.geneontology.org/amigo/term/GO:0035329	tead1b wwtr1 ajuba vgll4b
0.0665937	5	30	4.28797	Actin cytoskeleton reorganization	http://amigo.geneontology.org/amigo/term/GO:0031532	fer sipa1l1 baiap2l1b ptk2bb parvaa
0.0680433	3	10	7.71834	Plasma membrane tubulation	http://amigo.geneontology.org/amigo/term/GO:0097320	pacsin1a pacsin1b pacsin3
0.0691009	92	1818	1.30196	Negative regulation of biological process	http://amigo.geneontology.org/amigo/term/GO:0048519	sema6d nr2f6b sox4a enpp1 si:ch1073-459j12.1 bcl2l1 per3 thbs1b akt2 sema6dl rgma svilc bmp7a frzb serpinh1b sh3bp4a ccn1 rflna skila crhbp camk2n1a si:ch211-106h11.3 igf1ra tp53inp1 daam2 dab2 pparg phactr4b nr1d1 slit3 per2 tfpia angptl4 cbx7a klhl31 id1 nr2f2 deptor bmp2b eif4ebp3l pebp1 ccn2a pparda dkk1b socs2 cav2 notch3 osgn1 pparab ccn4a adrb2b pim3 appb per1a nr1d4b brinp3a.2 sost sema5b…
0.0714824	6	43	3.58993	Negative regulation of cell projection organization	http://amigo.geneontology.org/amigo/term/GO:0031345	sema6d sema6dl rgma slit3 sema5ba sema4ga
0.0746128	23	335	1.76639	Head development	http://amigo.geneontology.org/amigo/term/GO:0060322	ptk2ab slc2a3a daam1a acadvl bmp7a crabp2b epb41l5 edn1 bmp2b tal2 jun acvr2ba dkk1b notch3 aldh1a2 auts2a draxin ptprsa ndnf crispld2 pcdh10b ndrg4 chd5
0.0746288	5	31	4.14965	Carbohydrate homeostasis	http://amigo.geneontology.org/amigo/term/GO:0033500	akt2 pck2 igf1ra hk1 ano1
0.0746288	5	31	4.14965	Glucose homeostasis	http://amigo.geneontology.org/amigo/term/GO:0042593	akt2 pck2 igf1ra hk1 ano1
0.0746288	72	1374	1.34818	Regulation of response to stimulus	http://amigo.geneontology.org/amigo/term/GO:0048583	pink1 sema6d traf4a sox4a ptk2ab ralgapa2 ghrb ip6k2a bcl2l1 arhgef18a sema6dl fer rgma gpc4 tlr3 bmp7a frzb cdh2 sh3bp4a sipa1l1 skila gpc5b crhbp igf1ra daam2 crabp2b baiap2l1b dab2 phactr4b epb41l5 gpr143 vegfab f2 ptk2bb deptor bmp2b pebp1 mmp9 pparda dkk1b socs2 cav2 spred2a aldh1a2 pparab appb prss23 eps8l2 sema5ba sipa1l2 wwtr1 sfrp2 enpp5 dusp6 gpc5c sall1a bbs1 apcdd1l sema4ga ajuba tcim…
0.0751789	9	87	2.6615	Vascular process in circulatory system	http://amigo.geneontology.org/amigo/term/GO:0003018	tjp3 avpr2aa edn1 adra1bb agtr1b pawr notch3 adrb2b ednrba
0.0751789	4	20	5.14556	Gluconeogenesis	http://amigo.geneontology.org/amigo/term/GO:0006094	pck1 fbp1b pck2 gpib
0.0751789	4	20	5.14556	Glutamate metabolic process	http://amigo.geneontology.org/amigo/term/GO:0006536	dglucy ftcd zgc:92040 gls2a
0.0751789	9	87	2.6615	Central nervous system neuron differentiation	http://amigo.geneontology.org/amigo/term/GO:0021953	ephb2b igf1ra slit3 tal2 dkk1b notch3 auts2a draxin ndnf
0.0751789	4	20	5.14556	Tetrahydrofolate metabolic process	http://amigo.geneontology.org/amigo/term/GO:0046653	ftcd zgc:153031 gch1 aldh1l1
0.0751789	4	20	5.14556	Endocrine process	http://amigo.geneontology.org/amigo/term/GO:0050886	avpr2aa crhbp edn1 ren
0.0751789	4	20	5.14556	Positive regulation of plasma membrane bounded cell projection assembly	http://amigo.geneontology.org/amigo/term/GO:0120034	zgc:154093 kctd17 eps8l2 cdc42ep5
0.0754434	11	119	2.3782	Rho protein signal transduction	http://amigo.geneontology.org/amigo/term/GO:0007266	arhgef18a ctnnal1 phactr4b gnav1 zgc:154093 eps8l2 cdc42ep5 plekhg7 ngfrb cdc42se2 stard13b
0.0755264	6	44	3.50834	Morphogenesis of embryonic epithelium	http://amigo.geneontology.org/amigo/term/GO:0016331	traf4a sox4a dvl1a phactr4b pard6a smoc1
0.0755264	6	44	3.50834	Bone development	http://amigo.geneontology.org/amigo/term/GO:0060348	akt2 col1a1a rflna edn1 mmp9 rflnb
0.0758679	15	188	2.05275	Gastrulation	http://amigo.geneontology.org/amigo/term/GO:0007369	ptpra sdc2 bmp7a ift74 ltb4r map9 bmp2b dkk1b satb2 celsr1a dusp6 bbs1 ctnnd1 pcdh18a irx3a
0.0758679	12	136	2.2701	Response to lipid	http://amigo.geneontology.org/amigo/term/GO:0033993	esr2a pck2 ucp1 ldlra esr2b pparda pparab brinp3a.2 ar nos1 nr3c2 cxcl19
0.0788051	24	358	1.72477	Membrane organization	http://amigo.geneontology.org/amigo/term/GO:0061024	stx3a myof prelid3b dag1 pitpnc1b zgc:73226 bnip3la baiap2l1b dnm3a pacsin1a xkr8.3 pacsin1b cav2 vamp2 mtss1 rhobtb2a adgrb1a atp8a2 si:ch73-234b20.5 pacsin3 sec16b ndrg4 pltp apooa
0.0800259	8	73	2.81949	Carboxylic acid transmembrane transport	http://amigo.geneontology.org/amigo/term/GO:1905039	slc7a9 slc38a5b slc23a1 mpc2 slc19a1 slc16a1b slc13a5a slc25a12
0.0815496	61	1139	1.37787	Regulation of cell communication	http://amigo.geneontology.org/amigo/term/GO:0010646	mctp2a pink1 traf4a sox4a ptk2ab ralgapa2 ghrb ip6k2a bcl2l1 arhgef18a fer gpc4 bmp7a frzb cdh2 sh3bp4a sipa1l1 skila gpc5b crhbp igf1ra daam2 crabp2b baiap2l1b dab2 phactr4b epb41l5 gpr143 ptk2bb deptor bmp2b pebp1 dkk1b socs2 cav2 spred2a aldh1a2 appb prss23 eps8l2 mctp1b sipa1l2 wwtr1 sfrp2 dusp6 gpc5c sall1a bbs1 apcdd1l ajuba tcima bcl2b cdc42se2 stard13b igfbp1a numbl ano1 bmp16 ndrg4 errfi…
0.0820839	3	11	7.01668	Fructose metabolic process	http://amigo.geneontology.org/amigo/term/GO:0006000	fbp1b pfkfb4b khk
0.0820839	3	11	7.01668	Glycine metabolic process	http://amigo.geneontology.org/amigo/term/GO:0006544	gldc zgc:153031 tha1
0.0820839	7	59	3.05245	Glutamine family amino acid metabolic process	http://amigo.geneontology.org/amigo/term/GO:0009064	dglucy ftcd zgc:92040 dao.3 arg1 nos1 gls2a
0.0820839	19	264	1.85162	Secretion by cell	http://amigo.geneontology.org/amigo/term/GO:0032940	mctp2a stx3a stxbp1a exoc3l2a hnf1a cadps2 crhbp syt2a rab15 exoc3l2b cdk16 exoc3l1 rab25b mctp1b unc13a sytl1 exoc7 rab3ip ano1
0.0820839	3	11	7.01668	Regulation of retinoic acid receptor signaling pathway	http://amigo.geneontology.org/amigo/term/GO:0048385	crabp2b aldh1a2 wwtr1
0.0820839	12	138	2.2372	Developmental growth involved in morphogenesis	http://amigo.geneontology.org/amigo/term/GO:0060560	sema6d traf4a sema6dl slit3 col4a5 appb sema5ba nos1 bbs1 sema4ga si:ch211-195e19.1 glis2b
0.0822372	18	246	1.88252	Angiogenesis	http://amigo.geneontology.org/amigo/term/GO:0001525	sdc2 ptk2ab cpn1 gipc2 thbs1b hspa12b dab2 per2 vegfab angptl4 ptk2bb tinagl1 adgrb1a ptprb nostrin plxdc1 sox17 notch1a
0.0822372	23	341	1.73531	Embryo development ending in birth or egg hatching	http://amigo.geneontology.org/amigo/term/GO:0009792	ptk2ab lrp5 dvl1a igf1ra phactr4b edn1 bmp2b ccn2a notch3 aldh1a2 fras1 smtnl auts2a tinagl1 ece1 ndnf celsr1a pard6a si:ch211-195e19.1 crispld2 dio2 pcdh10b chd5
0.0822372	4	21	4.90054	Hexose biosynthetic process	http://amigo.geneontology.org/amigo/term/GO:0019319	pck1 fbp1b pck2 gpib
0.0822372	40	688	1.4958	Negative regulation of cellular metabolic process	http://amigo.geneontology.org/amigo/term/GO:0031324	nr2f6b si:ch1073-459j12.1 bcl2l1 per3 serpinh1b skila camk2n1a igf1ra pparg nr1d1 per2 tfpia cbx7a klhl31 id1 nr2f2 deptor bmp2b eif4ebp3l pparda pparab appb per1a nr1d4b ctsf wwtr1 si:ch211-132b12.7 serpinh1a serpinf2a ptprb ajuba cipcb reck aebp1 si:ch73-147o17.1 glis2b spink2.1 cry2 vgll4b sh3bp5b
0.0822372	23	341	1.73531	Chordate embryonic development	http://amigo.geneontology.org/amigo/term/GO:0043009	ptk2ab lrp5 dvl1a igf1ra phactr4b edn1 bmp2b ccn2a notch3 aldh1a2 fras1 smtnl auts2a tinagl1 ece1 ndnf celsr1a pard6a si:ch211-195e19.1 crispld2 dio2 pcdh10b chd5
0.0822372	21	303	1.78312	Regulation of cell differentiation	http://amigo.geneontology.org/amigo/term/GO:0045595	sema6d enpp1 sema6dl bmp7a rflna daam2 slit3 id1 bmp2b notch3 appb brinp3a.2 sema5ba tmem119b dusp6 boc sema4ga cebpd rflnb numbl errfi1a
0.0822372	4	21	4.90054	Monosaccharide biosynthetic process	http://amigo.geneontology.org/amigo/term/GO:0046364	pck1 fbp1b pck2 gpib
0.0822372	4	21	4.90054	Vitamin transport	http://amigo.geneontology.org/amigo/term/GO:0051180	slc23a1 slc19a1 tcn2 slc52a2
0.0822372	4	21	4.90054	Embryonic camera-type eye formation	http://amigo.geneontology.org/amigo/term/GO:0060900	traf4a sox4a phactr4b smoc1
0.0832613	22	324	1.74695	Blood vessel development	http://amigo.geneontology.org/amigo/term/GO:0001568	sdc2 ptk2ab cpn1 gipc2 thbs1b hspa12b dab2 per2 vegfab angptl4 ptk2bb nr2f2 myo6a notch3 tinagl1 wwtr1 adgrb1a ptprb nostrin plxdc1 sox17 notch1a
0.0832613	2	4	12.8639	Disaccharide metabolic process	http://amigo.geneontology.org/amigo/term/GO:0005984	fbp1b treh
0.0832613	2	4	12.8639	Pyrimidine nucleobase catabolic process	http://amigo.geneontology.org/amigo/term/GO:0006208	aldh6a1 dpys
0.0832613	2	4	12.8639	Signal complex assembly	http://amigo.geneontology.org/amigo/term/GO:0007172	ptk2ab ptk2bb
0.0832613	2	4	12.8639	Cholesterol storage	http://amigo.geneontology.org/amigo/term/GO:0010878	pparda pparab
0.0832613	2	4	12.8639	Negative regulation of lipid storage	http://amigo.geneontology.org/amigo/term/GO:0010888	pparda pparab
0.0832613	2	4	12.8639	Locus ceruleus development	http://amigo.geneontology.org/amigo/term/GO:0021703	bmp7a bmp2b
0.0832613	2	4	12.8639	D-serine catabolic process	http://amigo.geneontology.org/amigo/term/GO:0036088	dao.3 zgc:162816
0.0832613	2	4	12.8639	Pancreas morphogenesis	http://amigo.geneontology.org/amigo/term/GO:0061113	bmp2b aldh1a2
0.0832613	2	4	12.8639	Branching involved in pancreas morphogenesis	http://amigo.geneontology.org/amigo/term/GO:0061114	bmp2b aldh1a2
0.0832613	2	4	12.8639	Pancreatic bud formation	http://amigo.geneontology.org/amigo/term/GO:0061130	bmp2b aldh1a2
0.0832613	2	4	12.8639	Pancreas field specification	http://amigo.geneontology.org/amigo/term/GO:0061131	bmp2b aldh1a2
0.0832613	2	4	12.8639	Regulation of chondrocyte development	http://amigo.geneontology.org/amigo/term/GO:0061181	rflna rflnb
0.0832613	2	4	12.8639	D-serine metabolic process	http://amigo.geneontology.org/amigo/term/GO:0070178	dao.3 zgc:162816
0.0832613	2	4	12.8639	Cellular response to estradiol stimulus	http://amigo.geneontology.org/amigo/term/GO:0071392	esr2a esr2b
0.0832613	8	75	2.7443	Organic acid transmembrane transport	http://amigo.geneontology.org/amigo/term/GO:1903825	slc7a9 slc38a5b slc23a1 mpc2 slc19a1 slc16a1b slc13a5a slc25a12
0.0849794	26	404	1.65575	Taxis	http://amigo.geneontology.org/amigo/term/GO:0042330	sema6d ncam1b mmp25b sema6dl dag1 mmp2 ephb2b robo1 enah slit3 vegfab ptk2bb col4a5 draxin lama5 fgf7 emb dok7 sema5ba boc sema4ga ncam3 si:dkey-246i14.3 ccdc141 gap43 cxcl19
0.0858565	61	1149	1.36588	Regulation of signaling	http://amigo.geneontology.org/amigo/term/GO:0023051	mctp2a pink1 traf4a sox4a ptk2ab ralgapa2 ghrb ip6k2a bcl2l1 arhgef18a fer gpc4 bmp7a frzb cdh2 sh3bp4a sipa1l1 skila gpc5b crhbp igf1ra daam2 crabp2b baiap2l1b dab2 phactr4b epb41l5 gpr143 ptk2bb deptor bmp2b pebp1 dkk1b socs2 cav2 spred2a aldh1a2 appb prss23 eps8l2 mctp1b sipa1l2 wwtr1 sfrp2 dusp6 gpc5c sall1a bbs1 apcdd1l ajuba tcima bcl2b cdc42se2 stard13b igfbp1a numbl ano1 bmp16 ndrg4 errfi…
0.089985	9	92	2.51685	Skeletal muscle tissue development	http://amigo.geneontology.org/amigo/term/GO:0007519	myl1 dag1 mybpc1 pygma acta1b dok7 nphs1 gfra3 smyd1b
0.089985	9	92	2.51685	Dorsal/ventral pattern formation	http://amigo.geneontology.org/amigo/term/GO:0009953	bmp7a edn1 bmp2b gli3 dusp6 igf1 zmiz2 bmpr1bb bmpr1ba
0.089985	5	34	3.7835	Actin filament-based movement	http://amigo.geneontology.org/amigo/term/GO:0030048	myo1b myo1ea myo6a myo7ab scn1ba
0.089985	4	22	4.67778	Retinoic acid receptor signaling pathway	http://amigo.geneontology.org/amigo/term/GO:0048384	crabp2b aldh1a2 nr1d4b wwtr1
0.089985	5	34	3.7835	Cardiac muscle cell development	http://amigo.geneontology.org/amigo/term/GO:0055013	neb nr2f2 bmp2b fhod3b smyd1b
0.089985	5	34	3.7835	Cellular response to steroid hormone stimulus	http://amigo.geneontology.org/amigo/term/GO:0071383	esr2a pck2 esr2b ar nr3c2
0.089985	4	22	4.67778	Basement membrane organization	http://amigo.geneontology.org/amigo/term/GO:0071711	lamb1b col4a5 fras1 ntng2a
0.0902679	17	233	1.87714	Regionalization	http://amigo.geneontology.org/amigo/term/GO:0003002	ptk2ab bmp7a igf1ra edn1 bmp2b gli3 aldh1a2 wwtr1 dusp6 bbs1 igf1 zmiz2 glis2b bmpr1bb pcdh10b bmpr1ba hspb7
0.0902679	25	388	1.65772	Chemotaxis	http://amigo.geneontology.org/amigo/term/GO:0006935	sema6d ncam1b mmp25b sema6dl dag1 mmp2 ephb2b robo1 enah slit3 vegfab ptk2bb col4a5 draxin lama5 fgf7 emb sema5ba boc sema4ga ncam3 si:dkey-246i14.3 ccdc141 gap43 cxcl19
0.0902679	3	12	6.43195	Myoblast fusion	http://amigo.geneontology.org/amigo/term/GO:0007520	myof crk pgam2
0.0902679	3	12	6.43195	Triglyceride biosynthetic process	http://amigo.geneontology.org/amigo/term/GO:0019432	pck2 dgat1b dgat1a
0.0902679	3	12	6.43195	Peptidyl-threonine dephosphorylation	http://amigo.geneontology.org/amigo/term/GO:0035970	dusp8a dusp6 dusp7
0.0902679	3	12	6.43195	Regulation of endodermal cell fate specification	http://amigo.geneontology.org/amigo/term/GO:0042663	bmp7a bmp2b dusp6
0.0902679	3	12	6.43195	Neutral lipid biosynthetic process	http://amigo.geneontology.org/amigo/term/GO:0046460	pck2 dgat1b dgat1a
0.0902679	3	12	6.43195	Acylglycerol biosynthetic process	http://amigo.geneontology.org/amigo/term/GO:0046463	pck2 dgat1b dgat1a
0.0902679	3	12	6.43195	Left/right pattern formation	http://amigo.geneontology.org/amigo/term/GO:0060972	bbs1 glis2b hspb7
0.0902679	3	12	6.43195	Morphogenesis of a branching epithelium	http://amigo.geneontology.org/amigo/term/GO:0061138	btbd7 bmp2b aldh1a2
0.0905543	8	77	2.67302	Cardiac muscle tissue development	http://amigo.geneontology.org/amigo/term/GO:0048738	neb nr2f2 bmp2b fhod3b wwtr1 smyd1b sgcd ndrg4
0.0919948	9	93	2.48979	Organic hydroxy compound transport	http://amigo.geneontology.org/amigo/term/GO:0015850	osbpl2b slc10a2 syt2a ldlra slc10a1 slco2b1 slc16a1b abcb11b scarb1
0.0931632	6	48	3.21598	Spinal cord development	http://amigo.geneontology.org/amigo/term/GO:0021510	igf1ra tal2 notch3 kif6 draxin nos1
0.0951079	16	216	1.90576	Blood circulation	http://amigo.geneontology.org/amigo/term/GO:0008015	tjp3 avpr2aa abcc9 edn1 adra1bb ren agtr1b pawr tnni2a.1 notch3 adrb2b scn1ba nos1 ednrba smyd1b sgcd
0.095114	10	110	2.33889	Regulation of hormone levels	http://amigo.geneontology.org/amigo/term/GO:0010817	hnf1a crhbp ren aldh1a2 dgat1b ece1 cyp1b1 dio2 ano1 dgat1a
0.0970475	21	312	1.73168	Negative regulation of signal transduction	http://amigo.geneontology.org/amigo/term/GO:0009968	sox4a bcl2l1 frzb sh3bp4a skila crhbp dab2 phactr4b deptor pebp1 dkk1b socs2 wwtr1 sfrp2 dusp6 apcdd1l ajuba tcima bcl2b numbl errfi1a
0.0971915	7	63	2.85865	Cellular response to insulin stimulus	http://amigo.geneontology.org/amigo/term/GO:0032869	pik3r2 pck2 rab15 igf1ra baiap2l1b cav2 irs2b
0.100764	6	49	3.15034	Endoderm development	http://amigo.geneontology.org/amigo/term/GO:0007492	ildr2 bmp7a bmp2b ccn2a fras1 dusp6
0.100764	6	49	3.15034	Alpha-amino acid biosynthetic process	http://amigo.geneontology.org/amigo/term/GO:1901607	sephs2 zgc:153031 gls2a cth tha1 mtr
0.101222	16	218	1.88828	Circulatory system process	http://amigo.geneontology.org/amigo/term/GO:0003013	tjp3 avpr2aa abcc9 edn1 adra1bb ren agtr1b pawr tnni2a.1 notch3 adrb2b scn1ba nos1 ednrba smyd1b sgcd
0.10195	9	95	2.43737	Regulation of body fluid levels	http://amigo.geneontology.org/amigo/term/GO:0050878	serpina10a hpn f7 f2 si:ch1073-416d2.3 f5 enpp5 vwf si:ch73-234b20.5
0.102837	12	146	2.11461	Glycerolipid biosynthetic process	http://amigo.geneontology.org/amigo/term/GO:0045017	pip5k1bb ip6k2a pik3r2 pck2 pip4k2ca socs2 dgat1b pld1a pgap4 itpkcb dgat1a pemt
0.103177	23	354	1.67158	Negative regulation of nucleobase-containing compound metabolic process	http://amigo.geneontology.org/amigo/term/GO:0045934	nr2f6b si:ch1073-459j12.1 per3 skila pparg nr1d1 per2 cbx7a id1 nr2f2 bmp2b pparda pparab per1a nr1d4b wwtr1 si:ch211-132b12.7 ajuba cipcb aebp1 glis2b cry2 vgll4b
0.103626	13	164	2.0394	Regulation of plasma membrane bounded cell projection organization	http://amigo.geneontology.org/amigo/term/GO:0120035	sema6d sema6dl rgma sipa1l1 pacsin1a slit3 zgc:154093 kctd17 eps8l2 sema5ba cdc42ep5 sema4ga nostrin
0.107117	12	147	2.10023	Cranial skeletal system development	http://amigo.geneontology.org/amigo/term/GO:1904888	lrp5 edn1 nr2f2 bmp2b aldh1a2 fras1 auts2a tinagl1 ece1 ndnf crispld2 chd5
0.107419	8	80	2.57278	Cell-cell junction organization	http://amigo.geneontology.org/amigo/term/GO:0045216	tjp3 cdh6 heg1 cldn11a pkp4 si:ch73-61d6.3 marveld2b ctnnd1
0.108041	6	50	3.08734	Monocarboxylic acid transport	http://amigo.geneontology.org/amigo/term/GO:0015718	slc10a2 mpc2 slc10a1 slco2b1 slc16a1b abcb11b
0.110824	12	148	2.08604	Lipid catabolic process	http://amigo.geneontology.org/amigo/term/GO:0016042	acox1 hacl1 pck2 hao1 acadm enpp6 gba2 plcb3 plch1 acadl hsd17b4 etfa
0.110824	4	24	4.28797	Steroid hormone mediated signaling pathway	http://amigo.geneontology.org/amigo/term/GO:0043401	esr2a esr2b ar nr3c2
0.110824	12	148	2.08604	Cellular carbohydrate metabolic process	http://amigo.geneontology.org/amigo/term/GO:0044262	pygl ppp1r3cb fbp1b pck2 pfkfb4b khk gcgrb hk1 pygma pdk2b ppp1r3ca treh
0.113458	8	81	2.54102	Hemostasis	http://amigo.geneontology.org/amigo/term/GO:0007599	serpina10a hpn f7 f2 si:ch1073-416d2.3 f5 enpp5 vwf
0.113509	7	66	2.72871	Nucleoside diphosphate phosphorylation	http://amigo.geneontology.org/amigo/term/GO:0006165	pfkma eno3 hk1 aldob pgam2 pfkla gpib
0.113509	2	5	10.2911	Positive regulation of mitochondrion organization	http://amigo.geneontology.org/amigo/term/GO:0010822	pink1 bbc3
0.113509	5	37	3.47673	Negative regulation of axon extension	http://amigo.geneontology.org/amigo/term/GO:0030517	sema6d sema6dl slit3 sema5ba sema4ga
0.113509	13	167	2.00276	Regulation of cell projection organization	http://amigo.geneontology.org/amigo/term/GO:0031344	sema6d sema6dl rgma sipa1l1 pacsin1a slit3 zgc:154093 kctd17 eps8l2 sema5ba cdc42ep5 sema4ga nostrin
0.113509	2	5	10.2911	Fatty acid beta-oxidation using acyl-CoA dehydrogenase	http://amigo.geneontology.org/amigo/term/GO:0033539	acadl etfa
0.113509	2	5	10.2911	Maintenance of blood-brain barrier	http://amigo.geneontology.org/amigo/term/GO:0035633	tjp3 notch3
0.113509	2	5	10.2911	Negative regulation of endodermal cell fate specification	http://amigo.geneontology.org/amigo/term/GO:0042664	bmp7a bmp2b
0.113509	2	5	10.2911	Locomotor rhythm	http://amigo.geneontology.org/amigo/term/GO:0045475	nr1d1 per2
0.113509	2	5	10.2911	Tetrahydrofolate biosynthetic process	http://amigo.geneontology.org/amigo/term/GO:0046654	zgc:153031 gch1
0.113509	2	5	10.2911	Anterior lateral line development	http://amigo.geneontology.org/amigo/term/GO:0048899	lrp5 edn1
0.113509	5	37	3.47673	Negative regulation of axonogenesis	http://amigo.geneontology.org/amigo/term/GO:0050771	sema6d sema6dl slit3 sema5ba sema4ga
0.113509	5	37	3.47673	Kupffer s vesicle development	http://amigo.geneontology.org/amigo/term/GO:0070121	sdc2 bbs1 sox17 rab3ip hspb7
0.113509	7	66	2.72871	Epiboly	http://amigo.geneontology.org/amigo/term/GO:0090504	sdc2 ltb4r gab1 map9 satb2 g6pd pcdh18a
0.113509	2	5	10.2911	Neuronal stem cell population maintenance	http://amigo.geneontology.org/amigo/term/GO:0097150	notch3 epas1b
0.116553	13	168	1.99084	Transmembrane receptor protein serine/threonine kinase signaling pathway	http://amigo.geneontology.org/amigo/term/GO:0007178	rgma smad7 bmp7a skila dab2 smad6b bmp2b acvr2ba wwtr1 bmpr1bb bmp16 bmpr1ba acvr2ab
0.119571	3	14	5.5131	Syncytium formation by plasma membrane fusion	http://amigo.geneontology.org/amigo/term/GO:0000768	myof crk pgam2
0.119571	3	14	5.5131	Morphogenesis of a branching structure	http://amigo.geneontology.org/amigo/term/GO:0001763	btbd7 bmp2b aldh1a2
0.119571	4	25	4.11645	Folic acid-containing compound metabolic process	http://amigo.geneontology.org/amigo/term/GO:0006760	ftcd zgc:153031 gch1 aldh1l1
0.119571	3	14	5.5131	Syncytium formation	http://amigo.geneontology.org/amigo/term/GO:0006949	myof crk pgam2
0.119571	3	14	5.5131	Serine family amino acid catabolic process	http://amigo.geneontology.org/amigo/term/GO:0009071	gldc dao.3 zgc:162816
0.119571	3	14	5.5131	Response to carbohydrate	http://amigo.geneontology.org/amigo/term/GO:0009743	pck2 khk ano1
0.119571	3	14	5.5131	Response to hexose	http://amigo.geneontology.org/amigo/term/GO:0009746	pck2 khk ano1
0.119571	3	14	5.5131	Response to glucose	http://amigo.geneontology.org/amigo/term/GO:0009749	pck2 khk ano1
0.119571	3	14	5.5131	Monosaccharide transmembrane transport	http://amigo.geneontology.org/amigo/term/GO:0015749	akt2 slc23a1 slc5a11
0.119571	3	14	5.5131	Regulation of fatty acid metabolic process	http://amigo.geneontology.org/amigo/term/GO:0019217	pparda pparab etfa
0.119571	13	169	1.97906	Regulation of response to external stimulus	http://amigo.geneontology.org/amigo/term/GO:0032101	sema6d sema6dl rgma tlr3 vegfab f2 ptk2bb mmp9 pparda pparab sema5ba enpp5 sema4ga
0.119571	3	14	5.5131	Response to monosaccharide	http://amigo.geneontology.org/amigo/term/GO:0034284	pck2 khk ano1
0.119571	4	25	4.11645	Regulation of epithelial cell proliferation	http://amigo.geneontology.org/amigo/term/GO:0050678	vegfab cav2 fgf7 bbs1
0.119571	5	38	3.38524	Cardiac cell development	http://amigo.geneontology.org/amigo/term/GO:0055006	neb nr2f2 bmp2b fhod3b smyd1b
0.119571	3	14	5.5131	Cell-cell fusion	http://amigo.geneontology.org/amigo/term/GO:0140253	myof crk pgam2
0.119571	3	14	5.5131	Regulation of endodermal cell differentiation	http://amigo.geneontology.org/amigo/term/GO:1903224	bmp7a bmp2b dusp6
0.119967	23	363	1.63014	Pattern specification process	http://amigo.geneontology.org/amigo/term/GO:0007389	dnah6 ptk2ab bmp7a igf1ra edn1 lfng bmp2b gli3 aldh1a2 wwtr1 dusp6 bbs1 igf1 sgcd zmiz2 glis2b sox17 numbl bmpr1bb pcdh10b ndrg4 bmpr1ba hspb7
0.120806	67	1319	1.30687	Catabolic process	http://amigo.geneontology.org/amigo/term/GO:0009056	pink1 pygl trim3b enpp1 ftcd mmp25b pfkma acox1 mmp2 ggt1b hoga1 usp2a fnbp1l hacl1 pck2 zgc:92040 hao1 comtb tp53inp1 nr1d1 rab42a gldc dao.3 cdab zgc:103559 acadm eno3 hk1 enpp6 mmp9 ephx1 gpd1a asb5b aldh6a1 aldob pygma kctd17 usp30 arg1 si:dkey-228d14.5 pgam2 sardh pde9a pfkla gba2 ctsf plcb3 nos1 gls2a zgc:162816 usp2b tha1 aldh1l1 zgc:110239 plch1 dpys zgc:172341 acadl si:ch73-147o17.1 sec1…
0.120806	13	170	1.96742	Peptidyl-tyrosine phosphorylation	http://amigo.geneontology.org/amigo/term/GO:0018108	ptk2ab ghrb fer ephb2b igf1ra pkdcca ptk2bb fgfr2 fgf7 dok7 ddr1 ddr2l sh3bp5b
0.120806	19	284	1.72123	Negative regulation of molecular function	http://amigo.geneontology.org/amigo/term/GO:0044092	bcl2l1 serpinh1b adgrv1 crhbp camk2n1a igf1ra tfpia angptl4 deptor dkk1b oaz2a appb ctsf serpinh1a serpinf2a ptprb reck spink2.1 sh3bp5b
0.120806	75	1501	1.28553	Transmembrane transport	http://amigo.geneontology.org/amigo/term/GO:0055085	nalcn slc5a8l slc5a5 slc39a10 slc7a9 kcnk2b scara5 akt2 trpm1a abcc12 slc2a3a slc38a5b slc10a2 slc23a1 abcc9 tcirg1a slc5a11 slc1a1 slc25a48 ucp1 kcnk5a mpc2 si:dkey-190g11.3 sfxn5b slc4a2a mfsd2b slc10a1 si:ch73-193i2.2 gria3a slc19a1 atp6v0a2a tcn2 cacna1aa flvcr2a slc25a33 slc13a5b cacna1sb atp1b3b atp2b3a kcnj8 cacng6b slc22a18 slco2b1 slc22a13a slc25a29 slc44a5b atp7b slc22a13b tmem37 scn1ba…
0.121233	10	117	2.19896	Cell growth	http://amigo.geneontology.org/amigo/term/GO:0016049	sema6d sema6dl slit3 socs2 col4a5 osgn1 appb sema5ba nos1 sema4ga
0.121864	36	635	1.45858	Cellular lipid metabolic process	http://amigo.geneontology.org/amigo/term/GO:0044255	acsl1b pip5k1bb ip6k2a chpt1 acox1 pik3r2 hacl1 pck2 hao1 pip4k2ca acadm pparda plppr2b socs2 aldh1a2 pparab dgat1b pecr pip4p2 pld1a ptgis gba2 b4galnt1a pgap4 acacb gal3st1a itpkcb cyp1b1 ehhadh mtmr7b gal3st2 acadl hsd17b4 etfa dgat1a pemt
0.122065	14	189	1.90576	Exocytosis	http://amigo.geneontology.org/amigo/term/GO:0006887	stx3a stxbp1a exoc3l2a cadps2 syt2a rab15 exoc3l2b cdk16 exoc3l1 rab25b unc13a sytl1 exoc7 rab3ip
0.122728	7	68	2.64845	Nucleotide phosphorylation	http://amigo.geneontology.org/amigo/term/GO:0046939	pfkma eno3 hk1 aldob pgam2 pfkla gpib
0.123219	11	135	2.09634	Embryonic skeletal system development	http://amigo.geneontology.org/amigo/term/GO:0048706	lrp5 edn1 bmp2b aldh1a2 fras1 auts2a tinagl1 ece1 ndnf crispld2 chd5
0.123219	11	135	2.09634	Regulation of cell development	http://amigo.geneontology.org/amigo/term/GO:0060284	sema6d sema6dl rflna daam2 slit3 id1 notch3 sema5ba sema4ga rflnb numbl
0.123636	41	744	1.4178	Organophosphate metabolic process	http://amigo.geneontology.org/amigo/term/GO:0019637	itpkca acsl1b enpp1 pip5k1bb ip6k2a pdha1b pfkma chpt1 pnpo pik3r2 fbp1b si:dkey-190g11.3 adcy6b pfkfb4b pip4k2ca ampd1 ckma eno3 hk1 si:ch211-132f19.7 gpd1a plppr2b socs2 aldob pip4p2 pld1a pgam2 nt5c3a pde9a pfkla pgap4 acacb itpkcb nos1 mtmr7b gch1 g6pd mocs1 adcy9 pemt gpib
0.127958	4	26	3.95813	Regulation of systemic arterial blood pressure mediated by a chemical signal	http://amigo.geneontology.org/amigo/term/GO:0003044	avpr2aa edn1 ren adrb2b
0.128933	7	69	2.61007	Neurotransmitter secretion	http://amigo.geneontology.org/amigo/term/GO:0007269	mctp2a stx3a stxbp1a cadps2 syt2a mctp1b unc13a
0.128933	8	85	2.42144	Cytoskeleton-dependent intracellular transport	http://amigo.geneontology.org/amigo/term/GO:0030705	ift46 ift74 myo1b myo1ea flr hook1 myo6a myo7ab
0.128933	7	69	2.61007	Hormone metabolic process	http://amigo.geneontology.org/amigo/term/GO:0042445	ren aldh1a2 dgat1b ece1 cyp1b1 dio2 dgat1a
0.128933	17	248	1.7636	Negative regulation of catalytic activity	http://amigo.geneontology.org/amigo/term/GO:0043086	bcl2l1 serpinh1b adgrv1 camk2n1a igf1ra tfpia angptl4 deptor oaz2a appb ctsf serpinh1a serpinf2a ptprb reck spink2.1 sh3bp5b
0.128933	7	69	2.61007	Signal release from synapse	http://amigo.geneontology.org/amigo/term/GO:0099643	mctp2a stx3a stxbp1a cadps2 syt2a mctp1b unc13a
0.131058	6	54	2.85865	Cellular amino acid biosynthetic process	http://amigo.geneontology.org/amigo/term/GO:0008652	sephs2 zgc:153031 gls2a cth tha1 mtr
0.131058	13	173	1.9333	Peptidyl-tyrosine modification	http://amigo.geneontology.org/amigo/term/GO:0018212	ptk2ab ghrb fer ephb2b igf1ra pkdcca ptk2bb fgfr2 fgf7 dok7 ddr1 ddr2l sh3bp5b
0.131058	9	102	2.2701	Skeletal muscle organ development	http://amigo.geneontology.org/amigo/term/GO:0060538	myl1 dag1 mybpc1 pygma acta1b dok7 nphs1 gfra3 smyd1b
0.132055	11	137	2.06574	Negative regulation of proteolysis	http://amigo.geneontology.org/amigo/term/GO:0045861	bcl2l1 serpinh1b igf1ra tfpia appb ctsf serpinh1a serpinf2a reck si:ch73-147o17.1 spink2.1
0.134515	3	15	5.14556	Cellular glucose homeostasis	http://amigo.geneontology.org/amigo/term/GO:0001678	pck2 hk1 ano1
0.134515	3	15	5.14556	Fructose 6-phosphate metabolic process	http://amigo.geneontology.org/amigo/term/GO:0006002	pfkma fbp1b pfkla
0.134515	3	15	5.14556	Specification of animal organ identity	http://amigo.geneontology.org/amigo/term/GO:0010092	bmp2b aldh1a2 wwtr1
0.134515	3	15	5.14556	Inositol phosphate biosynthetic process	http://amigo.geneontology.org/amigo/term/GO:0032958	itpkca ip6k2a itpkcb
0.134515	5	40	3.21598	Response to estrogen	http://amigo.geneontology.org/amigo/term/GO:0043627	cpn1 esr2a fbp1b ucp1 esr2b
0.134515	3	15	5.14556	Cardiac myofibril assembly	http://amigo.geneontology.org/amigo/term/GO:0055003	neb fhod3b smyd1b
0.135227	28	473	1.523	Central nervous system development	http://amigo.geneontology.org/amigo/term/GO:0007417	ptk2ab slc2a3a daam1a bmp7a ephb2b igf1ra daam2 crabp2b epb41l5 slit3 bmp2b tal2 jun acvr2ba dkk1b notch3 kif6 aldh1a2 appb auts2a draxin ptprsa gba2 ndnf nos1 glis2b pcdh10b ndrg4
0.137033	21	330	1.63722	Negative regulation of cell communication	http://amigo.geneontology.org/amigo/term/GO:0010648	sox4a bcl2l1 frzb sh3bp4a skila crhbp dab2 phactr4b deptor pebp1 dkk1b socs2 wwtr1 sfrp2 dusp6 apcdd1l ajuba tcima bcl2b numbl errfi1a
0.137033	21	330	1.63722	Negative regulation of signaling	http://amigo.geneontology.org/amigo/term/GO:0023057	sox4a bcl2l1 frzb sh3bp4a skila crhbp dab2 phactr4b deptor pebp1 dkk1b socs2 wwtr1 sfrp2 dusp6 apcdd1l ajuba tcima bcl2b numbl errfi1a
0.138131	4	27	3.81153	Retinol metabolic process	http://amigo.geneontology.org/amigo/term/GO:0042572	aldh1a2 dgat1b cyp1b1 dgat1a
0.138131	13	175	1.91121	Mesenchyme development	http://amigo.geneontology.org/amigo/term/GO:0060485	sema6d lrp5 sema6dl phactr4b edn1 acvr2ba pparda dkk1b notch3 aldh1a2 sema5ba sema4ga pcdh10b
0.138474	2	6	8.57594	Glycine biosynthetic process	http://amigo.geneontology.org/amigo/term/GO:0006545	zgc:153031 tha1
0.138474	2	6	8.57594	Tricarboxylic acid transport	http://amigo.geneontology.org/amigo/term/GO:0006842	sfxn5b slc13a5a
0.138474	17	252	1.73561	Lipid localization	http://amigo.geneontology.org/amigo/term/GO:0010876	mttp prelid3b osbpl2b slc10a2 pitpnc1b cert1a ldlra mfsd2b slc10a1 xkr8.3 pparda pparab slco2b1 abcb11b atp8a2 scarb1 pltp
0.138474	2	6	8.57594	Citrate transport	http://amigo.geneontology.org/amigo/term/GO:0015746	sfxn5b slc13a5a
0.138474	2	6	8.57594	Positive regulation of mitochondrial membrane permeability	http://amigo.geneontology.org/amigo/term/GO:0035794	zgc:73226 bnip3la
0.138474	2	6	8.57594	Angiotensin-activated signaling pathway	http://amigo.geneontology.org/amigo/term/GO:0038166	agtr2 agtr1b
0.138474	9	104	2.22645	Cellular lipid catabolic process	http://amigo.geneontology.org/amigo/term/GO:0044242	acox1 hacl1 pck2 hao1 acadm gba2 acadl hsd17b4 etfa
0.138474	2	6	8.57594	Paraxial mesoderm development	http://amigo.geneontology.org/amigo/term/GO:0048339	aldh1a2 pcdh10b
0.138474	2	6	8.57594	Mitochondrial outer membrane permeabilization	http://amigo.geneontology.org/amigo/term/GO:0097345	zgc:73226 bnip3la
0.138474	2	6	8.57594	Regulation of mitochondrial membrane permeability involved in apoptotic process	http://amigo.geneontology.org/amigo/term/GO:1902108	zgc:73226 bnip3la
0.138474	2	6	8.57594	Positive regulation of mitochondrial membrane permeability involved in apoptotic process	http://amigo.geneontology.org/amigo/term/GO:1902110	zgc:73226 bnip3la
0.138474	2	6	8.57594	Mitochondrial outer membrane permeabilization involved in programmed cell death	http://amigo.geneontology.org/amigo/term/GO:1902686	zgc:73226 bnip3la
0.138474	2	6	8.57594	Cellular response to angiotensin	http://amigo.geneontology.org/amigo/term/GO:1904385	agtr2 agtr1b
0.138474	2	6	8.57594	Positive regulation of membrane permeability	http://amigo.geneontology.org/amigo/term/GO:1905710	zgc:73226 bnip3la
0.138474	2	6	8.57594	Negative regulation of lipid localization	http://amigo.geneontology.org/amigo/term/GO:1905953	pparda pparab
0.138474	2	6	8.57594	Response to angiotensin	http://amigo.geneontology.org/amigo/term/GO:1990776	agtr2 agtr1b
0.138665	5	41	3.13754	Pteridine-containing compound metabolic process	http://amigo.geneontology.org/amigo/term/GO:0042558	ftcd zgc:153031 gch1 aldh1l1 mtr
0.138665	5	41	3.13754	Negative chemotaxis	http://amigo.geneontology.org/amigo/term/GO:0050919	sema6d sema6dl slit3 sema5ba sema4ga
0.138665	5	41	3.13754	Cardiac muscle cell differentiation	http://amigo.geneontology.org/amigo/term/GO:0055007	neb nr2f2 bmp2b fhod3b smyd1b
0.138665	5	41	3.13754	SMAD protein signal transduction	http://amigo.geneontology.org/amigo/term/GO:0060395	smad7 bmp7a smad6b bmp2b bmp16
0.138665	5	41	3.13754	Epithelial tube formation	http://amigo.geneontology.org/amigo/term/GO:0072175	dvl1a phactr4b bmp2b aldh1a2 pard6a
0.141474	19	293	1.66836	Small molecule biosynthetic process	http://amigo.geneontology.org/amigo/term/GO:0044283	itpkca ip6k2a pck1 pnpo sephs2 coq8aa fbp1b pck2 csad ptgis acacb itpkcb zgc:153031 gls2a gch1 cth tha1 gpib mtr
0.142771	14	196	1.8377	Microtubule-based movement	http://amigo.geneontology.org/amigo/term/GO:0007018	dnah6 ift46 ift74 kif9 flr kif6 kifc3 kif21a kif1ab bbs1 si:ch73-222h13.1 dnah5 kif5aa glis2b
0.145089	20	314	1.63871	Cellular response to oxygen-containing compound	http://amigo.geneontology.org/amigo/term/GO:1901701	ghrb esr2a pik3r2 pck2 ucp1 rab15 igf1ra ldlra baiap2l1b esr2b agtr2 gnrhr4 agtr1b cav2 brinp3a.2 nos1 irs2b nr3c2 ano1 cxcl19
0.146124	8	89	2.31261	Regulation of neurotransmitter levels	http://amigo.geneontology.org/amigo/term/GO:0001505	mctp2a stx3a stxbp1a cadps2 syt2a comtb mctp1b unc13a
0.146124	3	16	4.82397	Endodermal cell fate specification	http://amigo.geneontology.org/amigo/term/GO:0001714	bmp7a bmp2b dusp6
0.146124	3	16	4.82397	Regulation of systemic arterial blood pressure by hormone	http://amigo.geneontology.org/amigo/term/GO:0001990	avpr2aa edn1 ren
0.146124	4	28	3.6754	Epidermal growth factor receptor signaling pathway	http://amigo.geneontology.org/amigo/term/GO:0007173	ptk2ab fer ptk2bb errfi1a
0.146124	3	16	4.82397	Apoptotic mitochondrial changes	http://amigo.geneontology.org/amigo/term/GO:0008637	zgc:73226 bnip3la bbc3
0.146124	3	16	4.82397	Response to cold	http://amigo.geneontology.org/amigo/term/GO:0009409	ucp1 per2 pparab
0.146124	3	16	4.82397	Regulation of cell fate commitment	http://amigo.geneontology.org/amigo/term/GO:0010453	bmp7a bmp2b dusp6
0.146124	41	760	1.38795	Negative regulation of macromolecule metabolic process	http://amigo.geneontology.org/amigo/term/GO:0010605	nr2f6b si:ch1073-459j12.1 bcl2l1 per3 serpinh1b skila camk2n1a igf1ra pparg nr1d1 per2 tfpia cbx7a klhl31 id1 nr2f2 deptor bmp2b eif4ebp3l pparda pparab appb per1a nr1d4b ctsf wwtr1 si:ch211-132b12.7 serpinh1a serpinf2a ptprb ajuba cipcb reck aebp1 si:ch73-147o17.1 glis2b spink2.1 cry2 ptpn13 vgll4b sh3bp5b
0.146124	3	16	4.82397	Regulation of cell fate specification	http://amigo.geneontology.org/amigo/term/GO:0042659	bmp7a bmp2b dusp6
0.146124	3	16	4.82397	Pronephros morphogenesis	http://amigo.geneontology.org/amigo/term/GO:0072114	aldh1a2 aifm3 glis2b
0.146734	5	42	3.06284	Axon extension involved in axon guidance	http://amigo.geneontology.org/amigo/term/GO:0048846	sema6d sema6dl col4a5 sema5ba sema4ga
0.146734	5	42	3.06284	Regulation of plasma membrane bounded cell projection assembly	http://amigo.geneontology.org/amigo/term/GO:0120032	zgc:154093 kctd17 eps8l2 cdc42ep5 nostrin
0.146734	5	42	3.06284	Neuron projection extension involved in neuron projection guidance	http://amigo.geneontology.org/amigo/term/GO:1902284	sema6d sema6dl col4a5 sema5ba sema4ga
0.158267	4	29	3.54866	Regulation of systemic arterial blood pressure	http://amigo.geneontology.org/amigo/term/GO:0003073	avpr2aa edn1 ren adrb2b
0.158267	5	43	2.99161	Smoothened signaling pathway	http://amigo.geneontology.org/amigo/term/GO:0007224	sox4a ip6k2a gli3 ryr3 boc
0.158267	5	43	2.99161	Insulin receptor signaling pathway	http://amigo.geneontology.org/amigo/term/GO:0008286	pik3r2 igf1ra baiap2l1b cav2 irs2b
0.158267	5	43	2.99161	Tube formation	http://amigo.geneontology.org/amigo/term/GO:0035148	dvl1a phactr4b bmp2b aldh1a2 pard6a
0.158267	36	656	1.41189	Cell motility	http://amigo.geneontology.org/amigo/term/GO:0048870	dnah6 sdc2 sema6d rnd1b lrp5 sema6dl fer mmp2 robo1 itgb4 enah phactr4b vegfab cebpa ptk2bb cnr2 bmp2b mmp9 myo6a acvr2ba dkk1b lamb1b lama5 fgf7 sema5ba ndnf cd151l celsr1a sema4ga ntng2a ctnnd1 ngfrb pcdh18a gas8 cxcl19 hspb7
0.158267	36	656	1.41189	Localization of cell	http://amigo.geneontology.org/amigo/term/GO:0051674	dnah6 sdc2 sema6d rnd1b lrp5 sema6dl fer mmp2 robo1 itgb4 enah phactr4b vegfab cebpa ptk2bb cnr2 bmp2b mmp9 myo6a acvr2ba dkk1b lamb1b lama5 fgf7 sema5ba ndnf cd151l celsr1a sema4ga ntng2a ctnnd1 ngfrb pcdh18a gas8 cxcl19 hspb7
0.158267	5	43	2.99161	Regulation of cell projection assembly	http://amigo.geneontology.org/amigo/term/GO:0060491	zgc:154093 kctd17 eps8l2 cdc42ep5 nostrin
0.15886	24	401	1.53982	Negative regulation of macromolecule biosynthetic process	http://amigo.geneontology.org/amigo/term/GO:0010558	nr2f6b si:ch1073-459j12.1 per3 skila pparg nr1d1 per2 cbx7a id1 nr2f2 bmp2b eif4ebp3l pparda pparab per1a nr1d4b wwtr1 si:ch211-132b12.7 ajuba cipcb aebp1 glis2b cry2 vgll4b
0.15886	24	401	1.53982	Negative regulation of cellular macromolecule biosynthetic process	http://amigo.geneontology.org/amigo/term/GO:2000113	nr2f6b si:ch1073-459j12.1 per3 skila pparg nr1d1 per2 cbx7a id1 nr2f2 bmp2b eif4ebp3l pparda pparab per1a nr1d4b wwtr1 si:ch211-132b12.7 ajuba cipcb aebp1 glis2b cry2 vgll4b
0.163022	3	17	4.5402	Endodermal cell fate commitment	http://amigo.geneontology.org/amigo/term/GO:0001711	bmp7a bmp2b dusp6
0.163022	2	7	7.3508	Arginine catabolic process	http://amigo.geneontology.org/amigo/term/GO:0006527	arg1 nos1
0.163022	2	7	7.3508	Proline catabolic process	http://amigo.geneontology.org/amigo/term/GO:0006562	zgc:92040 dao.3
0.163022	16	240	1.71519	Sulfur compound metabolic process	http://amigo.geneontology.org/amigo/term/GO:0006790	acsl1b sult1st6 pdha1b ggt1b clic4 csad ahcyl2b cnr2 gstk1 acacb ndnf cth suox gstt2 gstp1 mtr
0.163022	6	59	2.61639	Integrin-mediated signaling pathway	http://amigo.geneontology.org/amigo/term/GO:0007229	fermt2 itgb4 phactr4b itga6l lama5 itga6b
0.163022	22	363	1.55926	Small GTPase mediated signal transduction	http://amigo.geneontology.org/amigo/term/GO:0007264	rnd1b rassf1 ralgapa2 arhgef18a ctnnal1 sipa1l1 rab15 phactr4b rab42a dock6 gnav1 zgc:154093 eps8l2 sipa1l2 cdc42ep5 plekhg7 dock3 rhobtb2a rapgef3 ngfrb cdc42se2 stard13b
0.163022	2	7	7.3508	Somatic muscle development	http://amigo.geneontology.org/amigo/term/GO:0007525	dag1 sgcd
0.163022	4	30	3.43038	Aspartate family amino acid metabolic process	http://amigo.geneontology.org/amigo/term/GO:0009066	cnr2 tha1 zgc:172341 mtr
0.163022	4	30	3.43038	Nucleobase metabolic process	http://amigo.geneontology.org/amigo/term/GO:0009112	zgc:103559 aldh6a1 dpys urahb
0.163022	7	75	2.40126	Nucleoside diphosphate metabolic process	http://amigo.geneontology.org/amigo/term/GO:0009132	pfkma eno3 hk1 aldob pgam2 pfkla gpib
0.163022	4	30	3.43038	Regulation of glucose metabolic process	http://amigo.geneontology.org/amigo/term/GO:0010906	khk gcgrb pdk2b ppp1r3ca
0.163022	2	7	7.3508	Peptide hormone processing	http://amigo.geneontology.org/amigo/term/GO:0016486	ren ece1
0.163022	3	17	4.5402	Forebrain neuron differentiation	http://amigo.geneontology.org/amigo/term/GO:0021879	dkk1b auts2a ndnf
0.163022	10	127	2.02581	Signal release	http://amigo.geneontology.org/amigo/term/GO:0023061	mctp2a stx3a stxbp1a hnf1a cadps2 crhbp syt2a mctp1b unc13a ano1
0.163022	2	7	7.3508	Pseudopodium organization	http://amigo.geneontology.org/amigo/term/GO:0031268	zgc:154093 cdc42ep5
0.163022	2	7	7.3508	Pseudopodium assembly	http://amigo.geneontology.org/amigo/term/GO:0031269	zgc:154093 cdc42ep5
0.163022	2	7	7.3508	Regulation of pseudopodium assembly	http://amigo.geneontology.org/amigo/term/GO:0031272	zgc:154093 cdc42ep5
0.163022	2	7	7.3508	Positive regulation of pseudopodium assembly	http://amigo.geneontology.org/amigo/term/GO:0031274	zgc:154093 cdc42ep5
0.163022	3	17	4.5402	Pectoral fin morphogenesis	http://amigo.geneontology.org/amigo/term/GO:0035138	wnt2ba lama5 sall1a
0.163022	2	7	7.3508	Chondrocyte proliferation	http://amigo.geneontology.org/amigo/term/GO:0035988	frzb mustn1a
0.163022	4	30	3.43038	ERBB signaling pathway	http://amigo.geneontology.org/amigo/term/GO:0038127	ptk2ab fer ptk2bb errfi1a
0.163022	2	7	7.3508	Regulation of mitochondrial membrane permeability	http://amigo.geneontology.org/amigo/term/GO:0046902	zgc:73226 bnip3la
0.163022	2	7	7.3508	Positive regulation of inflammatory response	http://amigo.geneontology.org/amigo/term/GO:0050729	tlr3 mmp9
0.163022	6	59	2.61639	Regulation of chemotaxis	http://amigo.geneontology.org/amigo/term/GO:0050920	sema6d sema6dl vegfab ptk2bb sema5ba sema4ga
0.163022	2	7	7.3508	Trabecula morphogenesis	http://amigo.geneontology.org/amigo/term/GO:0061383	npnta wwtr1
0.163022	2	7	7.3508	Heart trabecula morphogenesis	http://amigo.geneontology.org/amigo/term/GO:0061384	npnta wwtr1
0.163022	2	7	7.3508	Cellular response to carbohydrate stimulus	http://amigo.geneontology.org/amigo/term/GO:0071322	pck2 ano1
0.163022	2	7	7.3508	Cellular response to monosaccharide stimulus	http://amigo.geneontology.org/amigo/term/GO:0071326	pck2 ano1
0.163022	2	7	7.3508	Cellular response to hexose stimulus	http://amigo.geneontology.org/amigo/term/GO:0071331	pck2 ano1
0.163022	2	7	7.3508	Cellular response to glucose stimulus	http://amigo.geneontology.org/amigo/term/GO:0071333	pck2 ano1
0.163022	6	59	2.61639	Nephron development	http://amigo.geneontology.org/amigo/term/GO:0072006	ift74 myo1ea aldh1a2 nphs1 p4htm nostrin
0.163022	2	7	7.3508	Regulation of plasma lipoprotein particle levels	http://amigo.geneontology.org/amigo/term/GO:0097006	scarb1 pltp
0.163022	2	7	7.3508	Signaling receptor ligand precursor processing	http://amigo.geneontology.org/amigo/term/GO:0140448	ren ece1
0.163022	2	7	7.3508	Negative regulation of endodermal cell differentiation	http://amigo.geneontology.org/amigo/term/GO:1903225	bmp7a bmp2b
0.164038	7	76	2.36967	Positive regulation of cell death	http://amigo.geneontology.org/amigo/term/GO:0010942	zgc:73226 bnip3la pawr osgn1 map3k10 bbc3 dusp6
0.164038	7	76	2.36967	Positive regulation of apoptotic process	http://amigo.geneontology.org/amigo/term/GO:0043065	zgc:73226 bnip3la pawr osgn1 map3k10 bbc3 dusp6
0.164038	7	76	2.36967	Positive regulation of programmed cell death	http://amigo.geneontology.org/amigo/term/GO:0043068	zgc:73226 bnip3la pawr osgn1 map3k10 bbc3 dusp6
0.164601	8	93	2.21315	Establishment of vesicle localization	http://amigo.geneontology.org/amigo/term/GO:0051650	myo1b dnm3a myo1ea myo6a myo7ab bbs1 sec16b rab3ip
0.166085	6	60	2.57278	Anatomical structure homeostasis	http://amigo.geneontology.org/amigo/term/GO:0060249	tjp3 nxnl2 bcl2l1 notch3 fras1 auts2a
0.16845	9	111	2.08604	Pancreas development	http://amigo.geneontology.org/amigo/term/GO:0031016	hnf1a ildr2 lnx2a bmp2b aldh1a2 epas1b lnx2b irx3a sox17
0.171184	17	264	1.65672	Regulation of anatomical structure morphogenesis	http://amigo.geneontology.org/amigo/term/GO:0022603	pink1 sema6d rnd1b dvl1a thbs1b sema6dl sipa1l1 slit3 per2 vegfab ptk2bb zgc:154093 sema5ba cdc42ep5 rhobtb2a adgrb1a sema4ga
0.171184	5	45	2.85865	Epiboly involved in gastrulation with mouth forming second	http://amigo.geneontology.org/amigo/term/GO:0055113	sdc2 ltb4r map9 satb2 pcdh18a
0.172407	7	77	2.33889	Negative regulation of response to external stimulus	http://amigo.geneontology.org/amigo/term/GO:0032102	sema6d sema6dl rgma pparda pparab sema5ba sema4ga
0.172725	36	666	1.39069	Homeostatic process	http://amigo.geneontology.org/amigo/term/GO:0042592	pink1 tjp3 stc1 nxnl2 enpp1 bcl2l1 akt2 trpm1a acox1 pck2 tspo igf1ra slc4a2a ldlra si:ch73-193i2.2 pparg atp6v0a2a angptl4 edn1 hk1 atp1b3b atp2b3a agtr1b cav2 notch3 fras1 auts2a arl15b atp7b klf9 ryr3 micu3b slc4a11 atp1b1b numbl ano1
0.174459	6	61	2.5306	Cell-cell junction assembly	http://amigo.geneontology.org/amigo/term/GO:0007043	cdh6 heg1 cldn11a pkp4 si:ch73-61d6.3 ctnnd1
0.174459	4	31	3.31972	Regulation of cellular carbohydrate metabolic process	http://amigo.geneontology.org/amigo/term/GO:0010675	khk gcgrb pdk2b ppp1r3ca
0.174459	4	31	3.31972	Regulation of vasoconstriction	http://amigo.geneontology.org/amigo/term/GO:0019229	avpr2aa edn1 adra1bb agtr1b
0.174459	3	18	4.28797	Forebrain generation of neurons	http://amigo.geneontology.org/amigo/term/GO:0021872	dkk1b auts2a ndnf
0.174459	3	18	4.28797	Collagen catabolic process	http://amigo.geneontology.org/amigo/term/GO:0030574	mmp25b mmp2 mmp9
0.174459	3	18	4.28797	Determination of dorsal/ventral asymmetry	http://amigo.geneontology.org/amigo/term/GO:0048262	bmp7a bmp2b bmpr1ba
0.174459	4	31	3.31972	Negative regulation of axon extension involved in axon guidance	http://amigo.geneontology.org/amigo/term/GO:0048843	sema6d sema6dl sema5ba sema4ga
0.174459	3	18	4.28797	Kidney morphogenesis	http://amigo.geneontology.org/amigo/term/GO:0060993	aldh1a2 aifm3 glis2b
0.174459	4	31	3.31972	Vesicle cytoskeletal trafficking	http://amigo.geneontology.org/amigo/term/GO:0099518	myo1b myo1ea myo6a myo7ab
0.175702	11	149	1.89937	Energy derivation by oxidation of organic compounds	http://amigo.geneontology.org/amigo/term/GO:0015980	pygl aco2 ppp1r3cb dhtkd1 sdha si:dkey-190g11.3 khk pygma cox7a1 ppp1r3ca slc25a12
0.179569	5	46	2.7965	Tissue homeostasis	http://amigo.geneontology.org/amigo/term/GO:0001894	tjp3 nxnl2 bcl2l1 notch3 fras1
0.179569	5	46	2.7965	Glomerulus development	http://amigo.geneontology.org/amigo/term/GO:0032835	myo1ea aldh1a2 nphs1 p4htm nostrin
0.179569	5	46	2.7965	Primary alcohol metabolic process	http://amigo.geneontology.org/amigo/term/GO:0034308	aldh1a2 dgat1b pecr cyp1b1 dgat1a
0.179569	9	113	2.04912	Regulation of neurogenesis	http://amigo.geneontology.org/amigo/term/GO:0050767	sema6d sema6dl daam2 slit3 id1 notch3 sema5ba sema4ga numbl
0.179569	5	46	2.7965	Primitive hemopoiesis	http://amigo.geneontology.org/amigo/term/GO:0060215	tspo csrnp1a cebpa sox17 numbl
0.182307	6	62	2.48979	Fin regeneration	http://amigo.geneontology.org/amigo/term/GO:0031101	col1a1a serpinh1b ccn1 igf1ra mmp9 aldh1a2
0.182307	6	62	2.48979	Actin filament bundle organization	http://amigo.geneontology.org/amigo/term/GO:0061572	rflna baiap2l1b pls1 fhod3b xirp2a rflnb
0.182307	6	62	2.48979	Mitochondrial transmembrane transport	http://amigo.geneontology.org/amigo/term/GO:1990542	ucp1 mpc2 si:dkey-190g11.3 sfxn5b micu3b slc25a12
0.183975	10	132	1.94908	Regulation of system process	http://amigo.geneontology.org/amigo/term/GO:0044057	avpr2aa abcc9 crhbp edn1 adra1bb agtr1b adrb2b scn1ba tnnt3b tnnc2
0.183975	8	96	2.14398	Vesicle localization	http://amigo.geneontology.org/amigo/term/GO:0051648	myo1b dnm3a myo1ea myo6a myo7ab bbs1 sec16b rab3ip
0.185092	36	672	1.37828	Regulation of cellular component organization	http://amigo.geneontology.org/amigo/term/GO:0051128	pink1 sema6d rnd1b rassf1 slitrk2 sema6dl rgma svilc sipa1l1 tppp3 baiap2l1b dab2 pacsin1a slit3 spire1b eno3 ptk2bb socs2 notch3 osgn1 zgc:154093 kctd17 eps8l2 sema5ba fhod3b camsap2a cdc42ep5 bbc3 xirp2a rhobtb2a sema4ga nostrin si:ch73-147o17.1 sptbn5 pacsin3 mapre3b
0.188381	4	32	3.21598	Animal organ formation	http://amigo.geneontology.org/amigo/term/GO:0048645	robo1 bmp2b aldh1a2 wwtr1
0.189303	7	80	2.25118	Blood coagulation	http://amigo.geneontology.org/amigo/term/GO:0007596	serpina10a hpn f7 f2 si:ch1073-416d2.3 enpp5 vwf
0.189303	2	8	6.43195	Folic acid-containing compound biosynthetic process	http://amigo.geneontology.org/amigo/term/GO:0009396	zgc:153031 gch1
0.189303	2	8	6.43195	Negative regulation of cell fate specification	http://amigo.geneontology.org/amigo/term/GO:0009996	bmp7a bmp2b
0.189303	2	8	6.43195	Negative regulation of cell fate commitment	http://amigo.geneontology.org/amigo/term/GO:0010454	bmp7a bmp2b
0.189303	10	133	1.93442	Negative regulation of peptidase activity	http://amigo.geneontology.org/amigo/term/GO:0010466	bcl2l1 serpinh1b igf1ra tfpia appb ctsf serpinh1a serpinf2a reck spink2.1
0.189303	5	47	2.737	Diterpenoid metabolic process	http://amigo.geneontology.org/amigo/term/GO:0016101	aldh1a2 dgat1b pecr cyp1b1 dgat1a
0.189303	2	8	6.43195	Axon choice point recognition	http://amigo.geneontology.org/amigo/term/GO:0016198	robo1 gap43
0.189303	7	80	2.25118	Hindbrain development	http://amigo.geneontology.org/amigo/term/GO:0030902	bmp7a crabp2b epb41l5 bmp2b acvr2ba notch3 aldh1a2
0.189303	24	415	1.48787	Negative regulation of cellular biosynthetic process	http://amigo.geneontology.org/amigo/term/GO:0031327	nr2f6b si:ch1073-459j12.1 per3 skila pparg nr1d1 per2 cbx7a id1 nr2f2 bmp2b eif4ebp3l pparda pparab per1a nr1d4b wwtr1 si:ch211-132b12.7 ajuba cipcb aebp1 glis2b cry2 vgll4b
0.189303	3	19	4.06229	Carbohydrate transmembrane transport	http://amigo.geneontology.org/amigo/term/GO:0034219	akt2 slc23a1 slc5a11
0.189303	7	80	2.25118	Regulation of tube size	http://amigo.geneontology.org/amigo/term/GO:0035150	avpr2aa edn1 adra1bb agtr1b notch3 adrb2b ednrba
0.189303	7	80	2.25118	Regulation of tube diameter	http://amigo.geneontology.org/amigo/term/GO:0035296	avpr2aa edn1 adra1bb agtr1b notch3 adrb2b ednrba
0.189303	2	8	6.43195	Pronephric duct morphogenesis	http://amigo.geneontology.org/amigo/term/GO:0039023	aldh1a2 glis2b
0.189303	5	47	2.737	Polyol biosynthetic process	http://amigo.geneontology.org/amigo/term/GO:0046173	itpkca ip6k2a pck2 itpkcb gch1
0.189303	3	19	4.06229	Carbohydrate phosphorylation	http://amigo.geneontology.org/amigo/term/GO:0046835	pfkfb4b khk hk1
0.189303	2	8	6.43195	Determination of ventral identity	http://amigo.geneontology.org/amigo/term/GO:0048264	bmp7a bmp2b
0.189303	5	47	2.737	Response to steroid hormone	http://amigo.geneontology.org/amigo/term/GO:0048545	esr2a pck2 esr2b ar nr3c2
0.189303	12	171	1.80546	Regulation of peptidase activity	http://amigo.geneontology.org/amigo/term/GO:0052547	bcl2l1 serpinh1b igf1ra hpn tfpia appb tinagl1 ctsf serpinh1a serpinf2a reck spink2.1
0.189303	26	457	1.46373	Nucleobase-containing small molecule metabolic process	http://amigo.geneontology.org/amigo/term/GO:0055086	acsl1b enpp1 pdha1b pfkma si:dkey-190g11.3 adcy6b ampd1 cdab zgc:103559 pmm1 eno3 hk1 pnp6 si:ch211-132f19.7 aldh6a1 aldob pgam2 nt5c3a pde9a pfkla acacb nos1 dpys urahb adcy9 gpib
0.189303	3	19	4.06229	Semicircular canal development	http://amigo.geneontology.org/amigo/term/GO:0060872	pink1 igf1ra bmp2b
0.189303	3	19	4.06229	Positive regulation of small molecule metabolic process	http://amigo.geneontology.org/amigo/term/GO:0062013	pparda pparab nos1
0.189303	2	8	6.43195	Nephric duct morphogenesis	http://amigo.geneontology.org/amigo/term/GO:0072178	aldh1a2 glis2b
0.189303	7	80	2.25118	Blood vessel diameter maintenance	http://amigo.geneontology.org/amigo/term/GO:0097746	avpr2aa edn1 adra1bb agtr1b notch3 adrb2b ednrba
0.189834	24	416	1.4843	Negative regulation of biosynthetic process	http://amigo.geneontology.org/amigo/term/GO:0009890	nr2f6b si:ch1073-459j12.1 per3 skila pparg nr1d1 per2 cbx7a id1 nr2f2 bmp2b eif4ebp3l pparda pparab per1a nr1d4b wwtr1 si:ch211-132b12.7 ajuba cipcb aebp1 glis2b cry2 vgll4b
0.191299	51	1013	1.29528	Response to external stimulus	http://amigo.geneontology.org/amigo/term/GO:0009605	sema6d ptk2ab ncam1b per3 mmp25b trpm1a sema6dl rgma prkag2a tlr3 dag1 mmp2 col1a2 pck2 ephb2b bnip3la robo1 ldlra enah slit3 per2 vegfab angptl4 f2 tmtops3a ptk2bb mmp9 pparda col4a5 pparab dgat1b f5 per1a draxin lama5 fgf7 emb dok7 sema5ba sik2b nos1 enpp5 boc sema4ga ncam3 si:dkey-246i14.3 ccdc141 gap43 map1lc3b cry2 cxcl19
0.19196	37	699	1.36184	Regulation of localization	http://amigo.geneontology.org/amigo/term/GO:0032879	mctp2a sema6d akt2 sema6dl fer cadps2 crhbp syt2a si:dkey-190g11.3 rab15 dab2 pacsin1a vegfab cacna1aa ptk2bb cacna1sb cnstb zgc:100920 pparda dkk1b kcnj8 notch3 pparab lama5 fgf7 scn1ba mctp1b kcnj5 sema5ba pard6a kcnq5a ryr3 sema4ga ngfrb si:ch73-147o17.1 pacsin3 ano1
0.195037	5	48	2.67998	Response to hypoxia	http://amigo.geneontology.org/amigo/term/GO:0001666	mmp2 vegfab epas1b ajuba igfbp1a
0.195037	4	33	3.11852	Regulation of carbohydrate metabolic process	http://amigo.geneontology.org/amigo/term/GO:0006109	khk gcgrb pdk2b ppp1r3ca
0.195037	6	64	2.41198	Regulation of blood pressure	http://amigo.geneontology.org/amigo/term/GO:0008217	avpr2aa edn1 ren adrb2b nos1 ednrba
0.195037	33	612	1.38728	Cell migration	http://amigo.geneontology.org/amigo/term/GO:0016477	sdc2 sema6d rnd1b lrp5 sema6dl fer mmp2 robo1 itgb4 phactr4b vegfab cebpa ptk2bb cnr2 bmp2b mmp9 myo6a acvr2ba dkk1b lamb1b lama5 fgf7 sema5ba ndnf cd151l celsr1a sema4ga ntng2a ctnnd1 ngfrb pcdh18a cxcl19 hspb7
0.195037	5	48	2.67998	Response to decreased oxygen levels	http://amigo.geneontology.org/amigo/term/GO:0036293	mmp2 vegfab epas1b ajuba igfbp1a
0.195037	5	48	2.67998	Response to oxygen levels	http://amigo.geneontology.org/amigo/term/GO:0070482	mmp2 vegfab epas1b ajuba igfbp1a
0.195037	5	48	2.67998	Semaphorin-plexin signaling pathway	http://amigo.geneontology.org/amigo/term/GO:0071526	sema6d sema6dl sema5ba sema4ga plxna1a
0.195608	41	790	1.33524	Negative regulation of metabolic process	http://amigo.geneontology.org/amigo/term/GO:0009892	nr2f6b si:ch1073-459j12.1 bcl2l1 per3 serpinh1b skila camk2n1a igf1ra pparg nr1d1 per2 tfpia cbx7a klhl31 id1 nr2f2 deptor bmp2b eif4ebp3l pparda pparab appb per1a nr1d4b ctsf wwtr1 si:ch211-132b12.7 serpinh1a serpinf2a ptprb ajuba cipcb reck aebp1 si:ch73-147o17.1 glis2b spink2.1 cry2 ptpn13 vgll4b sh3bp5b
0.195695	15	232	1.66344	Lipid transport	http://amigo.geneontology.org/amigo/term/GO:0006869	mttp prelid3b osbpl2b slc10a2 pitpnc1b cert1a ldlra mfsd2b slc10a1 xkr8.3 slco2b1 abcb11b atp8a2 scarb1 pltp
0.199474	8	99	2.07902	Developmental cell growth	http://amigo.geneontology.org/amigo/term/GO:0048588	sema6d sema6dl slit3 col4a5 appb sema5ba nos1 sema4ga

## Sheet: Rainbow trout upregulated
Enrichment FDR	nGenes	Pathway Genes	Fold Enrichment	Pathway	URL	Genes
0.000723011	25	612	3.03384	Cell migration	http://amigo.geneontology.org/amigo/term/GO:0016477	mmp14a rnd3b enpp2 plxnc1 zap70 cap1 tnfrsf1a coro1cb stat3 dscama ezrb tnfaip3 fgf10a si:rp71-17i16.5 prcp rac2 socs1a sulf1 ltk hgfa rhof fmnl1a duox zbtb17 pstpip2
0.000723011	26	656	2.94357	Cell motility	http://amigo.geneontology.org/amigo/term/GO:0048870	mmp14a rnd3b enpp2 plxnc1 zap70 cap1 tnfrsf1a coro1cb armc2 stat3 dscama ezrb tnfaip3 fgf10a si:rp71-17i16.5 prcp rac2 socs1a sulf1 ltk hgfa rhof fmnl1a duox zbtb17 pstpip2
0.000723011	26	656	2.94357	Localization of cell	http://amigo.geneontology.org/amigo/term/GO:0051674	mmp14a rnd3b enpp2 plxnc1 zap70 cap1 tnfrsf1a coro1cb armc2 stat3 dscama ezrb tnfaip3 fgf10a si:rp71-17i16.5 prcp rac2 socs1a sulf1 ltk hgfa rhof fmnl1a duox zbtb17 pstpip2
0.005396	28	838	2.48152	Locomotion	http://amigo.geneontology.org/amigo/term/GO:0040011	mmp14a rnd3b enpp2 plxnc1 zap70 cap1 tnfrsf1a tnr coro1cb armc2 stat3 dscama ezrb tnfaip3 fgf10a si:rp71-17i16.5 prcp rac2 socs1a sulf1 ltk hgfa rhof fmnl1a duox zbtb17 pstpip2 si:cabz01093077.1
0.00825577	13	237	4.0738	Response to cytokine	http://amigo.geneontology.org/amigo/term/GO:0034097	tnfrsf1a stat3 m17 socs1a crfb12 flt3 timp2a cd4-2.2 timp2b relb traf2b cav1 si:cabz01093077.1
0.00876775	44	1702	1.91998	Regulation of biological quality	http://amigo.geneontology.org/amigo/term/GO:0065008	spi1b chrna2a rnd3b p2rx3a tnfsf13b plxnc1 gria1a stat3 herpud1 gabrr3a grip2b grin1a hrh3 nucb2a prcp rac2 sulf1 nfkb2 ephx2 hspb1 atp2b4 adrb3b rhof fmnl1a steap4 arpc3 scinlb gabra6b gpr18 atp8b5a duox kcnh5b edn2 arpc2 pfn1 aqp1a.2 htr7c pid1 tpcn2 lima1a gpr184 cav1 si:cabz01093077.1 chrnb5a
0.0183163	21	596	2.61684	Regulation of developmental process	http://amigo.geneontology.org/amigo/term/GO:0050793	spi1b irx7 pip4k2aa bhlhe40 rnd3b enpp2 plxnc1 gata3 hes6 tnr stat3 lrp1ab fgf10a rac2 sulf1 fosl2 ltk runx3 rhof fmnl1a irf8
0.0188229	44	1781	1.83482	Intracellular signal transduction	http://amigo.geneontology.org/amigo/term/GO:0035556	rnd3b mcl1b enpp2 plek2 map3k15 arhgef3 stk17b zap70 sesn3 cap1 rgs7a erp44 sesn1 cdc42se1 herpud1 fgf10a ksr1b rps6ka1 si:rp71-17i16.5 arhgef3l rac2 socs1a pde7a rhof rasgrp4 gpr18 arhgap45b dock11 si:ch211-210g13.5 dennd4a plcg2 cd4-2.2 gmip inpp5kb ppp1r9ba prkd3 relb baxa traf2b pik3r5 gpr184 cyth4b prkd4 gipc1
0.0237014	30	1057	2.1079	Response to organic substance	http://amigo.geneontology.org/amigo/term/GO:0010033	sel1l esrrga p2rx3a sesn3 keap1a tnfrsf1a sesn1 stat3 herpud1 cd63 fgf10a entpd2a.2 m17 socs1a sulf1 crfb12 flt3 timp2a cd4-2.2 timp2b inpp5kb relb baxa htr7c pid1 pkma traf2b cav1 calr3a si:cabz01093077.1
0.0336837	31	1141	2.01781	Immune system process	http://amigo.geneontology.org/amigo/term/GO:0002376	spi1b enpp2 tnfsf13b zap70 gata3 tnfrsf1a cd209 fgf10a cd79a rac2 socs1a ccl19b ephx2 psmb10 gfi1ab runx3 b2m irf8 c7b flt3 duox cd4-2.2 zbtb17 tapbp.1 relb dhx58 nfil3-4 cd28 cav1 eomesb cd79b
0.0336837	41	1686	1.80605	Response to chemical	http://amigo.geneontology.org/amigo/term/GO:0042221	mmp14a sel1l esrrga chrna2a p2rx3a enpp2 plxnc1 sesn3 keap1a tnfrsf1a sesn1 tnr stat3 herpud1 dscama cd63 fgf10a entpd2a.2 m17 nucb2a rac2 socs1a sulf1 hspb1 crfb12 flt3 timp2a duox cpne5b cd4-2.2 timp2b inpp5kb relb baxa htr7c pid1 pkma traf2b cav1 calr3a si:cabz01093077.1
0.0408107	13	303	3.18644	Regulation of cell differentiation	http://amigo.geneontology.org/amigo/term/GO:0045595	spi1b irx7 bhlhe40 plxnc1 gata3 hes6 tnr stat3 fgf10a fosl2 ltk runx3 irf8
0.0454121	19	572	2.46696	Regulation of multicellular organismal process	http://amigo.geneontology.org/amigo/term/GO:0051239	spi1b irx7 bhlhe40 enpp2 plxnc1 zap70 gata3 erp44 hes6 tnr stat3 lrp1ab fgf10a prcp sulf1 hspb1 irf8 edn2 dhx58
0.0517745	7	99	5.25131	Organophosphate catabolic process	http://amigo.geneontology.org/amigo/term/GO:0046434	enpp2 pla2g4aa pde4ba entpd2a.2 plcg2 nt5e inpp5kb
0.0563677	6	73	6.10426	Regulation of cell shape	http://amigo.geneontology.org/amigo/term/GO:0008360	rnd3b plxnc1 stat3 rac2 rhof fmnl1a
0.0574386	27	994	2.01735	Movement of cell or subcellular component	http://amigo.geneontology.org/amigo/term/GO:0006928	mmp14a rnd3b enpp2 plxnc1 zap70 cap1 tnfrsf1a tnr coro1cb armc2 stat3 dscama ezrb tnfaip3 fgf10a si:rp71-17i16.5 prcp rac2 socs1a sulf1 ltk hgfa rhof fmnl1a duox zbtb17 pstpip2
0.0600016	14	370	2.81016	Regulation of immune system process	http://amigo.geneontology.org/amigo/term/GO:0002682	spi1b tnfsf13b gata3 tnfrsf1a cd79a rac2 socs1a b2m irf8 c7b zbtb17 cd28 cav1 cd79b
0.0642269	9	188	3.55541	Ameboidal-type cell migration	http://amigo.geneontology.org/amigo/term/GO:0001667	mmp14a zap70 cap1 stat3 dscama ezrb fgf10a prcp ltk
0.0642269	4	34	8.73747	Lymph vessel development	http://amigo.geneontology.org/amigo/term/GO:0001945	zap70 rasgrp4 gipc1 junbb
0.0642269	22	776	2.10555	Embryo development	http://amigo.geneontology.org/amigo/term/GO:0009790	mmp14a irx7 mcl1b mef2cb enpp2 trib3 cap1 hes6 stat3 dscama ezrb fgf10a socs1a sulf1 runx3 whrnb pfn1 ponzr1 tln1 mob1a cav1 eomesb
0.0642269	10	214	3.47049	Cytokine-mediated signaling pathway	http://amigo.geneontology.org/amigo/term/GO:0019221	tnfrsf1a stat3 m17 socs1a crfb12 flt3 cd4-2.2 traf2b cav1 si:cabz01093077.1
0.0642269	6	84	5.30489	Regulation of cell morphogenesis	http://amigo.geneontology.org/amigo/term/GO:0022604	rnd3b plxnc1 stat3 rac2 rhof fmnl1a
0.0642269	9	189	3.53659	Regulation of cell migration	http://amigo.geneontology.org/amigo/term/GO:0030334	enpp2 plxnc1 zap70 fgf10a prcp rac2 socs1a sulf1 zbtb17
0.0642269	11	255	3.20374	Regulation of cell population proliferation	http://amigo.geneontology.org/amigo/term/GO:0042127	tnfsf13b stat3 fgf10a ltk tes ppp1r9ba si:ch73-361p23.3 cd28 pid1 cav1 junbb
0.0642269	2	4	37.1342	Response to leucine	http://amigo.geneontology.org/amigo/term/GO:0043201	sesn3 sesn1
0.0642269	2	4	37.1342	Negative regulation of innate immune response	http://amigo.geneontology.org/amigo/term/GO:0045824	socs1a b2m
0.0642269	28	1073	1.93804	Regulation of catalytic activity	http://amigo.geneontology.org/amigo/term/GO:0050790	psmd1 mcl1b plxnc1 trib3 cap1 dennd5a agfg1a socs1a ltk eef1b2 si:dkeyp-19e1.3 acap1 serpine1 flt3 timp2a rasgrp4 arhgap45b dock11 dennd4a syngap1b als2a timp2b iqgap1 si:ch211-269k10.2 baxa traf2b pik3r5 cav1
0.0642269	2	4	37.1342	Cellular response to leucine	http://amigo.geneontology.org/amigo/term/GO:0071233	sesn3 sesn1
0.0642269	24	887	2.00952	Cellular response to organic substance	http://amigo.geneontology.org/amigo/term/GO:0071310	esrrga sesn3 keap1a tnfrsf1a sesn1 stat3 herpud1 cd63 fgf10a entpd2a.2 m17 socs1a sulf1 crfb12 flt3 cd4-2.2 inpp5kb htr7c pid1 pkma traf2b cav1 calr3a si:cabz01093077.1
0.0642269	10	216	3.43836	Cellular response to cytokine stimulus	http://amigo.geneontology.org/amigo/term/GO:0071345	tnfrsf1a stat3 m17 socs1a crfb12 flt3 cd4-2.2 traf2b cav1 si:cabz01093077.1
0.0642269	2	4	37.1342	Regulation of response to reactive oxygen species	http://amigo.geneontology.org/amigo/term/GO:1901031	sesn3 sesn1
0.0642269	2	4	37.1342	Cellular response to leucine starvation	http://amigo.geneontology.org/amigo/term/GO:1990253	sesn3 sesn1
0.0667729	3	16	13.9253	Macrophage differentiation	http://amigo.geneontology.org/amigo/term/GO:0030225	spi1b irf8 flt3
0.0678263	30	1222	1.82328	Regulation of molecular function	http://amigo.geneontology.org/amigo/term/GO:0065009	psmd1 mcl1b plxnc1 trib3 cap1 dennd5a agfg1a arid5b socs1a ltk eef1b2 si:dkeyp-19e1.3 acap1 serpine1 flt3 timp2a rasgrp4 arhgap45b dock11 dennd4a syngap1b als2a timp2b bcl10 iqgap1 si:ch211-269k10.2 baxa traf2b pik3r5 cav1
0.0719652	8	158	3.76043	Leukocyte activation	http://amigo.geneontology.org/amigo/term/GO:0045321	spi1b tnfsf13b gata3 cd209 flt3 cd4-2.2 cd28 eomesb
0.0719652	16	501	2.37185	Regulation of intracellular signal transduction	http://amigo.geneontology.org/amigo/term/GO:1902531	mcl1b enpp2 sesn3 sesn1 cdc42se1 herpud1 fgf10a socs1a gpr18 dennd4a cd4-2.2 inpp5kb traf2b pik3r5 gpr184 cyth4b
0.0719652	11	277	2.94929	Regulation of multicellular organismal development	http://amigo.geneontology.org/amigo/term/GO:2000026	spi1b irx7 bhlhe40 enpp2 plxnc1 gata3 hes6 tnr stat3 lrp1ab irf8
0.075746	2	5	29.7074	Leukotriene metabolic process	http://amigo.geneontology.org/amigo/term/GO:0006691	alox5ap ltc4s
0.075746	12	324	2.75068	Cell population proliferation	http://amigo.geneontology.org/amigo/term/GO:0008283	tnfsf13b stat3 fgf10a ltk tes ppp1r9ba si:ch73-361p23.3 cd28 pid1 mob1a cav1 junbb
0.075746	3	18	12.3781	Regulation of epithelial cell migration	http://amigo.geneontology.org/amigo/term/GO:0010632	zap70 fgf10a prcp
0.075746	2	5	29.7074	Negative regulation of membrane protein ectodomain proteolysis	http://amigo.geneontology.org/amigo/term/GO:0051045	timp2a timp2b
0.075746	2	5	29.7074	Protein kinase D signaling	http://amigo.geneontology.org/amigo/term/GO:0089700	prkd3 prkd4
0.075746	9	201	3.32545	Regulation of cell motility	http://amigo.geneontology.org/amigo/term/GO:2000145	enpp2 plxnc1 zap70 fgf10a prcp rac2 socs1a sulf1 zbtb17
0.0820364	7	130	3.99907	Lymphocyte activation	http://amigo.geneontology.org/amigo/term/GO:0046649	tnfsf13b gata3 cd209 flt3 cd4-2.2 cd28 eomesb
0.0822303	3	19	11.7266	Regulation of innate immune response	http://amigo.geneontology.org/amigo/term/GO:0045088	socs1a b2m cav1
0.0919024	2	6	24.7562	Negative regulation of response to biotic stimulus	http://amigo.geneontology.org/amigo/term/GO:0002832	socs1a b2m
0.0919024	7	138	3.76724	Anterior/posterior pattern specification	http://amigo.geneontology.org/amigo/term/GO:0009952	mmp14a bhlhe40 cap1 hes6 sulf1 mob1a cav1
0.0919024	12	344	2.59076	Response to organonitrogen compound	http://amigo.geneontology.org/amigo/term/GO:0010243	sel1l p2rx3a sesn3 sesn1 stat3 herpud1 socs1a inpp5kb htr7c pid1 pkma si:cabz01093077.1
0.0919024	2	6	24.7562	Positive regulation of macroautophagy	http://amigo.geneontology.org/amigo/term/GO:0016239	sesn3 sesn1
0.0919024	9	214	3.12344	Regulation of locomotion	http://amigo.geneontology.org/amigo/term/GO:0040012	enpp2 plxnc1 zap70 fgf10a prcp rac2 socs1a sulf1 zbtb17
0.0919024	15	480	2.32089	Embryonic morphogenesis	http://amigo.geneontology.org/amigo/term/GO:0048598	mmp14a irx7 mef2cb enpp2 trib3 stat3 dscama ezrb fgf10a runx3 whrnb pfn1 ponzr1 tln1 eomesb
0.0919024	2	6	24.7562	Regulation of membrane protein ectodomain proteolysis	http://amigo.geneontology.org/amigo/term/GO:0051043	timp2a timp2b
0.0919024	9	210	3.18293	Regulation of cellular component movement	http://amigo.geneontology.org/amigo/term/GO:0051270	enpp2 plxnc1 zap70 fgf10a prcp rac2 socs1a sulf1 zbtb17
0.0919024	27	1116	1.79682	Cellular response to chemical stimulus	http://amigo.geneontology.org/amigo/term/GO:0070887	esrrga sesn3 keap1a tnfrsf1a sesn1 stat3 herpud1 cd63 fgf10a entpd2a.2 m17 rac2 socs1a sulf1 crfb12 flt3 duox cpne5b cd4-2.2 inpp5kb htr7c pid1 pkma traf2b cav1 calr3a si:cabz01093077.1
0.0919024	3	21	10.6098	Regulation of leukocyte differentiation	http://amigo.geneontology.org/amigo/term/GO:1902105	spi1b gata3 irf8
0.0973722	5	75	4.95123	Somitogenesis	http://amigo.geneontology.org/amigo/term/GO:0001756	cap1 hes6 sulf1 mob1a cav1
0.0973722	2	7	21.2196	Arginine catabolic process	http://amigo.geneontology.org/amigo/term/GO:0006527	arg2 oat
0.0973722	23	920	1.85671	Cytoskeleton organization	http://amigo.geneontology.org/amigo/term/GO:0007010	chordc1a rnd3b plek2 cap1 coro1cb armc2 tnfaip3 rac2 rhof ablim2 fmnl1a arpc3 eml3 scinlb pgm5 arpc2 clip1a ppp1r9ba pfn1 pstpip2 tln1 lima1a pdlim5a
0.0973722	3	22	10.1275	Response to fungus	http://amigo.geneontology.org/amigo/term/GO:0009620	rac2 cebpb duox
0.0973722	10	261	2.84554	Response to hormone	http://amigo.geneontology.org/amigo/term/GO:0009725	esrrga keap1a stat3 socs1a timp2a timp2b inpp5kb pid1 pkma si:cabz01093077.1
0.0973722	4	46	6.45813	Epithelial cell migration	http://amigo.geneontology.org/amigo/term/GO:0010631	zap70 fgf10a prcp ltk
0.0973722	27	1139	1.76053	Regulation of cell communication	http://amigo.geneontology.org/amigo/term/GO:0010646	mcl1b enpp2 sesn3 rgs7a sesn1 cdc42se1 herpud1 cd63 tnfaip3 fgf10a grm3 socs1a sulf1 b2m sla1a gpr18 dennd4a cd4-2.2 grm8a inpp5kb ppp1r9ba pid1 traf2b pik3r5 gpr184 cav1 cyth4b
0.0973722	16	550	2.16054	Actin cytoskeleton organization	http://amigo.geneontology.org/amigo/term/GO:0030036	rnd3b plek2 coro1cb rac2 rhof ablim2 fmnl1a arpc3 scinlb pgm5 arpc2 ppp1r9ba pfn1 tln1 lima1a pdlim5a
0.0973722	2	7	21.2196	Regulation of granulocyte differentiation	http://amigo.geneontology.org/amigo/term/GO:0030852	spi1b irf8
0.0973722	2	7	21.2196	Regulation of neutrophil differentiation	http://amigo.geneontology.org/amigo/term/GO:0045658	spi1b irf8
0.0973722	17	598	2.11131	Epithelium development	http://amigo.geneontology.org/amigo/term/GO:0060429	mmp14a esrrga mef2cb capn12 trib3 cap1 hes6 stat3 ezrb sulf1 whrnb pfn1 ponzr1 tln1 mob1a cav1 eomesb
0.0973722	2	7	21.2196	Cardiac muscle tissue regeneration	http://amigo.geneontology.org/amigo/term/GO:0061026	stat3 cav1
0.0973722	27	1128	1.7777	Organic substance catabolic process	http://amigo.geneontology.org/amigo/term/GO:1901575	tdh2 gda psmd1 sel1l psmb1 enpp2 aicda keap1a trib3 herpud1 pla2g4aa tnfaip3 pde4ba entpd2a.2 arg2 gapdhs tpi1b psmb10 timp2a si:ch211-210g13.5 plcg2 nt5e timp2b oat inpp5kb prodhb pkma
0.0973722	12	358	2.48945	Response to nitrogen compound	http://amigo.geneontology.org/amigo/term/GO:1901698	sel1l p2rx3a sesn3 sesn1 stat3 herpud1 socs1a inpp5kb htr7c pid1 pkma si:cabz01093077.1
0.098373	8	187	3.17726	Cell activation	http://amigo.geneontology.org/amigo/term/GO:0001775	spi1b tnfsf13b gata3 cd209 flt3 cd4-2.2 cd28 eomesb
0.098373	30	1319	1.6892	Catabolic process	http://amigo.geneontology.org/amigo/term/GO:0009056	tdh2 mmp14a gda psmd1 sel1l psmb1 enpp2 aicda sesn3 keap1a trib3 sesn1 herpud1 pla2g4aa tnfaip3 pde4ba entpd2a.2 arg2 gapdhs tpi1b psmb10 timp2a si:ch211-210g13.5 plcg2 nt5e timp2b oat inpp5kb prodhb pkma
0.098373	3	24	9.28356	Glutamine family amino acid catabolic process	http://amigo.geneontology.org/amigo/term/GO:0009065	arg2 oat prodhb
0.098373	27	1149	1.74521	Regulation of signaling	http://amigo.geneontology.org/amigo/term/GO:0023051	mcl1b enpp2 sesn3 rgs7a sesn1 cdc42se1 herpud1 cd63 tnfaip3 fgf10a grm3 socs1a sulf1 b2m sla1a gpr18 dennd4a cd4-2.2 grm8a inpp5kb ppp1r9ba pid1 traf2b pik3r5 gpr184 cav1 cyth4b
0.098373	6	111	4.01451	Response to peptide hormone	http://amigo.geneontology.org/amigo/term/GO:0043434	stat3 socs1a inpp5kb pid1 pkma si:cabz01093077.1
0.098373	4	48	6.18904	Epithelium migration	http://amigo.geneontology.org/amigo/term/GO:0090132	zap70 fgf10a prcp ltk
0.101001	6	112	3.97867	Response to peptide	http://amigo.geneontology.org/amigo/term/GO:1901652	stat3 socs1a inpp5kb pid1 pkma si:cabz01093077.1
0.102243	4	49	6.06273	Cortical cytoskeleton organization	http://amigo.geneontology.org/amigo/term/GO:0030865	rnd3b rac2 rhof fmnl1a
0.103981	16	563	2.11065	Actin filament-based process	http://amigo.geneontology.org/amigo/term/GO:0030029	rnd3b plek2 coro1cb rac2 rhof ablim2 fmnl1a arpc3 scinlb pgm5 arpc2 ppp1r9ba pfn1 tln1 lima1a pdlim5a
0.106418	5	80	4.64178	Regulation of protein catabolic process	http://amigo.geneontology.org/amigo/term/GO:0042176	psmd1 trib3 herpud1 timp2a timp2b
0.106643	8	192	3.09452	Regulation of membrane potential	http://amigo.geneontology.org/amigo/term/GO:0042391	chrna2a p2rx3a gabrr3a grin1a gabra6b kcnh5b pid1 chrnb5a
0.106643	17	618	2.04298	Anatomical structure formation involved in morphogenesis	http://amigo.geneontology.org/amigo/term/GO:0048646	mmp14a irx7 mef2cb enpp2 zap70 cap1 hes6 prcp sulf1 nfkb2 hgfa pgm5 tln1 mob1a cav1 eomesb gipc1
0.108119	19	725	1.94635	Immune response	http://amigo.geneontology.org/amigo/term/GO:0006955	spi1b enpp2 tnfsf13b zap70 tnfrsf1a cd209 cd79a rac2 socs1a ccl19b b2m c7b duox relb dhx58 nfil3-4 cav1 eomesb cd79b
0.109644	3	26	8.56944	Leukocyte activation involved in immune response	http://amigo.geneontology.org/amigo/term/GO:0002366	spi1b cd209 eomesb
0.109644	24	1002	1.77889	Regulation of signal transduction	http://amigo.geneontology.org/amigo/term/GO:0009966	mcl1b enpp2 sesn3 rgs7a sesn1 cdc42se1 herpud1 cd63 tnfaip3 fgf10a socs1a sulf1 b2m sla1a gpr18 dennd4a cd4-2.2 inpp5kb pid1 traf2b pik3r5 gpr184 cav1 cyth4b
0.109644	8	194	3.06262	Regulation of response to stress	http://amigo.geneontology.org/amigo/term/GO:0080134	sesn3 tnfrsf1a sesn1 herpud1 socs1a b2m traf2b cav1
0.113557	5	84	4.42074	Leukocyte differentiation	http://amigo.geneontology.org/amigo/term/GO:0002521	spi1b gata3 irf8 flt3 eomesb
0.113557	3	27	8.25205	Regulation of response to biotic stimulus	http://amigo.geneontology.org/amigo/term/GO:0002831	socs1a b2m cav1
0.113557	3	27	8.25205	Icosanoid metabolic process	http://amigo.geneontology.org/amigo/term/GO:0006690	ptges3a alox5ap ltc4s
0.113557	25	1068	1.73849	Tissue development	http://amigo.geneontology.org/amigo/term/GO:0009888	mmp14a irx7 esrrga mef2cb capn12 enpp2 trib3 cap1 cd9b hes6 stat3 ezrb fgf10a arid5b sulf1 runx3 pgm5 whrnb inpp5kb pfn1 ponzr1 tln1 mob1a cav1 eomesb
0.113557	5	83	4.474	Segmentation	http://amigo.geneontology.org/amigo/term/GO:0035282	cap1 hes6 sulf1 mob1a cav1
0.113557	6	119	3.74463	Connective tissue development	http://amigo.geneontology.org/amigo/term/GO:0061448	mmp14a irx7 enpp2 arid5b sulf1 runx3
0.113557	4	53	5.60517	Tissue migration	http://amigo.geneontology.org/amigo/term/GO:0090130	zap70 fgf10a prcp ltk
0.116641	2	9	16.5041	Regulation of cytokine-mediated signaling pathway	http://amigo.geneontology.org/amigo/term/GO:0001959	socs1a cav1
0.116641	2	9	16.5041	Negative regulation of systemic arterial blood pressure	http://amigo.geneontology.org/amigo/term/GO:0003085	prcp adrb3b
0.116641	5	85	4.36873	Lateral line development	http://amigo.geneontology.org/amigo/term/GO:0048882	cd9b stat3 fgf10a sulf1 cav1
0.116641	2	9	16.5041	Regulation of response to cytokine stimulus	http://amigo.geneontology.org/amigo/term/GO:0060759	socs1a cav1
0.116641	18	688	1.94307	Circulatory system development	http://amigo.geneontology.org/amigo/term/GO:0072359	mef2cb enpp2 zap70 trib3 erp44 lrp1ab prcp sulf1 nfkb2 ephx2 fosl2 rasgrp4 tln1 pdlim5a cav1 eomesb gipc1 junbb
0.11673	3	28	7.95734	Phospholipid catabolic process	http://amigo.geneontology.org/amigo/term/GO:0009395	enpp2 pla2g4aa plcg2
0.125155	2	10	14.8537	Leukocyte homeostasis	http://amigo.geneontology.org/amigo/term/GO:0001776	tnfsf13b rac2
0.125155	3	29	7.68295	Chondrocyte differentiation	http://amigo.geneontology.org/amigo/term/GO:0002062	irx7 sulf1 runx3
0.125155	3	30	7.42685	Cell activation involved in immune response	http://amigo.geneontology.org/amigo/term/GO:0002263	spi1b cd209 eomesb
0.125155	2	10	14.8537	Antigen processing and presentation of peptide antigen via MHC class I	http://amigo.geneontology.org/amigo/term/GO:0002474	b2m tapbp.1
0.125155	6	126	3.53659	Muscle system process	http://amigo.geneontology.org/amigo/term/GO:0003012	erp44 sulf1 hspb1 bin1b htr7c lsp1b
0.125155	4	57	5.21182	Glutamate receptor signaling pathway	http://amigo.geneontology.org/amigo/term/GO:0007215	gria1a grin1a grm3 grm8a
0.125155	11	341	2.39576	Embryo development ending in birth or egg hatching	http://amigo.geneontology.org/amigo/term/GO:0009792	mmp14a irx7 mcl1b cap1 hes6 sulf1 runx3 ponzr1 tln1 mob1a cav1
0.125155	11	342	2.38875	Hemopoiesis	http://amigo.geneontology.org/amigo/term/GO:0030097	spi1b enpp2 gata3 fgf10a socs1a ephx2 gfi1ab runx3 irf8 flt3 eomesb
0.125155	4	57	5.21182	Cell migration involved in gastrulation	http://amigo.geneontology.org/amigo/term/GO:0042074	mmp14a stat3 dscama ezrb
0.125155	5	90	4.12603	T cell activation	http://amigo.geneontology.org/amigo/term/GO:0042110	gata3 cd209 cd4-2.2 cd28 eomesb
0.125155	11	341	2.39576	Chordate embryonic development	http://amigo.geneontology.org/amigo/term/GO:0043009	mmp14a irx7 mcl1b cap1 hes6 sulf1 runx3 ponzr1 tln1 mob1a cav1
0.125155	11	345	2.36798	Hematopoietic or lymphoid organ development	http://amigo.geneontology.org/amigo/term/GO:0048534	spi1b enpp2 gata3 fgf10a socs1a ephx2 gfi1ab runx3 irf8 flt3 eomesb
0.125155	30	1374	1.62158	Regulation of response to stimulus	http://amigo.geneontology.org/amigo/term/GO:0048583	mcl1b enpp2 sesn3 rgs7a tnfrsf1a sesn1 cdc42se1 herpud1 cd63 tnfaip3 fgf10a nucb2a cd79a rac2 socs1a sulf1 b2m sla1a c7b gpr18 dennd4a cd4-2.2 inpp5kb pid1 traf2b pik3r5 gpr184 cav1 cyth4b cd79b
0.125155	2	10	14.8537	Regulation of response to oxidative stress	http://amigo.geneontology.org/amigo/term/GO:1902882	sesn3 sesn1
0.134306	33	1573	1.55808	Cell surface receptor signaling pathway	http://amigo.geneontology.org/amigo/term/GO:0007166	chrna2a mcl1b p2rx3a plxnc1 zap70 gnai2a tnfrsf1a gria1a stat3 cd63 tnfaip3 grin1a fgf10a grm3 m17 cd79a socs1a sulf1 ltk crfb12 flt3 cd4-2.2 grm8a inpp5kb baxa si:ch211-241f5.3 pid1 traf2b wnt5b cav1 cd79b si:cabz01093077.1 chrnb5a
0.138054	9	260	2.57083	Skeletal system development	http://amigo.geneontology.org/amigo/term/GO:0001501	mmp14a irx7 enpp2 stat3 sulf1 spp1 runx3 ponzr1 tln1
0.138054	11	354	2.30778	Immune system development	http://amigo.geneontology.org/amigo/term/GO:0002520	spi1b enpp2 gata3 fgf10a socs1a ephx2 gfi1ab runx3 irf8 flt3 eomesb
0.138054	2	11	13.5034	Regulation of myeloid leukocyte differentiation	http://amigo.geneontology.org/amigo/term/GO:0002761	spi1b irf8
0.138054	5	93	3.99293	Establishment or maintenance of cell polarity	http://amigo.geneontology.org/amigo/term/GO:0007163	mmp14a rnd3b stat3 rac2 rhof
0.138054	2	11	13.5034	Regulation of macroautophagy	http://amigo.geneontology.org/amigo/term/GO:0016241	sesn3 sesn1
0.138054	2	11	13.5034	Negative regulation of blood pressure	http://amigo.geneontology.org/amigo/term/GO:0045776	prcp adrb3b
0.138054	2	11	13.5034	Negative regulation of insulin receptor signaling pathway	http://amigo.geneontology.org/amigo/term/GO:0046627	inpp5kb pid1
0.138054	4	60	4.95123	Neuromast development	http://amigo.geneontology.org/amigo/term/GO:0048884	stat3 fgf10a sulf1 cav1
0.138054	2	11	13.5034	Negative regulation of cellular response to insulin stimulus	http://amigo.geneontology.org/amigo/term/GO:1900077	inpp5kb pid1
0.138054	2	11	13.5034	Negative regulation of TORC1 signaling	http://amigo.geneontology.org/amigo/term/GO:1904262	sesn3 sesn1
0.143762	5	96	3.86815	Cellular response to peptide hormone stimulus	http://amigo.geneontology.org/amigo/term/GO:0071375	stat3 inpp5kb pid1 pkma si:cabz01093077.1
0.143762	5	96	3.86815	Cellular response to peptide	http://amigo.geneontology.org/amigo/term/GO:1901653	stat3 inpp5kb pid1 pkma si:cabz01093077.1
0.144261	6	137	3.25263	Immune effector process	http://amigo.geneontology.org/amigo/term/GO:0002252	spi1b tnfrsf1a cd209 rac2 c7b eomesb
0.144261	2	12	12.3781	Membrane protein ectodomain proteolysis	http://amigo.geneontology.org/amigo/term/GO:0006509	timp2a timp2b
0.144261	2	12	12.3781	Proline metabolic process	http://amigo.geneontology.org/amigo/term/GO:0006560	oat prodhb
0.144261	11	363	2.25056	Small GTPase mediated signal transduction	http://amigo.geneontology.org/amigo/term/GO:0007264	rnd3b cdc42se1 ksr1b rac2 rhof rasgrp4 gpr18 dock11 dennd4a gpr184 cyth4b
0.144261	11	363	2.25056	Pattern specification process	http://amigo.geneontology.org/amigo/term/GO:0007389	mmp14a bhlhe40 enpp2 trib3 cap1 hes6 sesn1 sulf1 mob1a cav1 eomesb
0.144261	23	1013	1.68625	Response to external stimulus	http://amigo.geneontology.org/amigo/term/GO:0009605	mmp14a atf3 enpp2 plxnc1 zap70 sesn3 tnfrsf1a sesn1 tnr stat3 dscama fgf10a nucb2a rac2 socs1a cebpb b2m c7b duox relb dhx58 cav1 si:cabz01093077.1
0.144261	10	312	2.3804	Negative regulation of signal transduction	http://amigo.geneontology.org/amigo/term/GO:0009968	mcl1b sesn3 rgs7a sesn1 herpud1 socs1a sulf1 b2m inpp5kb pid1
0.144261	2	12	12.3781	Regulation of endothelial cell migration	http://amigo.geneontology.org/amigo/term/GO:0010594	zap70 prcp
0.144261	2	12	12.3781	Negative regulation of protein catabolic process	http://amigo.geneontology.org/amigo/term/GO:0042177	timp2a timp2b
0.144261	2	12	12.3781	Regulation of blood vessel endothelial cell migration	http://amigo.geneontology.org/amigo/term/GO:0043535	zap70 prcp
0.144261	2	12	12.3781	Macrophage chemotaxis	http://amigo.geneontology.org/amigo/term/GO:0048246	rac2 duox
0.144261	6	135	3.30082	Embryonic skeletal system development	http://amigo.geneontology.org/amigo/term/GO:0048706	mmp14a irx7 sulf1 runx3 ponzr1 tln1
0.144261	5	98	3.78921	Lateral line system development	http://amigo.geneontology.org/amigo/term/GO:0048925	cd9b stat3 fgf10a sulf1 cav1
0.144261	2	12	12.3781	Regulation of lymphocyte migration	http://amigo.geneontology.org/amigo/term/GO:2000401	socs1a zbtb17
0.144261	2	12	12.3781	Regulation of T cell migration	http://amigo.geneontology.org/amigo/term/GO:2000404	socs1a zbtb17
0.158136	2	13	11.4259	T cell activation involved in immune response	http://amigo.geneontology.org/amigo/term/GO:0002286	cd209 eomesb
0.158136	7	188	2.76532	Gastrulation	http://amigo.geneontology.org/amigo/term/GO:0007369	mmp14a enpp2 stat3 dscama ezrb pfn1 eomesb
0.158136	4	69	4.30542	Response to virus	http://amigo.geneontology.org/amigo/term/GO:0009615	atf3 tnfrsf1a dhx58 cav1
0.158136	33	1630	1.50359	Anatomical structure morphogenesis	http://amigo.geneontology.org/amigo/term/GO:0009653	mmp14a irx7 rnd3b mef2cb enpp2 plxnc1 zap70 trib3 cap1 hes6 tnr stat3 dscama ezrb fgf10a prcp rac2 socs1a sulf1 nfkb2 hgfa runx3 rhof fmnl1a pgm5 whrnb pfn1 ponzr1 tln1 mob1a cav1 eomesb gipc1
0.158136	8	227	2.61739	Regulation of catabolic process	http://amigo.geneontology.org/amigo/term/GO:0009894	psmd1 sesn3 keap1a trib3 sesn1 herpud1 timp2a timp2b
0.158136	2	13	11.4259	Positive regulation of epithelial cell migration	http://amigo.geneontology.org/amigo/term/GO:0010634	zap70 fgf10a
0.158136	10	330	2.25056	Negative regulation of cell communication	http://amigo.geneontology.org/amigo/term/GO:0010648	mcl1b sesn3 rgs7a sesn1 herpud1 socs1a sulf1 b2m inpp5kb pid1
0.158136	5	106	3.50323	Hexose metabolic process	http://amigo.geneontology.org/amigo/term/GO:0019318	pfkfb3 gapdhs tpi1b pgm5 inpp5kb
0.158136	18	744	1.79682	Organophosphate metabolic process	http://amigo.geneontology.org/amigo/term/GO:0019637	pfkfb3 pip4k2aa enpp2 pla2g4aa namptb acsl3a pde4ba entpd2a.2 si:rp71-17i16.5 socs1a gapdhs tpi1b itpka plpp5 plcg2 nt5e inpp5kb pkma
0.158136	3	37	6.02177	Antigen processing and presentation	http://amigo.geneontology.org/amigo/term/GO:0019882	cd209 b2m tapbp.1
0.158136	10	330	2.25056	Negative regulation of signaling	http://amigo.geneontology.org/amigo/term/GO:0023057	mcl1b sesn3 rgs7a sesn1 herpud1 socs1a sulf1 b2m inpp5kb pid1
0.158136	3	38	5.8633	Lymphocyte differentiation	http://amigo.geneontology.org/amigo/term/GO:0030098	gata3 flt3 eomesb
0.158136	36	1814	1.47391	Cell differentiation	http://amigo.geneontology.org/amigo/term/GO:0030154	spi1b mmp14a irx7 bhlhe40 mef2cb p2rx3a capn12 enpp2 ddx4 plxnc1 zap70 gata3 hes6 tnr armc2 stat3 dscama ezrb fgf10a acsl3a rac2 sulf1 ephx2 fosl2 ltk hgfa runx3 irf8 flt3 pgm5 whrnb inpp5kb ppp1r9ba tln1 cav1 eomesb
0.158136	4	67	4.43394	Regulation of defense response	http://amigo.geneontology.org/amigo/term/GO:0031347	tnfrsf1a socs1a b2m cav1
0.158136	4	68	4.36873	Response to insulin	http://amigo.geneontology.org/amigo/term/GO:0032868	socs1a inpp5kb pid1 pkma
0.158136	8	233	2.54999	Regulation of actin cytoskeleton organization	http://amigo.geneontology.org/amigo/term/GO:0032956	rnd3b rac2 rhof arpc3 scinlb arpc2 pfn1 lima1a
0.158136	8	234	2.53909	Regulation of actin filament-based process	http://amigo.geneontology.org/amigo/term/GO:0032970	rnd3b rac2 rhof arpc3 scinlb arpc2 pfn1 lima1a
0.158136	2	13	11.4259	Cellular response to amino acid starvation	http://amigo.geneontology.org/amigo/term/GO:0034198	sesn3 sesn1
0.158136	8	233	2.54999	Innate immune response	http://amigo.geneontology.org/amigo/term/GO:0045087	zap70 tnfrsf1a socs1a b2m c7b relb dhx58 cav1
0.158136	2	14	10.6098	Antigen processing and presentation of peptide antigen	http://amigo.geneontology.org/amigo/term/GO:0048002	b2m tapbp.1
0.158136	11	376	2.17275	Embryonic organ development	http://amigo.geneontology.org/amigo/term/GO:0048568	mmp14a mef2cb enpp2 trib3 socs1a runx3 whrnb ponzr1 tln1 cav1 eomesb
0.158136	36	1828	1.46262	Cellular developmental process	http://amigo.geneontology.org/amigo/term/GO:0048869	spi1b mmp14a irx7 bhlhe40 mef2cb p2rx3a capn12 enpp2 ddx4 plxnc1 zap70 gata3 hes6 tnr armc2 stat3 dscama ezrb fgf10a acsl3a rac2 sulf1 ephx2 fosl2 ltk hgfa runx3 irf8 flt3 pgm5 whrnb inpp5kb ppp1r9ba tln1 cav1 eomesb
0.158136	5	105	3.53659	Somite development	http://amigo.geneontology.org/amigo/term/GO:0061053	cap1 hes6 sulf1 mob1a cav1
0.158136	8	230	2.58325	Cellular response to organonitrogen compound	http://amigo.geneontology.org/amigo/term/GO:0071417	sesn3 sesn1 stat3 inpp5kb htr7c pid1 pkma si:cabz01093077.1
0.158136	2	13	11.4259	T cell migration	http://amigo.geneontology.org/amigo/term/GO:0072678	socs1a zbtb17
0.158136	10	326	2.27817	Regulation of anatomical structure size	http://amigo.geneontology.org/amigo/term/GO:0090066	stat3 hspb1 adrb3b arpc3 scinlb edn2 arpc2 pfn1 htr7c lima1a
0.158136	10	322	2.30647	Defense response to other organism	http://amigo.geneontology.org/amigo/term/GO:0098542	zap70 tnfrsf1a rac2 socs1a b2m c7b duox relb dhx58 cav1
0.158136	18	749	1.78482	Organonitrogen compound catabolic process	http://amigo.geneontology.org/amigo/term/GO:1901565	tdh2 gda psmd1 sel1l psmb1 enpp2 aicda keap1a trib3 herpud1 tnfaip3 pde4ba arg2 psmb10 timp2a timp2b oat prodhb
0.158136	8	233	2.54999	Cellular response to nitrogen compound	http://amigo.geneontology.org/amigo/term/GO:1901699	sesn3 sesn1 stat3 inpp5kb htr7c pid1 pkma si:cabz01093077.1
0.158136	5	106	3.50323	Negative regulation of intracellular signal transduction	http://amigo.geneontology.org/amigo/term/GO:1902532	mcl1b sesn3 sesn1 herpud1 inpp5kb
0.158136	3	36	6.18904	Regulation of hemopoiesis	http://amigo.geneontology.org/amigo/term/GO:1903706	spi1b gata3 irf8
0.158136	2	14	10.6098	Macrophage migration	http://amigo.geneontology.org/amigo/term/GO:1905517	rac2 duox
0.158136	2	13	11.4259	Response to amino acid starvation	http://amigo.geneontology.org/amigo/term/GO:1990928	sesn3 sesn1
0.164862	4	71	4.18414	Glucose metabolic process	http://amigo.geneontology.org/amigo/term/GO:0006006	gapdhs tpi1b pgm5 inpp5kb
0.167815	2	15	9.90246	Lymphocyte activation involved in immune response	http://amigo.geneontology.org/amigo/term/GO:0002285	cd209 eomesb
0.167815	2	15	9.90246	Arginine metabolic process	http://amigo.geneontology.org/amigo/term/GO:0006525	arg2 oat
0.167815	11	388	2.10555	Chemotaxis	http://amigo.geneontology.org/amigo/term/GO:0006935	mmp14a enpp2 plxnc1 tnfrsf1a tnr stat3 dscama fgf10a rac2 duox si:cabz01093077.1
0.167815	12	440	2.0255	Response to biotic stimulus	http://amigo.geneontology.org/amigo/term/GO:0009607	atf3 zap70 tnfrsf1a rac2 socs1a cebpb b2m c7b duox relb dhx58 cav1
0.167815	15	598	1.86292	Response to endogenous stimulus	http://amigo.geneontology.org/amigo/term/GO:0009719	esrrga sesn3 keap1a sesn1 stat3 fgf10a socs1a sulf1 timp2a timp2b inpp5kb htr7c pid1 pkma si:cabz01093077.1
0.167815	2	15	9.90246	Positive regulation of autophagy	http://amigo.geneontology.org/amigo/term/GO:0010508	sesn3 sesn1
0.167815	12	438	2.03475	Response to external biotic stimulus	http://amigo.geneontology.org/amigo/term/GO:0043207	atf3 zap70 tnfrsf1a rac2 socs1a cebpb b2m c7b duox relb dhx58 cav1
0.167815	5	110	3.37584	Positive regulation of cytoskeleton organization	http://amigo.geneontology.org/amigo/term/GO:0051495	arpc3 scinlb arpc2 clip1a pfn1
0.167815	12	438	2.03475	Response to other organism	http://amigo.geneontology.org/amigo/term/GO:0051707	atf3 zap70 tnfrsf1a rac2 socs1a cebpb b2m c7b duox relb dhx58 cav1
0.167815	2	15	9.90246	Cellular response to acid chemical	http://amigo.geneontology.org/amigo/term/GO:0071229	sesn3 sesn1
0.167815	2	15	9.90246	Cellular response to amino acid stimulus	http://amigo.geneontology.org/amigo/term/GO:0071230	sesn3 sesn1
0.167815	2	15	9.90246	Regulation of mononuclear cell migration	http://amigo.geneontology.org/amigo/term/GO:0071675	socs1a zbtb17
0.167815	5	109	3.40681	Positive regulation of supramolecular fiber organization	http://amigo.geneontology.org/amigo/term/GO:1902905	arpc3 scinlb arpc2 clip1a pfn1
0.177152	10	345	2.15271	Actin filament organization	http://amigo.geneontology.org/amigo/term/GO:0007015	rnd3b coro1cb rac2 rhof arpc3 scinlb arpc2 ppp1r9ba pfn1 lima1a
0.177152	2	16	9.28356	Adenylate cyclase-inhibiting G protein-coupled glutamate receptor signaling pathway	http://amigo.geneontology.org/amigo/term/GO:0007196	grm3 grm8a
0.177152	4	75	3.96099	Nucleoside diphosphate metabolic process	http://amigo.geneontology.org/amigo/term/GO:0009132	entpd2a.2 gapdhs tpi1b pkma
0.177152	5	113	3.28622	Second-messenger-mediated signaling	http://amigo.geneontology.org/amigo/term/GO:0019932	enpp2 cap1 erp44 pde7a ppp1r9ba
0.177152	2	16	9.28356	CAMP-mediated signaling	http://amigo.geneontology.org/amigo/term/GO:0019933	cap1 pde7a
0.177152	7	200	2.5994	Regulation of cellular catabolic process	http://amigo.geneontology.org/amigo/term/GO:0031329	sesn3 keap1a trib3 sesn1 herpud1 timp2a timp2b
0.177152	2	16	9.28356	Zymogen activation	http://amigo.geneontology.org/amigo/term/GO:0031638	mmp14a serpine1
0.177152	2	16	9.28356	Tumor necrosis factor-mediated signaling pathway	http://amigo.geneontology.org/amigo/term/GO:0033209	tnfrsf1a traf2b
0.177152	16	666	1.78423	Homeostatic process	http://amigo.geneontology.org/amigo/term/GO:0042592	spi1b tnfsf13b gria1a herpud1 rac2 sulf1 nfkb2 ephx2 atp2b4 steap4 gpr18 aqp1a.2 tpcn2 gpr184 cav1 si:cabz01093077.1
0.177152	12	445	2.00275	Biological process involved in interspecies interaction between organisms	http://amigo.geneontology.org/amigo/term/GO:0044419	atf3 zap70 tnfrsf1a rac2 socs1a cebpb b2m c7b duox relb dhx58 cav1
0.177152	2	16	9.28356	Regulation of insulin receptor signaling pathway	http://amigo.geneontology.org/amigo/term/GO:0046626	inpp5kb pid1
0.177152	5	113	3.28622	Regulation of neurogenesis	http://amigo.geneontology.org/amigo/term/GO:0050767	bhlhe40 plxnc1 hes6 tnr stat3
0.177152	2	16	9.28356	Negative regulation of immune response	http://amigo.geneontology.org/amigo/term/GO:0050777	socs1a b2m
0.177152	2	16	9.28356	Regulation of cellular response to insulin stimulus	http://amigo.geneontology.org/amigo/term/GO:1900076	inpp5kb pid1
0.177152	4	76	3.90887	Alpha-amino acid catabolic process	http://amigo.geneontology.org/amigo/term/GO:1901606	tdh2 arg2 oat prodhb
0.177152	2	16	9.28356	Negative regulation of intrinsic apoptotic signaling pathway	http://amigo.geneontology.org/amigo/term/GO:2001243	mcl1b herpud1
0.18024	5	115	3.22906	Cartilage development	http://amigo.geneontology.org/amigo/term/GO:0051216	mmp14a irx7 enpp2 sulf1 runx3
0.187876	24	1137	1.56767	Cellular catabolic process	http://amigo.geneontology.org/amigo/term/GO:0044248	tdh2 gda psmd1 sel1l psmb1 enpp2 aicda sesn3 keap1a trib3 sesn1 herpud1 pla2g4aa tnfaip3 pde4ba entpd2a.2 arg2 psmb10 timp2a plcg2 nt5e timp2b oat prodhb
0.187876	11	401	2.03729	Negative regulation of response to stimulus	http://amigo.geneontology.org/amigo/term/GO:0048585	mcl1b sesn3 rgs7a sesn1 herpud1 nucb2a socs1a sulf1 b2m inpp5kb pid1
0.188069	8	251	2.36712	Embryonic organ morphogenesis	http://amigo.geneontology.org/amigo/term/GO:0048562	mmp14a mef2cb trib3 runx3 whrnb ponzr1 tln1 eomesb
0.188697	2	17	8.73747	Gamma-aminobutyric acid signaling pathway	http://amigo.geneontology.org/amigo/term/GO:0007214	gnai2a gabra6b
0.188697	2	17	8.73747	Membrane protein proteolysis	http://amigo.geneontology.org/amigo/term/GO:0033619	timp2a timp2b
0.188697	3	44	5.06376	Bone development	http://amigo.geneontology.org/amigo/term/GO:0060348	mmp14a sulf1 spp1
0.188697	3	44	5.06376	Mononuclear cell differentiation	http://amigo.geneontology.org/amigo/term/GO:1903131	gata3 flt3 eomesb
0.188874	23	1081	1.58018	Cell development	http://amigo.geneontology.org/amigo/term/GO:0048468	spi1b mmp14a irx7 bhlhe40 mef2cb ddx4 plxnc1 hes6 tnr armc2 stat3 dscama rac2 sulf1 ltk irf8 flt3 pgm5 whrnb inpp5kb ppp1r9ba tln1 cav1
0.18967	5	118	3.14697	Monosaccharide metabolic process	http://amigo.geneontology.org/amigo/term/GO:0005996	pfkfb3 gapdhs tpi1b pgm5 inpp5kb
0.18967	11	404	2.02216	Taxis	http://amigo.geneontology.org/amigo/term/GO:0042330	mmp14a enpp2 plxnc1 tnfrsf1a tnr stat3 dscama fgf10a rac2 duox si:cabz01093077.1
0.192451	9	303	2.20599	Regulation of cytoskeleton organization	http://amigo.geneontology.org/amigo/term/GO:0051493	rnd3b rac2 rhof arpc3 scinlb arpc2 clip1a pfn1 lima1a
0.198015	7	208	2.49942	Regulation of cytosolic calcium ion concentration	http://amigo.geneontology.org/amigo/term/GO:0051480	gria1a atp2b4 gpr18 tpcn2 gpr184 cav1 si:cabz01093077.1

## Sheet: Rainbow trout downregulated
Enrichment FDR	nGenes	Pathway Genes	Fold Enrichment	Pathway	URL	Genes
7.9279e-07	59	1501	2.41391	Transmembrane transport	http://amigo.geneontology.org/amigo/term/GO:0055085	rhd slc5a5 slc7a9 slc19a3a slc6a16a mfsd4ab slc8a2a slc5a3a clic2 slc4a1a slc12a3 slc31a1 abcc2 kcnn2 slc22a16 abcc6a rhag oatx sfxn1 slc16a10 gja3 clcnk aqp1a.1 slc26a1 slc16a5a cacng6a kcnj13 kcnj16 zgc:114041 gabrr2a slc2a11a slc34a1b si:dkey-166k12.1 slc22a6l slc6a19b svopl si:ch211-117c9.2 abcc4 gabrd abcg4a scn3b slc6a15 slc2a11l gja5b slc13a3 slc2a9l1 ankha slc25a37 tmco3 gabrb1 scn1laa zg…
0.000429974	20	324	3.79083	Anion transport	http://amigo.geneontology.org/amigo/term/GO:0006820	slc5a5 slc7a9 clic2 slc4a1a slc12a3 oatx clcnk slc26a1 slc16a5a zgc:114041 gabrr2a slc34a1b si:ch211-117c9.2 abcc4 gabrd si:ch73-196l6.5 slc6a15 slc13a3 ankha mpc1
0.00228917	43	1247	2.11763	Ion transport	http://amigo.geneontology.org/amigo/term/GO:0006811	rhd slc5a5 slc7a9 slc6a16a slc8a2a clic2 slc4a1a slc12a3 slc31a1 kcnn2 slc22a16 rhag oatx sfxn1 clcnk aqp1a.1 slc26a1 slc16a5a cacng6a pdzd3a kcnj13 kcnj16 zgc:114041 gabrr2a slc34a1b slc6a19b si:ch211-117c9.2 abcc4 gabrd scn3b si:ch73-196l6.5 slc6a15 slc13a3 ankha tmco3 gabrb1 scn1laa kcnn1a mpc1 trpc3 slc5a2 chrna3 si:dkey-36i7.3
0.00248287	12	146	5.04751	Inorganic anion transport	http://amigo.geneontology.org/amigo/term/GO:0015698	slc5a5 clic2 slc4a1a slc12a3 clcnk slc26a1 gabrr2a slc34a1b si:ch211-117c9.2 abcc4 gabrd ankha
0.0191139	41	1303	1.93236	Nervous system development	http://amigo.geneontology.org/amigo/term/GO:0007399	irx2a dpysl3 tmem59l anos1b crppa cntn3a.2 lmo4a acvr1l sox6 ddc stmn4 dpysl2b si:dkey-40c11.2 stmn1b sema3c ctdsp2 cxcl12a acanb islr2 ush1c josd2 tfap2a plxna2 map1b adcy6a astn1 rgs4 crabp2a ulk1b sez6l2 fgf22 pdzd7a mal2 sox11a myrf lamc3 gap43 pcdh2ac chn1 irx1a nrg1
0.0333117	15	293	3.14393	Small molecule biosynthetic process	http://amigo.geneontology.org/amigo/term/GO:0044283	hsd17b8 prtfdc1 agxtb gad1b uros sptlc3 pcbd1 tpk1 got1 aass mthfr elovl8b acmsd zgc:162608 mlycd
0.0389324	3	7	26.3192	Ammonium transmembrane transport	http://amigo.geneontology.org/amigo/term/GO:0072488	rhd rhag aqp1a.1
0.0533809	10	170	3.61244	Sodium ion transport	http://amigo.geneontology.org/amigo/term/GO:0006814	slc5a5 slc6a16a slc12a3 slc34a1b slc6a19b scn3b slc6a15 slc13a3 scn1laa slc5a2
0.0533809	31	994	1.91525	Movement of cell or subcellular component	http://amigo.geneontology.org/amigo/term/GO:0006928	dock5 dpysl3 anos1b cntn3a.2 wasla acvr1l rhoua itgb4 dpysl2b sema3c cxcl12a kcnj13 snai1b islr2 mak fzd7a dnah7 plxna2 scn3b astn1 gja5b ccl25b tacr3a fgf22 ntng2b si:dkey-6b12.5 lamc3 gap43 dnah1 ccdc135 nrg1
0.0533809	24	697	2.1146	Cell adhesion	http://amigo.geneontology.org/amigo/term/GO:0007155	cdh17 sele cntn3a.2 acvr1l hapln4 rhoua itgb4 epdr1 acanb snai1b ret plxna2 astn1 itgb1a lyve1a cdh16 col28a1b ntng2b lamc3 fbn2b pcdh2ac pcdh20 nid1b jam3a
0.0533809	10	160	3.83821	Organic acid biosynthetic process	http://amigo.geneontology.org/amigo/term/GO:0016053	hsd17b8 agxtb gad1b uros got1 aass mthfr elovl8b acmsd mlycd
0.0533809	28	860	1.99944	Neurogenesis	http://amigo.geneontology.org/amigo/term/GO:0022008	irx2a dpysl3 tmem59l anos1b cntn3a.2 stmn4 dpysl2b si:dkey-40c11.2 stmn1b sema3c ctdsp2 cxcl12a islr2 ush1c tfap2a plxna2 map1b adcy6a astn1 rgs4 ulk1b pdzd7a sox11a myrf lamc3 gap43 irx1a nrg1
0.0533809	24	697	2.1146	Biological adhesion	http://amigo.geneontology.org/amigo/term/GO:0022610	cdh17 sele cntn3a.2 acvr1l hapln4 rhoua itgb4 epdr1 acanb snai1b ret plxna2 astn1 itgb1a lyve1a cdh16 col28a1b ntng2b lamc3 fbn2b pcdh2ac pcdh20 nid1b jam3a
0.0533809	6	63	5.84871	Negative regulation of Wnt signaling pathway	http://amigo.geneontology.org/amigo/term/GO:0030178	fzd5 nkd2a apc2 sostdc1a apcdd1l dkk3a
0.0533809	25	741	2.07191	Neuron differentiation	http://amigo.geneontology.org/amigo/term/GO:0030182	irx2a dpysl3 tmem59l anos1b cntn3a.2 stmn4 dpysl2b si:dkey-40c11.2 stmn1b sema3c ctdsp2 cxcl12a islr2 ush1c tfap2a plxna2 map1b rgs4 ulk1b pdzd7a sox11a lamc3 gap43 irx1a nrg1
0.0533809	29	914	1.9485	Ion transmembrane transport	http://amigo.geneontology.org/amigo/term/GO:0034220	rhd slc5a5 slc6a16a clic2 slc4a1a slc12a3 slc31a1 kcnn2 rhag aqp1a.1 slc26a1 cacng6a kcnj13 kcnj16 gabrr2a slc34a1b slc6a19b abcc4 gabrd scn3b slc6a15 slc13a3 ankha gabrb1 scn1laa kcnn1a mpc1 trpc3 chrna3
0.0533809	28	838	2.05193	Locomotion	http://amigo.geneontology.org/amigo/term/GO:0040011	dock5 dpysl3 anos1b cntn3a.2 acvr1l rhoua itgb4 dpysl2b sema3c cxcl12a kcnj13 snai1b islr2 fzd7a plxna2 astn1 gja5b pdgfra ccl25b tacr3a fgf22 ntng2b si:dkey-6b12.5 lamc3 gap43 dnah1 ccdc135 nrg1
0.0533809	10	158	3.8868	Carboxylic acid biosynthetic process	http://amigo.geneontology.org/amigo/term/GO:0046394	hsd17b8 agxtb gad1b uros got1 aass mthfr elovl8b acmsd mlycd
0.0533809	23	656	2.15314	Cell motility	http://amigo.geneontology.org/amigo/term/GO:0048870	dock5 dpysl3 anos1b acvr1l rhoua itgb4 sema3c cxcl12a kcnj13 snai1b fzd7a plxna2 astn1 gja5b ccl25b tacr3a fgf22 ntng2b si:dkey-6b12.5 lamc3 dnah1 ccdc135 nrg1
0.0533809	23	656	2.15314	Localization of cell	http://amigo.geneontology.org/amigo/term/GO:0051674	dock5 dpysl3 anos1b acvr1l rhoua itgb4 sema3c cxcl12a kcnj13 snai1b fzd7a plxna2 astn1 gja5b ccl25b tacr3a fgf22 ntng2b si:dkey-6b12.5 lamc3 dnah1 ccdc135 nrg1
0.0576651	26	791	2.01858	Generation of neurons	http://amigo.geneontology.org/amigo/term/GO:0048699	irx2a dpysl3 tmem59l anos1b cntn3a.2 stmn4 dpysl2b si:dkey-40c11.2 stmn1b sema3c ctdsp2 cxcl12a islr2 ush1c tfap2a plxna2 map1b astn1 rgs4 ulk1b pdzd7a sox11a lamc3 gap43 irx1a nrg1
0.0587395	48	1814	1.625	Cell differentiation	http://amigo.geneontology.org/amigo/term/GO:0030154	irx2a dpysl3 tmem59l anos1b slc4a1a cntn3a.2 ppp1r13l wasla sox6 klf1 rdh1 nfe2 hnf4a foxd1 stmn4 dpysl2b si:dkey-40c11.2 stmn1b sema3c ctdsp2 cxcl12a mpl kcnj13 dusp4 islr2 ush1c si:dkey-101k6.5 kdm6bb nr1h4 tfap2a plxna2 map1b adcy6a astn1 gja5b rgs4 ulk1b fgf22 pdzd7a sox11a myrf si:ch73-206d17.1 ntng2b lamc3 fbn2b gap43 irx1a nrg1
0.0624312	18	473	2.33701	Central nervous system development	http://amigo.geneontology.org/amigo/term/GO:0007417	crppa lmo4a acvr1l sox6 ddc dpysl2b cxcl12a acanb josd2 tfap2a crabp2a sez6l2 fgf22 sox11a myrf chn1 irx1a nrg1
0.0624312	3	12	15.3529	Ammonium transport	http://amigo.geneontology.org/amigo/term/GO:0015696	rhd rhag aqp1a.1
0.0624312	10	182	3.37425	Organic anion transport	http://amigo.geneontology.org/amigo/term/GO:0015711	slc7a9 slc4a1a oatx slc26a1 slc16a5a zgc:114041 si:ch73-196l6.5 slc6a15 slc13a3 mpc1
0.0624312	48	1828	1.61255	Cellular developmental process	http://amigo.geneontology.org/amigo/term/GO:0048869	irx2a dpysl3 tmem59l anos1b slc4a1a cntn3a.2 ppp1r13l wasla sox6 klf1 rdh1 nfe2 hnf4a foxd1 stmn4 dpysl2b si:dkey-40c11.2 stmn1b sema3c ctdsp2 cxcl12a mpl kcnj13 dusp4 islr2 ush1c si:dkey-101k6.5 kdm6bb nr1h4 tfap2a plxna2 map1b adcy6a astn1 gja5b rgs4 ulk1b fgf22 pdzd7a sox11a myrf si:ch73-206d17.1 ntng2b lamc3 fbn2b gap43 irx1a nrg1
0.0630929	20	559	2.19719	Animal organ morphogenesis	http://amigo.geneontology.org/amigo/term/GO:0009887	irx2a crppa slc12a3 acvr1l nfe2 gja3 cxcl12a snai1b ush1c pax9 tfap2a plxna2 fgf22 pdzd7a sox11a ntng2b lamc3 fbn2b irx1a nrg1
0.0630929	21	598	2.15659	Neuron development	http://amigo.geneontology.org/amigo/term/GO:0048666	dpysl3 tmem59l cntn3a.2 stmn4 dpysl2b si:dkey-40c11.2 stmn1b sema3c cxcl12a islr2 ush1c plxna2 map1b rgs4 ulk1b pdzd7a sox11a lamc3 gap43 irx1a nrg1
0.0630929	22	641	2.10772	Inorganic ion transmembrane transport	http://amigo.geneontology.org/amigo/term/GO:0098660	rhd slc5a5 slc6a16a slc12a3 slc31a1 kcnn2 rhag aqp1a.1 slc26a1 cacng6a kcnj13 kcnj16 gabrr2a slc34a1b slc6a19b gabrd scn3b slc6a15 ankha scn1laa kcnn1a trpc3
0.0690123	3	13	14.1719	Aspartate family amino acid biosynthetic process	http://amigo.geneontology.org/amigo/term/GO:0009067	got1 aass mthfr
0.0691371	7	98	4.38653	Chloride transport	http://amigo.geneontology.org/amigo/term/GO:0006821	clic2 slc12a3 clcnk slc26a1 gabrr2a abcc4 gabrd
0.0774003	5	50	6.14114	Inner ear morphogenesis	http://amigo.geneontology.org/amigo/term/GO:0042472	nfe2 ush1c tfap2a pdzd7a irx1a
0.0774222	4	30	8.18819	Eye photoreceptor cell development	http://amigo.geneontology.org/amigo/term/GO:0042462	ush1c pdzd7a sox11a irx1a
0.0774222	5	51	6.02073	Ear morphogenesis	http://amigo.geneontology.org/amigo/term/GO:0042471	nfe2 ush1c tfap2a pdzd7a irx1a
0.0774222	15	376	2.44992	Embryonic organ development	http://amigo.geneontology.org/amigo/term/GO:0048568	slc4a1a lmo4a acvr1l klf1 rdh1 nfe2 ush1c kdm6bb tfap2a plxna2 pdzd7a pdgfc sox11a fbn2b irx1a
0.0792902	18	500	2.21081	Neuron projection development	http://amigo.geneontology.org/amigo/term/GO:0031175	dpysl3 tmem59l cntn3a.2 stmn4 dpysl2b si:dkey-40c11.2 stmn1b sema3c cxcl12a islr2 ush1c plxna2 map1b rgs4 ulk1b pdzd7a lamc3 gap43
0.0792902	48	1887	1.56213	Animal organ development	http://amigo.geneontology.org/amigo/term/GO:0048513	irx2a anos1b crppa cdh17 slc4a1a lmo4a slc12a3 wasla acvr1l sox6 ddc klf1 rdh1 rhoua nfe2 hnf4a gja3 fzd5 pax3b dpysl2b sema3c npr3 cxcl12a mpl nphs2 snai1b ush1c pax9 si:dkey-101k6.5 kdm6bb tfap2a fzd7a plxna2 grhl1 rgs4 ccl25b crabp2a sez6l2 fgf22 pdzd7a pdgfc sox11a ntng2b epor lamc3 fbn2b irx1a nrg1
0.0792902	15	380	2.42413	Cell morphogenesis involved in neuron differentiation	http://amigo.geneontology.org/amigo/term/GO:0048667	tmem59l cntn3a.2 dpysl2b si:dkey-40c11.2 sema3c cxcl12a islr2 ush1c plxna2 map1b rgs4 ulk1b pdzd7a lamc3 gap43
0.0867386	5	54	5.68624	Cellular amino acid biosynthetic process	http://amigo.geneontology.org/amigo/term/GO:0008652	agxtb gad1b got1 aass mthfr
0.0867386	34	1223	1.70727	Small molecule metabolic process	http://amigo.geneontology.org/amigo/term/GO:0044281	hsd17b8 ahcy ampd3a amt prtfdc1 pde4ca ddc rdh1 agxtb cyp2ad2 gad1b uros pnp4b sptlc3 ak8 pcbd1 crabp1b upp2 tpk1 aspdh got1 aass mthfr si:ch73-139e5.4 elovl8b adcy6a cyp4v8 acmsd zgc:162608 fhit acadl mpc1 fah mlycd
0.0867386	6	79	4.66416	Inorganic anion transmembrane transport	http://amigo.geneontology.org/amigo/term/GO:0098661	slc5a5 slc12a3 slc26a1 gabrr2a gabrd ankha
0.0892482	11	240	2.81469	Sulfur compound metabolic process	http://amigo.geneontology.org/amigo/term/GO:0006790	ahcy clic2 tpk1 isca2 gstt1a gstm.1 aass mthfr csgalnact1b sult2st2 mlycd
0.0892482	3	16	11.5146	Primitive erythrocyte differentiation	http://amigo.geneontology.org/amigo/term/GO:0060319	klf1 nfe2 kdm6bb
0.0892482	9	171	3.23218	Anion transmembrane transport	http://amigo.geneontology.org/amigo/term/GO:0098656	slc5a5 slc4a1a slc12a3 slc26a1 gabrr2a gabrd slc13a3 ankha mpc1
0.0993849	16	439	2.23823	Cell morphogenesis involved in differentiation	http://amigo.geneontology.org/amigo/term/GO:0000904	tmem59l cntn3a.2 dpysl2b si:dkey-40c11.2 sema3c cxcl12a islr2 ush1c plxna2 map1b rgs4 ulk1b pdzd7a ntng2b lamc3 gap43
0.0993849	42	1630	1.58238	Anatomical structure morphogenesis	http://amigo.geneontology.org/amigo/term/GO:0009653	irx2a tmem59l crppa cntn3a.2 slc12a3 acvr1l rdh1 nfe2 gja3 foxd1 dpysl2b si:dkey-40c11.2 sema3c cxcl12a dusp4 snai1b islr2 ush1c pax9 gng2 kdm6bb josd2 tfap2a fzd7a plxna2 map1b grhl1 rgs4 crabp2a ulk1b fgf22 pdzd7a sox11a ntng2b prox3 si:dkey-6b12.5 lamc3 fbn2b gap43 chn1 irx1a nrg1
0.0993849	8	144	3.41174	Regeneration	http://amigo.geneontology.org/amigo/term/GO:0031099	hnf4a dpysl2b cxcl12a tubb5 acanb kdm6bb gap43 nrg1
0.0993849	3	17	10.8373	Nucleotide salvage	http://amigo.geneontology.org/amigo/term/GO:0043173	ampd3a prtfdc1 upp2
0.0993849	6	84	4.38653	Axon extension	http://amigo.geneontology.org/amigo/term/GO:0048675	tmem59l dpysl2b si:dkey-40c11.2 sema3c cxcl12a ulk1b
0.101157	4	36	6.82349	Embryonic camera-type eye development	http://amigo.geneontology.org/amigo/term/GO:0031076	lmo4a plxna2 sox11a irx1a
0.101157	6	85	4.33492	Neuron projection extension	http://amigo.geneontology.org/amigo/term/GO:1990138	tmem59l dpysl2b si:dkey-40c11.2 sema3c cxcl12a ulk1b
0.101262	20	612	2.00691	Cell migration	http://amigo.geneontology.org/amigo/term/GO:0016477	dock5 dpysl3 anos1b acvr1l rhoua itgb4 sema3c cxcl12a kcnj13 snai1b fzd7a plxna2 astn1 gja5b ccl25b fgf22 ntng2b si:dkey-6b12.5 lamc3 nrg1
0.106418	13	327	2.44143	Growth	http://amigo.geneontology.org/amigo/term/GO:0040007	tmem59l dpysl2b si:dkey-40c11.2 sema3c npr3 cxcl12a tubb5 acanb si:dkey-101k6.5 kdm6bb ulk1b gap43 nrg1
0.1081	12	290	2.54116	Developmental growth	http://amigo.geneontology.org/amigo/term/GO:0048589	tmem59l dpysl2b si:dkey-40c11.2 sema3c npr3 cxcl12a tubb5 acanb kdm6bb ulk1b gap43 nrg1
0.108219	5	61	5.03372	Embryonic hemopoiesis	http://amigo.geneontology.org/amigo/term/GO:0035162	slc4a1a acvr1l klf1 nfe2 kdm6bb
0.108219	6	88	4.18714	Pronephros development	http://amigo.geneontology.org/amigo/term/GO:0048793	irx2a cdh17 slc12a3 nphs2 tfap2a epor
0.110573	3	19	9.69654	Flagellated sperm motility	http://amigo.geneontology.org/amigo/term/GO:0030317	tacr3a dnah1 ccdc135
0.110573	5	62	4.95253	Fin regeneration	http://amigo.geneontology.org/amigo/term/GO:0031101	cxcl12a tubb5 acanb kdm6bb nrg1
0.110573	3	19	9.69654	Sperm motility	http://amigo.geneontology.org/amigo/term/GO:0097722	tacr3a dnah1 ccdc135
0.113133	4	39	6.29861	Eye photoreceptor cell differentiation	http://amigo.geneontology.org/amigo/term/GO:0001754	ush1c pdzd7a sox11a irx1a
0.113133	2	6	20.4705	Pronephric nephron tubule epithelial cell differentiation	http://amigo.geneontology.org/amigo/term/GO:0035778	irx2a tfap2a
0.113133	2	6	20.4705	Cell differentiation involved in pronephros development	http://amigo.geneontology.org/amigo/term/GO:0039014	irx2a tfap2a
0.113133	2	6	20.4705	Nephron tubule epithelial cell differentiation	http://amigo.geneontology.org/amigo/term/GO:0072160	irx2a tfap2a
0.113133	2	6	20.4705	Melanocyte migration	http://amigo.geneontology.org/amigo/term/GO:0097324	kcnj13 gja5b
0.114676	13	338	2.36198	Axonogenesis	http://amigo.geneontology.org/amigo/term/GO:0007409	tmem59l cntn3a.2 dpysl2b si:dkey-40c11.2 sema3c cxcl12a islr2 plxna2 map1b rgs4 ulk1b lamc3 gap43
0.114896	3	20	9.21171	Embryonic appendage morphogenesis	http://amigo.geneontology.org/amigo/term/GO:0035113	acvr1l rdh1 irx1a
0.124194	4	41	5.99136	Nucleotide catabolic process	http://amigo.geneontology.org/amigo/term/GO:0009166	pde4ca upp2 fhit mlycd
0.131944	2	7	17.5461	Auditory receptor cell morphogenesis	http://amigo.geneontology.org/amigo/term/GO:0002093	ush1c pdzd7a
0.131944	2	7	17.5461	Carnitine metabolic process, CoA-linked	http://amigo.geneontology.org/amigo/term/GO:0019254	crata acadl
0.131944	2	7	17.5461	Trabecula morphogenesis	http://amigo.geneontology.org/amigo/term/GO:0061383	kdm6bb nrg1
0.131944	2	7	17.5461	Heart trabecula morphogenesis	http://amigo.geneontology.org/amigo/term/GO:0061384	kdm6bb nrg1
0.131944	42	1702	1.51544	Regulation of biological quality	http://amigo.geneontology.org/amigo/term/GO:0065008	sypb slc4a1a slc12a3 slc31a1 wasla zmp:0000001048 klf1 rdh1 nfe2 hnf4a aqp1a.1 gad1b dpysl2b scg5 si:dkey-40c11.2 sema3c crabp1b cxcl12a atp8b3 sod2 gabrr2a adrb3a htr1b slc34a1b bambia kdm6bb gabrd plxna2 rft1 scn3b zgc:162608 add2 f7i ano9b atp8b4 scn1laa si:dkey-6b12.5 twf2a trpc3 tlcd3a chrna3 asip2b
0.131944	9	195	2.83437	Sensory organ morphogenesis	http://amigo.geneontology.org/amigo/term/GO:0090596	irx2a nfe2 gja3 ush1c tfap2a plxna2 pdzd7a sox11a irx1a
0.131944	2	7	17.5461	Regulation of plasma lipoprotein particle levels	http://amigo.geneontology.org/amigo/term/GO:0097006	lrpap1 zgc:162608
0.131944	2	7	17.5461	Lymphoid lineage cell migration	http://amigo.geneontology.org/amigo/term/GO:0097534	cxcl12a ccl25b
0.131944	2	7	17.5461	Lymphoid lineage cell migration into thymus	http://amigo.geneontology.org/amigo/term/GO:0097535	cxcl12a ccl25b
0.136675	7	130	3.30677	Carboxylic acid transport	http://amigo.geneontology.org/amigo/term/GO:0046942	slc7a9 slc26a1 slc16a5a zgc:114041 slc6a15 slc13a3 mpc1
0.137969	21	699	1.84498	Regulation of localization	http://amigo.geneontology.org/amigo/term/GO:0032879	dpysl3 anos1b clic2 hnf4a scg5 lrpap1 sema3c cacng6a cxcl12a kcnj13 kcnj16 plxna2 scn3b ccl25b si:dkey-121a11.3 tacr3a fgf22 scn1laa rab3db si:dkey-36i7.3 asip2b
0.137969	6	99	3.7219	Developmental cell growth	http://amigo.geneontology.org/amigo/term/GO:0048588	tmem59l dpysl2b si:dkey-40c11.2 sema3c cxcl12a ulk1b
0.142034	3	23	8.01018	Response to axon injury	http://amigo.geneontology.org/amigo/term/GO:0048678	dpysl3 dpysl2b gap43
0.150952	3	24	7.67643	Microtubule depolymerization	http://amigo.geneontology.org/amigo/term/GO:0007019	stmn4 stmn1b map1b
0.150952	7	134	3.20806	Sodium ion transmembrane transport	http://amigo.geneontology.org/amigo/term/GO:0035725	slc6a16a slc12a3 slc34a1b slc6a19b scn3b slc6a15 scn1laa
0.150952	14	401	2.14404	Negative regulation of response to stimulus	http://amigo.geneontology.org/amigo/term/GO:0048585	fzd5 sema3c cxcl12a dusp4 nkd2a bambia nr1h4 apc2 sostdc1a apcdd1l f7i sox11a rnf152 dkk3a
0.150952	3	24	7.67643	Cilium movement involved in cell motility	http://amigo.geneontology.org/amigo/term/GO:0060294	tacr3a dnah1 ccdc135
0.150952	13	361	2.21149	Axon development	http://amigo.geneontology.org/amigo/term/GO:0061564	tmem59l cntn3a.2 dpysl2b si:dkey-40c11.2 sema3c cxcl12a islr2 plxna2 map1b rgs4 ulk1b lamc3 gap43
0.151888	12	323	2.28154	Brain development	http://amigo.geneontology.org/amigo/term/GO:0007420	crppa lmo4a acvr1l ddc dpysl2b cxcl12a tfap2a crabp2a sez6l2 fgf22 sox11a nrg1
0.151888	2	8	15.3529	Antibacterial humoral response	http://amigo.geneontology.org/amigo/term/GO:0019731	tlr9 wfdc2
0.151888	7	136	3.16088	Regulation of Wnt signaling pathway	http://amigo.geneontology.org/amigo/term/GO:0030111	fzd5 nkd2a bambia apc2 sostdc1a apcdd1l dkk3a
0.151888	6	104	3.54297	Tissue regeneration	http://amigo.geneontology.org/amigo/term/GO:0042246	cxcl12a tubb5 acanb kdm6bb gap43 nrg1
0.151888	4	47	5.2265	Photoreceptor cell development	http://amigo.geneontology.org/amigo/term/GO:0042461	ush1c pdzd7a sox11a irx1a
0.156594	3	25	7.36937	Melanocyte differentiation	http://amigo.geneontology.org/amigo/term/GO:0030318	kcnj13 tfap2a gja5b
0.156594	3	25	7.36937	Cellular metabolic compound salvage	http://amigo.geneontology.org/amigo/term/GO:0043094	ampd3a prtfdc1 upp2
0.166004	2	9	13.647	Thrombocyte differentiation	http://amigo.geneontology.org/amigo/term/GO:0002574	wasla mpl
0.166004	18	592	1.86724	Organic acid metabolic process	http://amigo.geneontology.org/amigo/term/GO:0006082	hsd17b8 amt ddc agxtb cyp2ad2 gad1b uros crabp1b got1 aass mthfr elovl8b cyp4v8 acmsd acadl mpc1 fah mlycd
0.166004	17	546	1.91208	Carboxylic acid metabolic process	http://amigo.geneontology.org/amigo/term/GO:0019752	hsd17b8 amt ddc agxtb gad1b uros crabp1b got1 aass mthfr elovl8b cyp4v8 acmsd acadl mpc1 fah mlycd
0.166004	2	9	13.647	Central nervous system morphogenesis	http://amigo.geneontology.org/amigo/term/GO:0021551	acvr1l josd2
0.166004	2	9	13.647	Pronephric nephron tubule development	http://amigo.geneontology.org/amigo/term/GO:0039020	irx2a tfap2a
0.166004	6	109	3.38044	Ear development	http://amigo.geneontology.org/amigo/term/GO:0043583	nfe2 ush1c tfap2a grhl1 pdzd7a irx1a
0.166004	2	9	13.647	Positive regulation of axon extension	http://amigo.geneontology.org/amigo/term/GO:0045773	si:dkey-40c11.2 cxcl12a
0.166004	6	108	3.41174	Inner ear development	http://amigo.geneontology.org/amigo/term/GO:0048839	nfe2 ush1c tfap2a grhl1 pdzd7a irx1a
0.166004	3	26	7.08593	Sialylation	http://amigo.geneontology.org/amigo/term/GO:0097503	st8sia5 st3gal7 st6galnac5b
0.166004	4	50	4.91291	Nucleoside phosphate catabolic process	http://amigo.geneontology.org/amigo/term/GO:1901292	pde4ca upp2 fhit mlycd
0.166004	4	49	5.01318	Alpha-amino acid biosynthetic process	http://amigo.geneontology.org/amigo/term/GO:1901607	agxtb got1 aass mthfr
0.168738	17	550	1.89817	Cell morphogenesis	http://amigo.geneontology.org/amigo/term/GO:0000902	tmem59l cntn3a.2 dpysl2b si:dkey-40c11.2 sema3c cxcl12a islr2 ush1c plxna2 map1b rgs4 ulk1b pdzd7a ntng2b si:dkey-6b12.5 lamc3 gap43
0.168738	6	110	3.34971	Regulation of hormone levels	http://amigo.geneontology.org/amigo/term/GO:0010817	zmp:0000001048 rdh1 hnf4a scg5 crabp1b asip2b
0.168738	12	335	2.19981	Head development	http://amigo.geneontology.org/amigo/term/GO:0060322	crppa lmo4a acvr1l ddc dpysl2b cxcl12a tfap2a crabp2a sez6l2 fgf22 sox11a nrg1
0.169001	4	51	4.81658	Lipid translocation	http://amigo.geneontology.org/amigo/term/GO:0034204	atp8b3 rft1 ano9b atp8b4
0.171571	28	1068	1.61004	Tissue development	http://amigo.geneontology.org/amigo/term/GO:0009888	irx2a anos1b slc12a3 acvr1l sox6 rdh1 nfe2 hnf4a gja3 pax3b sema3c npr3 cxcl12a dusp4 snai1b ush1c tfap2a fzd7a plxna2 map1b grhl1 fgf22 pdzd7a sox11a ntng2b lamc3 fbn2b nrg1
0.17465	3	28	6.57979	Cilium or flagellum-dependent cell motility	http://amigo.geneontology.org/amigo/term/GO:0001539	tacr3a dnah1 ccdc135
0.17465	4	52	4.72395	Golgi organization	http://amigo.geneontology.org/amigo/term/GO:0007030	tmed1a atp8b3 golph3 atp8b4
0.17465	5	81	3.79083	Regulation of cell size	http://amigo.geneontology.org/amigo/term/GO:0008361	slc12a3 dpysl2b si:dkey-40c11.2 sema3c cxcl12a
0.17465	22	787	1.71671	Cell projection organization	http://amigo.geneontology.org/amigo/term/GO:0030030	dpysl3 tmem59l aif1l cntn3a.2 rhoua stmn4 dpysl2b si:dkey-40c11.2 stmn1b sema3c cxcl12a islr2 ush1c abcc4 mak plxna2 map1b rgs4 ulk1b pdzd7a lamc3 gap43
0.17465	17	557	1.87432	Oxoacid metabolic process	http://amigo.geneontology.org/amigo/term/GO:0043436	hsd17b8 amt ddc agxtb gad1b uros crabp1b got1 aass mthfr elovl8b cyp4v8 acmsd acadl mpc1 fah mlycd
0.17465	3	28	6.57979	Cilium-dependent cell motility	http://amigo.geneontology.org/amigo/term/GO:0060285	tacr3a dnah1 ccdc135
0.17465	4	52	4.72395	Regulation of membrane lipid distribution	http://amigo.geneontology.org/amigo/term/GO:0097035	atp8b3 rft1 ano9b atp8b4
0.177812	2	10	12.2823	IMP salvage	http://amigo.geneontology.org/amigo/term/GO:0032264	ampd3a prtfdc1
0.177812	2	10	12.2823	Cholesterol efflux	http://amigo.geneontology.org/amigo/term/GO:0033344	abcg4a zgc:162608
0.180203	8	188	2.61325	Ameboidal-type cell migration	http://amigo.geneontology.org/amigo/term/GO:0001667	acvr1l sema3c cxcl12a kcnj13 snai1b fzd7a gja5b nrg1
0.180203	6	118	3.12261	Kidney development	http://amigo.geneontology.org/amigo/term/GO:0001822	irx2a cdh17 slc12a3 nphs2 tfap2a epor
0.180203	2	11	11.1657	Glycine metabolic process	http://amigo.geneontology.org/amigo/term/GO:0006544	amt agxtb
0.180203	23	847	1.66761	Cation transport	http://amigo.geneontology.org/amigo/term/GO:0006812	rhd slc5a5 slc6a16a slc8a2a slc12a3 slc31a1 kcnn2 slc22a16 rhag aqp1a.1 cacng6a kcnj13 kcnj16 slc34a1b slc6a19b scn3b slc6a15 slc13a3 tmco3 scn1laa kcnn1a trpc3 slc5a2
0.180203	3	30	6.14114	Aspartate family amino acid metabolic process	http://amigo.geneontology.org/amigo/term/GO:0009066	got1 aass mthfr
0.180203	4	55	4.46628	Nucleoside monophosphate metabolic process	http://amigo.geneontology.org/amigo/term/GO:0009123	ampd3a prtfdc1 ak8 upp2
0.180203	7	149	2.8851	Response to wounding	http://amigo.geneontology.org/amigo/term/GO:0009611	dpysl3 nfe2 dpysl2b cxcl12a bambia f7i gap43
0.180203	6	117	3.1493	Cell growth	http://amigo.geneontology.org/amigo/term/GO:0016049	tmem59l dpysl2b si:dkey-40c11.2 sema3c cxcl12a ulk1b
0.180203	18	609	1.81512	Metal ion transport	http://amigo.geneontology.org/amigo/term/GO:0030001	slc5a5 slc6a16a slc8a2a slc12a3 slc31a1 kcnn2 cacng6a kcnj13 kcnj16 slc34a1b slc6a19b scn3b slc6a15 slc13a3 scn1laa kcnn1a trpc3 slc5a2
0.180203	4	56	4.38653	Microtubule polymerization or depolymerization	http://amigo.geneontology.org/amigo/term/GO:0031109	stmn4 stmn1b tppp2 map1b
0.180203	6	118	3.12261	Cell-substrate adhesion	http://amigo.geneontology.org/amigo/term/GO:0031589	itgb4 epdr1 itgb1a ntng2b lamc3 nid1b
0.180203	2	11	11.1657	Dicarboxylic acid biosynthetic process	http://amigo.geneontology.org/amigo/term/GO:0043650	got1 acmsd
0.180203	28	1081	1.59067	Cell development	http://amigo.geneontology.org/amigo/term/GO:0048468	irx2a dpysl3 tmem59l cntn3a.2 hnf4a stmn4 dpysl2b si:dkey-40c11.2 stmn1b sema3c cxcl12a islr2 ush1c tfap2a plxna2 map1b adcy6a rgs4 ulk1b pdzd7a sox11a myrf ntng2b lamc3 fbn2b gap43 irx1a nrg1
0.180203	3	29	6.3529	Autonomic nervous system development	http://amigo.geneontology.org/amigo/term/GO:0048483	sema3c chn1 nrg1
0.180203	7	150	2.86587	Eye morphogenesis	http://amigo.geneontology.org/amigo/term/GO:0048592	irx2a gja3 ush1c plxna2 pdzd7a sox11a irx1a
0.180203	15	480	1.91911	Embryonic morphogenesis	http://amigo.geneontology.org/amigo/term/GO:0048598	acvr1l rdh1 nfe2 cxcl12a dusp4 snai1b ush1c tfap2a fzd7a plxna2 fgf22 pdzd7a sox11a fbn2b irx1a
0.180203	13	392	2.0366	Neuron projection morphogenesis	http://amigo.geneontology.org/amigo/term/GO:0048812	tmem59l cntn3a.2 dpysl2b si:dkey-40c11.2 sema3c cxcl12a islr2 plxna2 map1b rgs4 ulk1b lamc3 gap43
0.180203	3	30	6.14114	Positive regulation of axonogenesis	http://amigo.geneontology.org/amigo/term/GO:0050772	si:dkey-40c11.2 cxcl12a plxna2
0.180203	2	11	11.1657	Cardiac muscle tissue morphogenesis	http://amigo.geneontology.org/amigo/term/GO:0055008	gja3 nrg1
0.180203	2	11	11.1657	Inner ear receptor cell stereocilium organization	http://amigo.geneontology.org/amigo/term/GO:0060122	ush1c pdzd7a
0.180203	6	118	3.12261	Renal system development	http://amigo.geneontology.org/amigo/term/GO:0072001	irx2a cdh17 slc12a3 nphs2 tfap2a epor
0.180203	21	755	1.70813	Plasma membrane bounded cell projection organization	http://amigo.geneontology.org/amigo/term/GO:0120036	dpysl3 tmem59l aif1l cntn3a.2 stmn4 dpysl2b si:dkey-40c11.2 stmn1b sema3c cxcl12a islr2 ush1c abcc4 mak plxna2 map1b rgs4 ulk1b pdzd7a lamc3 gap43
0.180203	13	394	2.02626	Plasma membrane bounded cell projection morphogenesis	http://amigo.geneontology.org/amigo/term/GO:0120039	tmem59l cntn3a.2 dpysl2b si:dkey-40c11.2 sema3c cxcl12a islr2 plxna2 map1b rgs4 ulk1b lamc3 gap43
0.182899	5	87	3.52939	Myeloid cell homeostasis	http://amigo.geneontology.org/amigo/term/GO:0002262	slc4a1a klf1 nfe2 sod2 kdm6bb
0.182899	4	57	4.30957	Regulation of axon extension	http://amigo.geneontology.org/amigo/term/GO:0030516	dpysl2b si:dkey-40c11.2 sema3c cxcl12a
0.182899	3	31	5.94304	Pronephric nephron development	http://amigo.geneontology.org/amigo/term/GO:0039019	irx2a nphs2 tfap2a
0.182899	4	57	4.30957	Cell migration involved in gastrulation	http://amigo.geneontology.org/amigo/term/GO:0042074	acvr1l cxcl12a snai1b fzd7a
0.182899	3	31	5.94304	Regulation of hormone secretion	http://amigo.geneontology.org/amigo/term/GO:0046883	hnf4a scg5 asip2b
0.183091	17	575	1.81564	Inorganic cation transmembrane transport	http://amigo.geneontology.org/amigo/term/GO:0098662	rhd slc6a16a slc12a3 slc31a1 kcnn2 rhag aqp1a.1 cacng6a kcnj13 kcnj16 slc34a1b slc6a19b scn3b slc6a15 scn1laa kcnn1a trpc3
0.185157	13	398	2.0059	Cell projection morphogenesis	http://amigo.geneontology.org/amigo/term/GO:0048858	tmem59l cntn3a.2 dpysl2b si:dkey-40c11.2 sema3c cxcl12a islr2 plxna2 map1b rgs4 ulk1b lamc3 gap43
0.186196	6	121	3.04519	Urogenital system development	http://amigo.geneontology.org/amigo/term/GO:0001655	irx2a cdh17 slc12a3 nphs2 tfap2a epor
0.192644	13	401	1.99089	Cell part morphogenesis	http://amigo.geneontology.org/amigo/term/GO:0032990	tmem59l cntn3a.2 dpysl2b si:dkey-40c11.2 sema3c cxcl12a islr2 plxna2 map1b rgs4 ulk1b lamc3 gap43
0.192644	14	445	1.93204	Sensory system development	http://amigo.geneontology.org/amigo/term/GO:0048880	irx2a anos1b lmo4a gja3 fzd5 cxcl12a snai1b ush1c tfap2a fzd7a plxna2 pdzd7a sox11a irx1a
0.19267	2	12	10.2352	Carnitine metabolic process	http://amigo.geneontology.org/amigo/term/GO:0009437	crata acadl
0.19267	2	12	10.2352	Purine nucleotide salvage	http://amigo.geneontology.org/amigo/term/GO:0032261	ampd3a prtfdc1
0.19267	6	123	2.99568	Regulation of growth	http://amigo.geneontology.org/amigo/term/GO:0040008	dpysl2b si:dkey-40c11.2 sema3c cxcl12a si:dkey-101k6.5 gap43
0.19267	2	12	10.2352	Auditory receptor cell development	http://amigo.geneontology.org/amigo/term/GO:0060117	ush1c pdzd7a
0.19267	2	12	10.2352	Purine ribonucleotide salvage	http://amigo.geneontology.org/amigo/term/GO:0106380	ampd3a prtfdc1
0.199088	3	33	5.58286	Fatty acid oxidation	http://amigo.geneontology.org/amigo/term/GO:0019395	cyp4v8 acadl mlycd
