# Supplementary material for: Transcriptomic signatures differentiating carrier and dead-end fish hosts of proliferative kidney disease
Source: Front Cell Infect Microbiol. 2026 Jul 2;16:1856713. doi: 10.3389/fcimb.2026.1856713 (PMC13372646; doi:10.3389/fcimb.2026.1856713)
Supplement: Supplementary file 11 [file Table11.xlsx]

## Sheet: Brown trout upregulated
Enrichment FDR	nGenes	Pathway Genes	Fold Enrichment	Pathway	URL	Genes
3.08333e-22	32	152	11.1173	Cell cycle	http://www.genome.jp/kegg-bin/show_pathway?dre04110	mad2l1 mycb cdc6 ccna2 mcm5 ywhaqb cdk2 mdm2 ccnb3 tp53 mcm3l orc1 mcm4 ttk myca ccnb1 pcna cdkn2c mcm6 plk1 ccnd2b e2f3 ywhag2 bub1bb espl1 bub1 ccne2 cdc20 mcm7 mcm2 e2f1 chek1
3.05778e-16	18	55	17.2824	Proteasome	http://www.genome.jp/kegg-bin/show_pathway?dre03050	psmb9a psmb8a psmb13a psme1 psma5 psmd11b psmb1 psma8 psme3 psmb3 psmb2 psme2 psmb10 psmd12 psmb4 psmd14 psmb5 psma3
4.48934e-15	15	38	20.845	DNA replication	http://www.genome.jp/kegg-bin/show_pathway?dre03030	rpa3 pole4 rfc2 mcm5 rpa2 mcm3l ssbp1 mcm4 pola1 prim2 pcna mcm6 pole2 mcm7 mcm2
3.1417e-09	21	191	5.80604	Cellular senescence	http://www.genome.jp/kegg-bin/show_pathway?dre04218	foxm1 rras mycb ccna2 mapkapk2b cdk2 rbbp4 calm2a mybl2b mdm2 ccnb3 tp53 rad1 myca ccnb1 ppp3ccb ccnd2b e2f3 ccne2 e2f1 chek1
2.423e-06	7	22	16.8023	Mismatch repair	http://www.genome.jp/kegg-bin/show_pathway?dre03430	rpa3 rfc2 rpa2 ssbp1 pcna exo1 pms2
2.81693e-06	15	148	5.3521	Oocyte meiosis	http://www.genome.jp/kegg-bin/show_pathway?dre04114	mad2l1 aurka ywhaqb cdk2 calm2a fbxo5 ccnb1 ppp3ccb plk1 ywhag2 espl1 bub1 adcy3a ccne2 cdc20
7.40909e-05	10	85	6.21263	P53 signaling pathway	http://www.genome.jp/kegg-bin/show_pathway?dre04115	gtse1 rrm2 cdk2 mdm2 tp53 ccnb1 casp8 ccnd2b ccne2 chek1
0.000202755	7	43	8.59655	Aminoacyl-tRNA biosynthesis	http://www.genome.jp/kegg-bin/show_pathway?dre00970	sars1 wars2 tars1 yars1 cars1 gars1 kars1
0.000312127	14	197	3.75281	Protein processing in endoplasmic reticulum	http://www.genome.jp/kegg-bin/show_pathway?dre04141	hsp90b1 rpn2 ssr3 dnajc3b ssr4 ddost rrbp1b calr erlec1 ssr1 dad1 pdia3 hspa5 stt3a
0.000434302	8	69	6.12259	Pyrimidine metabolism	http://www.genome.jp/kegg-bin/show_pathway?dre00240	uck2a rrm1 rrm2 nt5c1bb dck dhodh dctpp1 dut
0.000434302	5	22	12.0017	Protein export	http://www.genome.jp/kegg-bin/show_pathway?dre03060	sec11a spcs2 spcs1 spcs3 hspa5
0.000434302	10	108	4.88957	Progesterone-mediated oocyte maturation	http://www.genome.jp/kegg-bin/show_pathway?dre04914	mad2l1 ccna2 aurka cdk2 ccnb3 ccnb1 plk1 bub1 adcy3a kif22
0.00142951	6	44	7.201	Nucleotide excision repair	http://www.genome.jp/kegg-bin/show_pathway?dre03420	rpa3 pole4 rfc2 rpa2 pcna pole2
0.00216467	6	48	6.60092	Various types of N-glycan biosynthesis	http://www.genome.jp/kegg-bin/show_pathway?dre00513	rpn2 ddost b4galt2 si:ch73-91k6.2 dad1 stt3a
0.00226581	6	49	6.46621	Fanconi anemia pathway	http://www.genome.jp/kegg-bin/show_pathway?dre03460	rpa3 rpa2 rad51 fancd2 ube2t pms2
0.00245065	16	314	2.69082	Salmonella infection	http://www.genome.jp/kegg-bin/show_pathway?dre05132	hsp90b1 mycb caspa arf1 tnfa cyth1b si:ch73-362m14.4 arpc1b fosaa myca arpc4 casp8 actr3 casp7 arf6a ripk2
0.00514199	5	39	6.77017	Homologous recombination	http://www.genome.jp/kegg-bin/show_pathway?dre03440	rpa3 rpa2 ssbp1 rad51 brip1
0.00518785	6	59	5.37024	N-Glycan biosynthesis	http://www.genome.jp/kegg-bin/show_pathway?dre00510	rpn2 ddost b4galt2 si:ch73-91k6.2 dad1 stt3a
0.0071041	10	165	3.20045	NOD-like receptor signaling pathway	http://www.genome.jp/kegg-bin/show_pathway?dre04621	caspa tnfa traf5 jak1 unm_sa911 gbp2 p2rx7 casp8 si:dkey-32e23.4 ripk2
0.0151832	8	126	3.35285	C-type lectin receptor signaling pathway	http://www.genome.jp/kegg-bin/show_pathway?dre04625	rras caspa tnfa mapkapk2b calm2a mdm2 ppp3ccb casp8
0.0208275	16	397	2.12826	MAPK signaling pathway	http://www.genome.jp/kegg-bin/show_pathway?dre04010	rras mycb tnfa rap1aa nf1a mapkapk2b tp53 fosaa myca dusp10 kitb ppp3ccb map3k8 cacna2d2b dusp2 dusp7
0.0296165	8	143	2.95426	Spliceosome	http://www.genome.jp/kegg-bin/show_pathway?dre03040	sart1 eftud2 snrpd3 snrpa fus magoh ppie snrpf
0.0408451	9	184	2.58297	Herpes simplex virus 1 infection	http://www.genome.jp/kegg-bin/show_pathway?dre05168	tnfa b2ml traf5 jak1 tap2t tp53 casp8 calr pdia3
0.0498606	4	46	4.59194	Glycine, serine and threonine metabolism	http://www.genome.jp/kegg-bin/show_pathway?dre00260	phgdh tdh cbsb psat1
0.0519231	9	194	2.44983	Apoptosis	http://www.genome.jp/kegg-bin/show_pathway?dre04210	tnfa tp53 fosaa ctsh ctsz dffa casp8 birc5a casp7
0.0735816	46	1762	1.37863	Metabolic pathways	http://www.genome.jp/kegg-bin/show_pathway?dre01100	phgdh gale tdh cndp2 dhfr uck2a st3gal8 rpn2 cbsb cox4i1l rrm1 gucy2c ada2b psat1 gmppb acp5a rrm2 elovl4b atp6v1e1b scd nt5c1bb ddost mthfd1l tyms ckbb dck atp6v1f zgc:153704 ebp dhodh me1 dctpp1 galnt18b hpse inpp5d adcy3a b4galt2 fasn plce1 si:ch73-91k6.2 chia.6 pip5k1cb mibp dad1 stt3a dut
0.125171	7	158	2.33957	Purine metabolism	http://www.genome.jp/kegg-bin/show_pathway?dre00230	rrm1 gucy2c ada2b rrm2 nt5c1bb dck adcy3a
0.134692	3	38	4.169	Base excision repair	http://www.genome.jp/kegg-bin/show_pathway?dre03410	pole4 pcna pole2
0.184561	5	106	2.49091	Nucleocytoplasmic transport	http://www.genome.jp/kegg-bin/show_pathway?dre03013	thoc7 kpna2 magoh rangap1a zgc:193690
0.184561	7	176	2.10029	FoxO signaling pathway	http://www.genome.jp/kegg-bin/show_pathway?dre04068	prmt1 cdk2 mdm2 ccnb3 ccnb1 plk1 ccnd2b
0.189257	2	20	5.28074	One carbon pool by folate	http://www.genome.jp/kegg-bin/show_pathway?dre00670	mthfd1l tyms

## Sheet: Brown trout downregulated
Enrichment FDR	nGenes	Pathway Genes	Fold Enrichment	Pathway	URL	Genes
3.85936e-18	151	1762	2.20482	Metabolic pathways	http://www.genome.jp/kegg-bin/show_pathway?dre01100	echs1 pygl itpkca acsl1b large1 aspa dglucy ethe1 enpp1 pip5k1bb galnt9 gnmt aco2 ftcd pdha1b pde6b gpt2 pck1 g6pca.2 pfkma chpt1 acox1 hsd17b12a dhtkd1 acadvl sdha tcirg1a nit2 pnpo sephs2 sdr16c5b ggt1b hoga1 grhprb aox6 fbp1b pck2 zgc:92040 uck2b galnt14 kyat1 gnsa hao1 comtb csad adcy6b khk pip4k2ca pi4k2a ampd1 plcd1b gldc ckma atp6v0a2a etnppl dao.3 agpat3 st8sia5 hsd3b7 aldh9a1b ugt8 cdab …
3.45374e-06	30	258	2.99161	Focal adhesion	http://www.genome.jp/kegg-bin/show_pathway?dre04510	ptk2ab pip5k1bb thbs1b akt2 col1a1a pik3r2 col1a2 igf1ra itgb4 igf1rb vegfab col1a1b lamc1 jun parvaa lamb1b cav2 col4a5 mylk4b capn2b crk itga6l lama5 itga6b vwf bcl2b igf1 comp vegfaa col4a2
0.00133416	29	351	2.12566	Calcium signaling pathway	http://www.genome.jp/kegg-bin/show_pathway?dre04020	itpkca ppp3ca plcd1b vegfab gna14 cacna1aa casq1a ptk2bb adra1bb cacna1sb si:ch211-132f19.7 atp2b3a agtr1b adrb2b mylk4b fgfr2 fgf7 mst1ra itpkcb plcb3 nos1 tnnc2 ryr3 ntsr1 unm_hu7910 ednrba adcy9 mst1 vegfaa
0.0105874	28	397	1.81456	MAPK signaling pathway	http://www.genome.jp/kegg-bin/show_pathway?dre04010	map4k2 ppp3ca dusp8a akt2 mknk2b igf1ra igf1rb vegfab cacna1aa cacna1sb jun cacng6b crk hspa1b fgfr2 zgc:171775 fgf7 si:ch211-153j24.3 dusp6 kitlga csf1a map4k3a ngfrb si:dkey-246i14.3 igf1 dusp7 vegfaa mapkapk3
2.16874e-05	19	131	3.73152	Carbon metabolism	http://www.genome.jp/kegg-bin/show_pathway?dre01200	echs1 aco2 pdha1b pfkma acox1 sdha fbp1b hao1 gldc eno3 hk1 gapdh aldh6a1 aldob pgam2 glyctk pfkla g6pd gpib
0.000722158	19	173	2.8256	Insulin signaling pathway	http://www.genome.jp/kegg-bin/show_pathway?dre04910	pygl akt2 prkag2a pck1 g6pca.2 ppp1r3cb mknk2b pik3r2 fbp1b pck2 hk1 socs2 pygma crk acacb ppp1r3ca irs2b exoc7 foxo1a
1.92815e-06	18	96	4.82397	ECM-receptor interaction	http://www.genome.jp/kegg-bin/show_pathway?dre04512	thbs1b col1a1a dag1 npnta col1a2 itgb4 col1a1b lamc1 lamb1b col4a5 fras1 itga6l lama5 frem1b itga6b vwf comp col4a2
0.0197787	18	233	1.98756	Adrenergic signaling in cardiomyocytes	http://www.genome.jp/kegg-bin/show_pathway?dre04261	akt2 adcy6b agtr2 adra1bb cacna1sb atp1b3b si:ch211-132f19.7 atp2b3a agtr1b cacng6b atp1b4 adrb2b zgc:171775 scn1ba atp1b1b rapgef3 bcl2b adcy9
0.151861	18	323	1.43375	Endocytosis	http://www.genome.jp/kegg-bin/show_pathway?dre04144	stam pard6b pip5k1bb rab11fip3 igf1ra ldlra dab2 igf1rb sh3glb2b cav2 hspa1b pld1a fgfr2 pard6a cltcl1 si:dkey-28n18.9 kif5aa rab11fip5a
0.0169756	17	209	2.09269	Wnt signaling pathway	http://www.genome.jp/kegg-bin/show_pathway?dre04310	ppp3ca wnt2ba lrp5 dvl1a daam1a gpc4 vangl2 daam2 jun pparda dkk1b ccn4a plcb3 sfrp2 sox17 dvl3b fzd6
0.0284643	17	229	1.90993	Tight junction	http://www.genome.jp/kegg-bin/show_pathway?dre04530	tjp3 magi1b pard6b mpp5a dlg1 arhgef18a prkag2a cgnl1 cldn11a nf2b afdna cldn7a jun marveld2b amotl2a amotl2b pard6a
0.125321	17	290	1.50818	Regulation of actin cytoskeleton	http://www.genome.jp/kegg-bin/show_pathway?dre04810	ptk2ab limk2 arhgef7a pip5k1bb pik3r2 itgb4 arhgef12a pip4k2ca enah f2 mylk4b crk itga6l fgfr2 fgf7 itga6b lpar4
3.45374e-06	16	81	5.08204	Glycolysis / Gluconeogenesis	http://www.genome.jp/kegg-bin/show_pathway?dre00010	pdha1b pck1 g6pca.2 pfkma fbp1b pck2 aldh9a1b eno3 hk1 gapdh aldob pgam2 pfkla aldh9a1a.1 ldha gpib
0.00877617	16	176	2.33889	FoxO signaling pathway	http://www.genome.jp/kegg-bin/show_pathway?dre04068	akt2 prkag2a pck1 g6pca.2 si:ch211-195b13.1 pik3r2 pck2 zgc:73226 igf1ra cdkn1ba igf1rb tnfsf10 zgc:171775 irs2b igf1 foxo1a
0.0234661	15	185	2.08604	Apelin signaling pathway	http://www.genome.jp/kegg-bin/show_pathway?dre04371	akt2 prkag2a adcy6b jag1a ccn2a si:ch211-132f19.7 agtr1b notch3 mylk4b plcb3 nos1 ryr3 si:ch211-286b5.5 adcy9 map1lc3b
0.0417576	15	204	1.89175	Cytokine-cytokine receptor interaction	http://www.genome.jp/kegg-bin/show_pathway?dre04060	bmp7a gdf3 bmp2b acvr2ba ghra tnfsf10 csf1a tnfrsf11a ngfrb il17rc bmpr1bb cxcl19 bmp16 bmpr1ba acvr2ab
0.000187641	14	91	3.95813	PPAR signaling pathway	http://www.genome.jp/kegg-bin/show_pathway?dre03320	acsl1b pck1 acox1 pck2 pparg angptl4 acadm pparda cyp8b1 pparab si:dkey-91i10.3 lpl acadl pltp
0.013543	14	153	2.35418	Cell adhesion molecules	http://www.genome.jp/kegg-bin/show_pathway?dre04514	sdc2 nectin3b ncam1b cdh2 cldn11a cadm1a cldn7a nrxn3a itga6l cadm3 nfasca itga6b esamb ntng2a
0.00133416	13	99	3.3784	Peroxisome	http://www.genome.jp/kegg-bin/show_pathway?dre04146	acsl1b pex3 acox1 hacl1 hao1 dao.3 crot decr2 pipox pecr gstk1 zgc:172341 hsd17b4
0.0732577	13	186	1.79818	Autophagy	http://www.genome.jp/kegg-bin/show_pathway?dre04140	bcl2l1 akt2 pik3r2 zgc:73226 igf1ra igf1rb deptor irs2b si:ch73-234b20.5 bcl2b ulk2 ctsbb map1lc3b
0.106348	13	198	1.6892	MTOR signaling pathway	http://www.genome.jp/kegg-bin/show_pathway?dre04150	wnt2ba lrp5 dvl1a akt2 si:ch211-195b13.1 pik3r2 igf1ra igf1rb deptor igf1 ulk2 dvl3b fzd6
0.00133416	12	86	3.58993	Biosynthesis of amino acids	http://www.genome.jp/kegg-bin/show_pathway?dre01230	aco2 pfkma acy1 eno3 gapdh aldob arg1 pgam2 pfkla cth tha1 mtr
0.0214512	12	131	2.35675	TGF-beta signaling pathway	http://www.genome.jp/kegg-bin/show_pathway?dre04350	thbs1b rgma smad7 bmp7a smad6b id1 bmp2b acvr2ba bmpr1bb bmp16 bmpr1ba acvr2ab
0.145358	12	194	1.59141	Apoptosis	http://www.genome.jp/kegg-bin/show_pathway?dre04210	lmnl3 bcl2l1 akt2 pik3r2 jun capn2b tnfsf10 ctsf si:ch211-153j24.3 bcl2b ctsbb ptpn13
2.56272e-05	11	46	6.1523	Glycine, serine and threonine metabolism	http://www.genome.jp/kegg-bin/show_pathway?dre00260	gnmt grhprb gldc dao.3 pipox pgam2 sardh glyctk cth tha1 chdh
0.000143021	11	55	5.14556	Fatty acid degradation	http://www.genome.jp/kegg-bin/show_pathway?dre00071	echs1 acsl1b acox1 acadvl aldh9a1b acaa2 acadm aldh9a1a.1 ehhadh acadsb acadl
0.00505158	11	90	3.14451	Inositol phosphate metabolism	http://www.genome.jp/kegg-bin/show_pathway?dre00562	itpkca pip5k1bb pip4k2ca pi4k2a plcd1b aldh6a1 itpkcb plcb3 mtmr7b plch1 si:dkey-152b24.6
0.0190032	11	111	2.5496	Phosphatidylinositol signaling system	http://www.genome.jp/kegg-bin/show_pathway?dre04070	itpkca pip5k1bb ip6k2a pik3r2 pip4k2ca pi4k2a plcd1b pip4p2 itpkcb plcb3 mtmr7b
0.116781	11	164	1.72565	Vascular smooth muscle contraction	http://www.genome.jp/kegg-bin/show_pathway?dre04270	adcy6b arhgef12a prkg1b edn1 adra1bb cacna1sb si:ch211-132f19.7 agtr1b mylk4b adm2b adcy9
0.140103	11	172	1.64538	Lysosome	http://www.genome.jp/kegg-bin/show_pathway?dre04142	tcirg1a gnsa sort1a atp6v0a2a laptm4b ctsf ids si:ch73-12o23.1 cltcl1 ctsbb pla2g15
0.0021302	10	66	3.89815	Arginine and proline metabolism	http://www.genome.jp/kegg-bin/show_pathway?dre00330	hoga1 zgc:92040 ckma dao.3 aldh9a1b arg1 nos1 aldh9a1a.1 gamt sat2b
0.00505158	10	76	3.38524	Fatty acid metabolism	http://www.genome.jp/kegg-bin/show_pathway?dre01212	echs1 acsl1b acox1 hsd17b12a acadvl acaa2 acadm acadsb acadl hsd17b4
0.0300681	10	108	2.38221	Progesterone-mediated oocyte maturation	http://www.genome.jp/kegg-bin/show_pathway?dre04914	cpeb1b akt2 pik3r2 igf1ra adcy6b igf1rb si:ch211-132f19.7 zgc:171775 igf1 adcy9
0.0616568	10	125	2.05823	GnRH signaling pathway	http://www.genome.jp/kegg-bin/show_pathway?dre04912	mmp2 adcy6b gnrhr4 ptk2bb cacna1sb si:ch211-132f19.7 jun pld1a zgc:171775 adcy9
0.112197	10	142	1.81182	Melanogenesis	http://www.genome.jp/kegg-bin/show_pathway?dre04916	wnt2ba dvl1a adcy6b edn1 si:ch211-132f19.7 kitlga ednrba adcy9 dvl3b fzd6
0.125678	10	148	1.73837	Oocyte meiosis	http://www.genome.jp/kegg-bin/show_pathway?dre04114	ppp3ca cpeb1b igf1ra adcy6b igf1rb si:ch211-132f19.7 zgc:171775 ar igf1 adcy9
0.164228	10	158	1.62834	Purine metabolism	http://www.genome.jp/kegg-bin/show_pathway?dre00230	enpp1 pde6b adcy6b ampd1 zgc:103559 pnp6 si:ch211-132f19.7 pde9a urahb adcy9
0.00324533	9	58	3.99225	Valine, leucine and isoleucine degradation	http://www.genome.jp/kegg-bin/show_pathway?dre00280	echs1 aox6 aldh9a1b acaa2 acadm aldh6a1 aldh9a1a.1 ehhadh acadsb
0.0191881	9	81	2.85865	Lysine degradation	http://www.genome.jp/kegg-bin/show_pathway?dre00310	echs1 dhtkd1 aldh9a1b pipox plod1a aldh9a1a.1 ehhadh hykk.1 smyd1b
0.0273535	9	89	2.60169	Adipocytokine signaling pathway	http://www.genome.jp/kegg-bin/show_pathway?dre04920	acsl1b akt2 prkag2a pck1 g6pca.2 pck2 pparab acacb irs2b
0.0616273	9	107	2.16402	Glycerophospholipid metabolism	http://www.genome.jp/kegg-bin/show_pathway?dre00564	chpt1 etnppl agpat3 chka gpd1a pld1a lcat pmt pla2g15
0.0766039	9	113	2.04912	Adherens junction	http://www.genome.jp/kegg-bin/show_pathway?dre04520	nectin3b fer igf1ra afdna igf1rb wasf3b ptprb ctnnd1 nectin4b
0.000804233	8	36	5.71729	Beta-Alanine metabolism	http://www.genome.jp/kegg-bin/show_pathway?dre00410	echs1 acox1 csad aldh9a1b aldh6a1 aldh9a1a.1 ehhadh dpys
0.00549777	8	52	3.95813	Tryptophan metabolism	http://www.genome.jp/kegg-bin/show_pathway?dre00380	echs1 dhtkd1 aox6 kyat1 aldh9a1b cyp1b1 aldh9a1a.1 ehhadh
0.00677641	8	54	3.81153	Pyruvate metabolism	http://www.genome.jp/kegg-bin/show_pathway?dre00620	pdha1b pck1 grhprb pck2 aldh9a1b acacb aldh9a1a.1 ldha
0.0244847	8	72	2.85865	Notch signaling pathway	http://www.genome.jp/kegg-bin/show_pathway?dre04330	dvl1a jag1a lfng notch3 dll4 numbl dvl3b notch1a
0.033085	8	78	2.63875	VEGF signaling pathway	http://www.genome.jp/kegg-bin/show_pathway?dre04370	ptk2ab ppp3ca akt2 pik3r2 vegfab zgc:171775 vegfaa mapkapk3
0.0021302	7	33	5.45742	Pentose phosphate pathway	http://www.genome.jp/kegg-bin/show_pathway?dre00030	pfkma fbp1b aldob glyctk pfkla g6pd gpib
0.00331802	7	36	5.00263	Starch and sucrose metabolism	http://www.genome.jp/kegg-bin/show_pathway?dre00500	pygl enpp1 g6pca.2 hk1 pygma si:ch73-12o23.1 gpib
0.00943179	7	45	4.0021	Fructose and mannose metabolism	http://www.genome.jp/kegg-bin/show_pathway?dre00051	pfkma fbp1b pfkfb4b khk hk1 aldob pfkla
0.0300681	7	61	2.95237	Metabolism of xenobiotics by cytochrome P450	http://www.genome.jp/kegg-bin/show_pathway?dre00980	akr7a3 ephx1 gstk1 cyp1b1 gstt2 mgst3a gstp1
0.0425035	7	67	2.68798	Steroid hormone biosynthesis	http://www.genome.jp/kegg-bin/show_pathway?dre00140	cyp7b1 hsd17b12a comtb srd5a2a dhrs11a cyp1b1 cyp3a65
0.0425035	7	67	2.68798	Glutathione metabolism	http://www.genome.jp/kegg-bin/show_pathway?dre00480	ggt1b gstk1 g6pd gstt2 mgst3a anpepb gstp1
0.0509811	7	70	2.57278	Glycerolipid metabolism	http://www.genome.jp/kegg-bin/show_pathway?dre00561	agpat3 aldh9a1b dgat1b glyctk aldh9a1a.1 lpl dgat1a
0.107334	7	85	2.11876	P53 signaling pathway	http://www.genome.jp/kegg-bin/show_pathway?dre04115	bcl2l1 thbs1b cd82a perp adgrb1a bcl2b igf1
0.136537	7	93	1.9365	Mitophagy	http://www.genome.jp/kegg-bin/show_pathway?dre04137	pink1 bcl2l1 zgc:73226 bnip3la jun usp30 map1lc3b
0.169793	7	100	1.80095	Toll-like receptor signaling pathway	http://www.genome.jp/kegg-bin/show_pathway?dre04620	akt2 tlr3 pik3r2 jun zgc:171775 si:ch211-153j24.3 cxcl19
0.00471225	6	28	5.5131	Primary bile acid biosynthesis	http://www.genome.jp/kegg-bin/show_pathway?dre00120	cyp7b1 cyp39a1 hsd3b7 cyp8b1 si:dkey-91i10.3 hsd17b4
0.0129467	6	36	4.28797	Glyoxylate and dicarboxylate metabolism	http://www.genome.jp/kegg-bin/show_pathway?dre00630	aco2 hoga1 grhprb hao1 gldc glyctk
0.0495672	6	54	2.85865	Cysteine and methionine metabolism	http://www.genome.jp/kegg-bin/show_pathway?dre00270	kyat1 ahcyl2b dnmt3ba cth ldha mtr
0.0620484	6	58	2.6615	Other types of O-glycan biosynthesis	http://www.genome.jp/kegg-bin/show_pathway?dre00514	galnt9 galnt14 lfng pomt2 c1galt1a galnt18a
0.0656857	6	59	2.61639	Drug metabolism	http://www.genome.jp/kegg-bin/show_pathway?dre00982	aox6 si:dkey-239i20.2 gstk1 gstt2 mgst3a gstp1
0.112197	6	69	2.2372	Pyrimidine metabolism	http://www.genome.jp/kegg-bin/show_pathway?dre00240	enpp1 uck2b cdab pnp6 nt5c3a dpys
0.16525	6	80	1.92959	Retinol metabolism	http://www.genome.jp/kegg-bin/show_pathway?dre00830	sdr16c5b aox6 aldh1a2 dgat1b cyp3a65 dgat1a
0.0244847	5	31	4.14965	Propanoate metabolism	http://www.genome.jp/kegg-bin/show_pathway?dre00640	echs1 acox1 aldh6a1 acacb ldha
0.0284643	5	33	3.89815	Galactose metabolism	http://www.genome.jp/kegg-bin/show_pathway?dre00052	g6pca.2 pfkma hk1 pfkla si:ch73-12o23.1
0.0300681	5	34	3.7835	Citrate cycle (TCA cycle)	http://www.genome.jp/kegg-bin/show_pathway?dre00020	aco2 pdha1b pck1 sdha pck2
0.119682	5	54	2.38221	Ether lipid metabolism	http://www.genome.jp/kegg-bin/show_pathway?dre00565	chpt1 ugt8 enpp6 pld1a gal3st1a
0.0197787	4	18	5.71729	Selenocompound metabolism	http://www.genome.jp/kegg-bin/show_pathway?dre00450	sephs2 kyat1 cth mtr
0.0244847	4	20	5.14556	One carbon pool by folate	http://www.genome.jp/kegg-bin/show_pathway?dre00670	ftcd zgc:153031 aldh1l1 mtr
0.0425035	4	25	4.11645	Histidine metabolism	http://www.genome.jp/kegg-bin/show_pathway?dre00340	aspa ftcd aldh9a1b aldh9a1a.1
0.0586765	4	28	3.6754	Arginine biosynthesis	http://www.genome.jp/kegg-bin/show_pathway?dre00220	acy1 arg1 nos1 gls2a
0.125678	4	39	2.63875	Mucin type O-glycan biosynthesis	http://www.genome.jp/kegg-bin/show_pathway?dre00512	galnt9 galnt14 c1galt1a galnt18a
0.19293	4	47	2.1896	Alanine, aspartate and glutamate metabolism	http://www.genome.jp/kegg-bin/show_pathway?dre00250	aspa nit2 gls2a zgc:172341
0.0232345	3	10	7.71834	D-Amino acid metabolism	http://www.genome.jp/kegg-bin/show_pathway?dre00470	dglucy dao.3 zgc:172341
0.112197	3	22	3.50834	Pantothenate and CoA biosynthesis	http://www.genome.jp/kegg-bin/show_pathway?dre00770	enpp1 csad dpys
0.0845861	2	8	6.43195	Vitamin B6 metabolism	http://www.genome.jp/kegg-bin/show_pathway?dre00750	pnpo aox6
0.116781	2	10	5.14556	Sulfur metabolism	http://www.genome.jp/kegg-bin/show_pathway?dre00920	ethe1 suox

## Sheet: Rainbow trout upregulated
Enrichment FDR	nGenes	Pathway Genes	Fold Enrichment	Pathway	URL	Genes
0.0103387	16	397	2.99319	MAPK signaling pathway	http://www.genome.jp/kegg-bin/show_pathway?dre04010	mef2cb tnfrsf1a gadd45ga pla2g4aa fgf10a rps6ka1 rac2 nfkb2 hspb1 hgfa flt3 rasgrp4 hgfb relb traf2b dusp16
0.0189738	8	158	3.76043	Purine metabolism	http://www.genome.jp/kegg-bin/show_pathway?dre00230	gda pde4ba entpd2a.2 pde7a pde1a nt5e urad pnp5a
0.0189738	6	90	4.95123	Inositol phosphate metabolism	http://www.genome.jp/kegg-bin/show_pathway?dre00562	pip4k2aa si:rp71-17i16.5 tpi1b itpka plcg2 inpp5kb
0.0189738	41	1762	1.72815	Metabolic pathways	http://www.genome.jp/kegg-bin/show_pathway?dre01100	tdh2 pfkfb3 gda pip4k2aa acsbg2 pcyt1ab enpp2 galnt6 hacd3 fads2 pla2g4aa namptb acsl3a pde4ba entpd2a.2 ptges3a si:rp71-17i16.5 arg2 st6gal2a gapdhs ephx2 tpi1b itpka fut7 pde7a si:dkey-40g16.6 pde1a lss ltc4s mgat4a cers1 plcg2 acod1 nt5e urad oat inpp5kb pnp5a sqlea prodhb pkma
0.0189738	13	351	2.75068	Calcium signaling pathway	http://www.genome.jp/kegg-bin/show_pathway?dre04020	stim2b p2rx3a grin1a fgf10a itpka camk1ga hgfa adrb3b pde1a plcg2 hgfb htr7c tpcn2
0.0189738	9	197	3.39298	Protein processing in endoplasmic reticulum	http://www.genome.jp/kegg-bin/show_pathway?dre04141	sel1l txndc5 rrbp1a pdia7 herpud1 erlec1 baxa traf2b calr3a
0.0189738	7	126	4.12603	C-type lectin receptor signaling pathway	http://www.genome.jp/kegg-bin/show_pathway?dre04625	malt2 ksr1b nfkb2 egr2b plcg2 bcl10 relb
0.0189738	6	89	5.00686	Adipocytokine signaling pathway	http://www.genome.jp/kegg-bin/show_pathway?dre04920	acsbg2 tnfrsf1a stat3 acsl3a cpt1cb traf2b
0.0267386	16	533	2.22945	Neuroactive ligand-receptor interaction	http://www.genome.jp/kegg-bin/show_pathway?dre04080	chrna2a p2rx3a glra1 gria1a gabrr3a grin1a grm3 hrh3 adrb3b gabra6b edn2 grm8a htr7c si:ch73-309g22.1 si:dkey-148a17.5 chrnb5a
0.0339242	5	76	4.88608	Fatty acid metabolism	http://www.genome.jp/kegg-bin/show_pathway?dre01212	acsbg2 hacd3 fads2 acsl3a cpt1cb
0.0496501	5	85	4.36873	P53 signaling pathway	http://www.genome.jp/kegg-bin/show_pathway?dre04115	sesn3 gadd45ga sesn1 serpine1 baxa
0.0498484	4	55	5.40134	Proteasome	http://www.genome.jp/kegg-bin/show_pathway?dre03050	psmd1 psmb1 psmb10 adrm1
0.0624354	4	60	4.95123	Arachidonic acid metabolism	http://www.genome.jp/kegg-bin/show_pathway?dre00590	pla2g4aa ptges3a ephx2 ltc4s
0.0791074	10	323	2.29933	Endocytosis	http://www.genome.jp/kegg-bin/show_pathway?dre04144	epn3b acap1 arpc3 bin1b sh3kbp1 arpc2 rab11bb agap2 cav1 cyth4b
0.0791074	7	184	2.82543	Herpes simplex virus 1 infection	http://www.genome.jp/kegg-bin/show_pathway?dre05168	pdia7 tnfrsf1a b2m tapbp.1 baxa traf2b calr3a
0.116809	3	44	5.06376	Nicotinate and nicotinamide metabolism	http://www.genome.jp/kegg-bin/show_pathway?dre00760	namptb nt5e pnp5a
0.116809	4	78	3.80864	VEGF signaling pathway	http://www.genome.jp/kegg-bin/show_pathway?dre04370	pla2g4aa rac2 hspb1 plcg2
0.141046	9	314	2.12871	Salmonella infection	http://www.genome.jp/kegg-bin/show_pathway?dre05132	tnfrsf1a si:rp71-17i16.5 arpc3 snx18a arpc2 pfn1 baxa traf2b cyth4b
0.147876	2	21	7.07319	Fatty acid biosynthesis	http://www.genome.jp/kegg-bin/show_pathway?dre00061	acsbg2 acsl3a
0.147876	2	22	6.75168	Steroid biosynthesis	http://www.genome.jp/kegg-bin/show_pathway?dre00100	lss soat1
0.147876	2	22	6.75168	Alpha-Linolenic acid metabolism	http://www.genome.jp/kegg-bin/show_pathway?dre00592	fads2 pla2g4aa
0.147876	4	91	3.26455	PPAR signaling pathway	http://www.genome.jp/kegg-bin/show_pathway?dre03320	acsbg2 fads2 acsl3a cpt1cb
0.153621	3	55	4.05101	Fatty acid degradation	http://www.genome.jp/kegg-bin/show_pathway?dre00071	acsbg2 acsl3a cpt1cb
0.162527	6	189	2.35773	Necroptosis	http://www.genome.jp/kegg-bin/show_pathway?dre04217	tnfrsf1a stat3 pla2g4aa tnfaip3 baxa traf2b
0.162527	8	290	2.04879	Regulation of actin cytoskeleton	http://www.genome.jp/kegg-bin/show_pathway?dre04810	pip4k2aa ezrb fgf10a rac2 arpc3 scinlb arpc2 iqgap1

## Sheet: Rainbow trout downregulated
Enrichment FDR	nGenes	Pathway Genes	Fold Enrichment	Pathway	URL	Genes
7.07136e-08	65	1762	2.26546	Metabolic pathways	http://www.genome.jp/kegg-bin/show_pathway?dre01100	hsd17b8 tbxas1 crppa ahcy ampd3a aco2 amt lpcat1 kdsr hnmt ndufv2 g6pcb zmp:0000001048 sdr16c5a ddc large2 agxtb srd5a1 gad1b uros hao2 dhdhl pnp4b sptlc3 ak8 fahd1 pcbd1 etnppl st8sia5 upp2 tpk1 aspdh acaa2 st3gal7 got1 enpp6 mgat4c si:dkey-221h15.4 gstt1a gstm.1 aass mthfr si:ch73-139e5.4 elovl8b st6galnac5b ugt5e1 plcd1a glyctk adcy6a acmsd galnt11 cerk uroc1 gamt sdhb si:ch211-81n22.1 fhit mo…
0.0921326	4	47	5.2265	Alanine, aspartate and glutamate metabolism	http://www.genome.jp/kegg-bin/show_pathway?dre00250	agxtb gad1b got1 agxt2
0.0921326	4	46	5.34012	Glycine, serine and threonine metabolism	http://www.genome.jp/kegg-bin/show_pathway?dre00260	amt agxtb glyctk agxt2
0.0921326	4	38	6.46436	Tyrosine metabolism	http://www.genome.jp/kegg-bin/show_pathway?dre00350	ddc fahd1 got1 fah
0.0921326	3	20	9.21171	Glycosphingolipid biosynthesis	http://www.genome.jp/kegg-bin/show_pathway?dre00604	st8sia5 st3gal7 st6galnac5b
0.0921326	4	36	6.82349	Glyoxylate and dicarboxylate metabolism	http://www.genome.jp/kegg-bin/show_pathway?dre00630	aco2 amt hao2 glyctk
0.0921326	7	131	3.28153	Carbon metabolism	http://www.genome.jp/kegg-bin/show_pathway?dre01200	aco2 amt agxtb hao2 got1 glyctk sdhb
0.0921326	4	48	5.11762	ABC transporters	http://www.genome.jp/kegg-bin/show_pathway?dre02010	abcc2 abcc6a abcc4 abcg4a
0.0921326	6	99	3.7219	Peroxisome	http://www.genome.jp/kegg-bin/show_pathway?dre04146	agxtb hao2 crata sod2 pex5lb mlycd
0.136385	8	189	2.59942	Biosynthesis of cofactors	http://www.genome.jp/kegg-bin/show_pathway?dre01240	sdr16c5a uros ak8 tpk1 aspdh si:dkey-221h15.4 ugt5e1 mocs1
0.187785	8	204	2.40829	Cytokine-cytokine receptor interaction	http://www.genome.jp/kegg-bin/show_pathway?dre04060	hdr acvr1l cxcl12a mpl gdf6a si:dkey-101k6.5 ccl25b epor
